# Supplementary material for: Glutathione Transferase Photoaffinity Labeling Displays GST Induction by Safeners and Pathogen Infection
Source: Plant Cell Physiol. 2023 Oct 31;65(1):128–41. doi: 10.1093/pcp/pcad132 (PMC10799724; doi:10.1093/pcp/pcad132)
Supplement: pcad132_Supp [file pcad132_supp.zip]

Archive with 5 entries (5 files):
- pcp-2023-e-00235-File009.docx
- pcp-2023-e-00235-File010.txt
- pcp-2023-e-00235-File011.xlsx
- pcp-2023-e-00235-File012.xlsx
- pcp-2023-e-00235-File013.pdf
