# Supplementary material for: Glutathione Transferase Photoaffinity Labeling Displays GST Induction by Safeners and Pathogen Infection
Source: Plant Cell Physiol. 2023 Oct 31;65(1):128–41. doi: 10.1093/pcp/pcad132 (PMC10799724; doi:10.1093/pcp/pcad132)
Supplement: pcad132_Supp [file pcad132_supp.zip › pcp-2023-e-00235-File010.txt]

Protein IDs	Majority protein IDs	Peptide counts (all)	Peptide counts (razor+unique)	Peptide counts (unique)	Protein names	Gene names	Fasta headers	Number of proteins	Peptides	Razor + unique peptides	Unique peptides	Peptides FA_wash_01	Peptides FA_wash_02	Peptides MF01	Peptides MF02	Peptides MF03	Peptides MF04	Peptides MF05	Peptides MF06	Peptides MF07	Peptides MF08	Peptides MF09	Peptides MF10	Peptides MF11	Peptides MF12	Peptides MF13	Peptides MF14	Peptides MF15	Razor + unique peptides FA_wash_01	Razor + unique peptides FA_wash_02	Razor + unique peptides MF01	Razor + unique peptides MF02	Razor + unique peptides MF03	Razor + unique peptides MF04	Razor + unique peptides MF05	Razor + unique peptides MF06	Razor + unique peptides MF07	Razor + unique peptides MF08	Razor + unique peptides MF09	Razor + unique peptides MF10	Razor + unique peptides MF11	Razor + unique peptides MF12	Razor + unique peptides MF13	Razor + unique peptides MF14	Razor + unique peptides MF15	Unique peptides FA_wash_01	Unique peptides FA_wash_02	Unique peptides MF01	Unique peptides MF02
A0A178U9N5;P82715	A0A178U9N5;P82715	2;2	2;2	2;2	PsbP domain-containing protein 5, chloroplastic	PPD5	PsbP domain protein (Mog1/PsbP/DUF1795-like photosystem II reaction center PsbP family protein);PsbP domain-containing protein 5, chloroplastic	2	2	2	2	0	0	1	2	2	1	1	2	1	1	2	1	1	1	1	1	2	0	0	1	2	2	1	1	2	1	1	2	1	1	1	1	1	2	0	0	1	2
A0A178UA07;Q9LXD9	A0A178UA07;Q9LXD9	1;1	1;1	1;1	Probable pectinesterase/pectinesterase inhibitor 51;Pectinesterase inhibitor 51;Pectinesterase 51	PME51	Pectinesterase;Probable pectinesterase/pectinesterase inhibitor 51	2	1	1	1	0	0	0	1	0	1	1	0	0	1	0	0	1	1	1	1	0	0	0	0	1	0	1	1	0	0	1	0	0	1	1	1	1	0	0	0	0	1
A0A178UT56;O23144	A0A178UT56;O23144	2;2	2;2	2;2	Proton pump-interactor 1	PPI1	Proton pump interactor 1;Proton pump-interactor 1	2	2	2	2	0	0	1	1	2	1	1	0	0	1	2	1	0	1	1	1	2	0	0	1	1	2	1	1	0	0	1	2	1	0	1	1	1	2	0	0	1	1
A0A178UU32;F4JJT9	A0A178UU32;F4JJT9	10;10	10;10	10;10		At4g33760	tRNA synthetase class II (D, K and N) family protein;Aspartate--tRNA ligase, chloroplastic/mitochondrial	2	10	10	10	0	0	7	8	7	8	9	8	9	7	8	7	10	9	10	9	7	0	0	7	8	7	8	9	8	9	7	8	7	10	9	10	9	7	0	0	7	8
A0A178UZ09;Q8L856	A0A178UZ09;Q8L856	1;1	1;1	1;1	Transmembrane ascorbate ferrireductase 1	CYB561A	Cytochrome b561/ferric reductase transmembrane protein family;Transmembrane ascorbate ferrireductase 1	2	1	1	1	0	0	1	1	1	1	1	1	1	1	1	1	1	0	1	1	1	0	0	1	1	1	1	1	1	1	1	1	1	1	0	1	1	1	0	0	1	1
A0A178V1V2;Q8LBN7	A0A178V1V2;Q8LBN7	4;4	4;4	4;4	Costars family protein At4g33640		Costars family protein;Costars family protein At4g33640	2	4	4	4	0	0	1	1	2	1	2	1	1	2	2	1	3	4	2	1	2	0	0	1	1	2	1	2	1	1	2	2	1	3	4	2	1	2	0	0	1	1
A0A178VBR3;Q8GUK5	A0A178VBR3;Q8GUK5	1;1	1;1	1;1		At3g05625	Tetratricopeptide repeat (TPR)-like superfamily protein;At3g05625	2	1	1	1	0	0	0	0	0	0	1	0	0	0	0	0	1	0	0	0	1	0	0	0	0	0	0	1	0	0	0	0	0	1	0	0	0	1	0	0	0	0
A0A178VEB5;Q9M7Y3;Q8RWK6;A0A1I9LN94	A0A178VEB5;Q9M7Y3;Q8RWK6;A0A1I9LN94	1;1;1;1	1;1;1;1	1;1;1;1		F3E22.9;At3g06770	Pectin lyase-like superfamily protein;F3E22.9 protein;Pectin lyase-like superfamily protein;Pectin lyase-like superfamily protein	4	1	1	1	0	0	0	1	1	0	0	1	1	0	0	0	0	1	0	0	0	0	0	0	1	1	0	0	1	1	0	0	0	0	1	0	0	0	0	0	0	1
A0A178VEL3;F4J8C6;F4J8C7;A0A1P8BBN0;A0A1P8BBK5;Q84WW3;A0A1P8BBL1	A0A178VEL3;F4J8C6;F4J8C7;A0A1P8BBN0;A0A1P8BBK5;Q84WW3;A0A1P8BBL1	2;2;2;1;1;1;1	2;2;2;1;1;1;1	2;2;2;1;1;1;1		At3g01310;At5g15070	Inositol hexakisphosphate and diphosphoinositol-pentakisphosphate kinase;Inositol hexakisphosphate and diphosphoinositol-pentakisphosphate kinase VIP1;Inositol hexakisphosphate and diphosphoinositol-pentakisphosphate kinase;Inositol hexakisphosphate and di	7	2	2	2	0	0	1	1	1	0	1	0	0	1	1	0	2	0	1	1	0	0	0	1	1	1	0	1	0	0	1	1	0	2	0	1	1	0	0	0	1	1
A0A1I9LPH6;A0A178VII2;A0A1I9LPH5;Q94LW7;Q8GS71	A0A1I9LPH6;A0A178VII2;A0A1I9LPH5;Q94LW7;Q8GS71	2;2;2;2;1	2;2;2;2;1	2;2;2;2;1	Kinesin-like protein;Kinesin-like protein FRA1	kicp-02;FRA1	Kinesin-like protein;Kinesin-like protein;ATP binding microtubule motor family protein;Kinesin-like protein KIN-4B;Kinesin-like protein KIN-4A	5	2	2	2	0	0	1	1	2	1	2	2	1	2	1	1	2	2	1	2	2	0	0	1	1	2	1	2	2	1	2	1	1	2	2	1	2	2	0	0	1	1
A0A178VNS0;A0A1I9LR61;F4JET6;Q8RWR1	A0A178VNS0;A0A1I9LR61;F4JET6;Q8RWR1	3;3;3;3	3;3;3;3	3;3;3;3	Putative lysine-specific demethylase JMJD5	At3g20810;JMJD5	2-oxoglutarate (2OG) and Fe(II)-dependent oxygenase superfamily protein;2-oxoglutarate (2OG) and Fe(II)-dependent oxygenase superfamily protein;2-oxoglutarate (2OG) and Fe(II)-dependent oxygenase superfamily protein;Lysine-specific demethylase JMJ30	4	3	3	3	0	0	0	1	1	1	1	0	3	1	0	2	3	1	2	2	0	0	0	0	1	1	1	1	0	3	1	0	2	3	1	2	2	0	0	0	0	1
A0A178VR79;O81078	A0A178VR79;O81078	1;1	1;1	1;1	Glutamate receptor 2.9	GLR2.9	Glutamate receptor;Glutamate receptor 2.9	2	1	1	1	0	0	1	1	1	1	1	1	1	1	1	1	1	1	1	1	1	0	0	1	1	1	1	1	1	1	1	1	1	1	1	1	1	1	0	0	1	1
A0A178VRK6;O64732	A0A178VRK6;O64732	4;3	4;3	4;3	UDP-glycosyltransferase 87A1	UGT87A1	UDP-Glycosyltransferase superfamily protein;UDP-glycosyltransferase 87A1	2	4	4	4	0	0	3	2	1	1	1	3	0	1	1	1	2	2	3	3	3	0	0	3	2	1	1	1	3	0	1	1	1	2	2	3	3	3	0	0	3	2
A0A178VXV8;Q304B9	A0A178VXV8;Q304B9	2;2	2;2	2;2	Neutral ceramidase		Neutral ceramidase;Neutral ceramidase 2	2	2	2	2	0	0	0	2	0	1	1	1	0	1	1	1	1	2	1	1	1	0	0	0	2	0	1	1	1	0	1	1	1	1	2	1	1	1	0	0	0	2
F4IPY6;A0A178W0K0	F4IPY6;A0A178W0K0	1;1	1;1	1;1		At2g37020	Translin family protein;Translin family protein	2	1	1	1	0	0	0	0	0	0	0	0	0	1	0	0	1	1	0	0	0	0	0	0	0	0	0	0	0	0	1	0	0	1	1	0	0	0	0	0	0	0
A0A178WMJ5;Q8VYV2;F4I3I1;A0A1P8ASJ4;A0A1P8AWP6	A0A178WMJ5;Q8VYV2;F4I3I1;A0A1P8ASJ4;A0A1P8AWP6	7;7;7;5;5	7;7;7;5;5	7;7;7;5;5		At1g56000;At1g55980	FAD/NAD(P)-binding oxidoreductase family protein;AT1G56000 protein;FAD/NAD(P)-binding oxidoreductase family protein;FAD/NAD(P)-binding oxidoreductase family protein;FAD/NAD(P)-binding oxidoreductase family protein	5	7	7	7	0	0	4	3	3	3	4	3	2	4	3	2	5	3	2	2	4	0	0	4	3	3	3	4	3	2	4	3	2	5	3	2	2	4	0	0	4	3
A0A1I9LL73;F4J117	A0A1I9LL73;F4J117	6;6	6;6	6;6	Phosphoglucan phosphatase LSF1, chloroplastic	LSF1	Like SEX4 1;Phosphoglucan phosphatase LSF1, chloroplastic	2	6	6	6	0	0	2	3	4	2	4	2	2	4	4	4	4	4	3	5	4	0	0	2	3	4	2	4	2	2	4	4	4	4	4	3	5	4	0	0	2	3
F4JEN1;A0A1I9LLC0;Q94AM9	F4JEN1;A0A1I9LLC0;Q94AM9	2;2;2	2;2;2	2;2;2	Polyadenylate-binding protein-interacting protein 4	CID4	CTC-interacting domain 4;CTC-interacting domain 4;Polyadenylate-binding protein-interacting protein 4	3	2	2	2	0	0	2	2	2	2	2	1	1	1	2	1	1	2	0	1	2	0	0	2	2	2	2	2	1	1	1	2	1	1	2	0	1	2	0	0	2	2
A0A1I9LLI6;A0A1I9LLI5;Q9LZQ9	A0A1I9LLI6;A0A1I9LLI5;Q9LZQ9	6;6;6	6;6;6	2;2;2		T12C14_10	RNA helicase family protein;RNA helicase family protein;Probable pre-mRNA-splicing factor ATP-dependent RNA helicase DEAH2	3	6	6	2	0	0	2	3	3	1	2	2	2	2	2	2	3	3	2	3	4	0	0	2	3	3	1	2	2	2	2	2	2	3	3	2	3	4	0	0	0	1
O81645;A0A1I9LLW3;A0A1I9LLV6	O81645;A0A1I9LLW3;A0A1I9LLV6	11;11;10	8;8;7	8;8;7	Villin-3	VLN3	Villin-3;Villin 3;Villin 3	3	11	8	8	0	0	6	7	9	6	8	8	7	8	10	5	8	7	6	9	8	0	0	4	6	7	4	6	6	5	6	8	3	6	5	5	7	7	0	0	4	6
A0A1P8ATA9;A0A1I9LLZ2;F4IIN7;F4J5I0;Q8L7T5	A0A1P8ATA9;A0A1I9LLZ2;F4IIN7;F4J5I0;Q8L7T5	1;1;1;1;1	1;1;1;1;1	1;1;1;1;1		At2g28360;At3g45190;At1g07990	SIT4 phosphatase-associated family protein;SIT4 phosphatase-associated family protein;SIT4 phosphatase-associated family protein;SIT4 phosphatase-associated family protein;At1g07990/T6D22_5	5	1	1	1	0	0	0	1	1	0	0	1	0	1	1	1	1	0	1	1	0	0	0	0	1	1	0	0	1	0	1	1	1	1	0	1	1	0	0	0	0	1
A0A1I9LLZ3;Q9M2N5	A0A1I9LLZ3;Q9M2N5	14;14	14;14	14;14	Zinc finger BED domain-containing protein DAYSLEEPER	HAT	BED zinc finger and hAT dimerization domain-containing protein DAYSLEEPER;Zinc finger BED domain-containing protein DAYSLEEPER	2	14	14	14	0	0	2	4	8	2	5	8	3	6	9	6	10	8	4	10	12	0	0	2	4	8	2	5	8	3	6	9	6	10	8	4	10	12	0	0	2	4
A0A1I9LLZ4;Q9S7D2	A0A1I9LLZ4;Q9S7D2	5;5	5;5	5;5		F17A17.1	Rubisco methyltransferase family protein;Putative ribulose-1,5-bisphosphate carboxylase/oxygenase small subunit N-methyltransferase I	2	5	5	5	0	0	2	4	4	3	4	3	4	3	4	3	3	5	4	3	3	0	0	2	4	4	3	4	3	4	3	4	3	3	5	4	3	3	0	0	2	4
A0A1I9LM48;A0A1I9LM49;Q94BY1	A0A1I9LM48;A0A1I9LM49;Q94BY1	1;1;1	1;1;1	1;1;1		At3g52155	Phosphoglycerate mutase family protein;Phosphoglycerate mutase family protein;Uncharacterized protein At3g52155, chloroplastic	3	1	1	1	0	0	1	1	1	0	1	1	1	1	1	1	1	1	1	1	1	0	0	1	1	1	0	1	1	1	1	1	1	1	1	1	1	1	0	0	1	1
A0A1I9LM53;A0A1I9LNW0;A0A1P8APV1;F4JZW1;Q9ZUF4;F4IQ85;Q9ZW72;A0A1I9LM51;A0A1P8BBL9;Q9LUT0;Q9SX57;F4HWU0;Q9M1Q2;P93749;B9DFG5;Q8H1G6;O49339	A0A1I9LM53;A0A1I9LNW0;A0A1P8APV1;F4JZW1;Q9ZUF4;F4IQ85;Q9ZW72;A0A1I9LM51;A0A1P8BBL9;Q9LUT0;Q9SX57;F4HWU0;Q9M1Q2;P93749;B9DFG5;Q8H1G6;O49339	2;1;1;1;1;1;1;1;1;1;1;1;1;1;1;1;1	2;1;1;1;1;1;1;1;1;1;1;1;1;1;1;1;1	1;0;0;0;0;0;0;0;0;0;0;0;0;0;0;0;0	Probable protein kinase At2g41970;PTI1-like tyrosine-protein kinase 3;PTI1-like tyrosine-protein kinase 1;PTI1-like tyrosine-protein kinase 2	At5g35580;At2g05940;At2g43230;At3g17410;F11A17.22;At1g48210;T17J13.180;PTI13;PTI11;PTI12	Protein kinase superfamily protein;Protein kinase superfamily protein;Protein kinase superfamily protein;Serine/threonine-protein kinase PBL13;Serine/threonine-protein kinase RIPK;Protein kinase superfamily protein;Protein kinase superfamily protein;Protei	17	2	2	1	0	0	0	0	2	0	1	0	0	0	1	0	1	1	0	1	1	0	0	0	0	2	0	1	0	0	0	1	0	1	1	0	1	1	0	0	0	0
A0A1I9LM56;Q9LFA6;A0A1P8ANA8;A0A1P8ANB0;Q8GX69;Q9SCU9	A0A1I9LM56;Q9LFA6	5;5;1;1;1;1	4;4;0;0;0;0	3;3;0;0;0;0	Beta-galactosidase 2	BGAL2	Beta-galactosidase;Beta-galactosidase 2	6	5	4	3	0	0	3	4	1	4	2	2	3	3	2	2	3	2	3	5	1	0	0	3	4	1	4	2	2	3	3	1	2	3	1	3	4	1	0	0	2	3
A0A1I9LM85;Q9STG6	A0A1I9LM85;Q9STG6	2;2	2;2	2;2	Deoxyuridine 5-triphosphate nucleotidohydrolase	DUT	Deoxyuridine 5-triphosphate nucleotidohydrolase;Deoxyuridine 5-triphosphate nucleotidohydrolase	2	2	2	2	0	0	0	1	1	1	1	0	2	1	0	2	2	1	1	0	0	0	0	0	1	1	1	1	0	2	1	0	2	2	1	1	0	0	0	0	0	1
A0A1I9LM90;Q9SR13	A0A1I9LM90;Q9SR13	2;2	2;2	2;2	Flowering locus K homology domain	FLK	RNA-binding KH domain-containing protein;Flowering locus K homology domain	2	2	2	2	0	0	0	0	0	0	0	1	0	1	0	0	1	0	0	0	1	0	0	0	0	0	0	0	1	0	1	0	0	1	0	0	0	1	0	0	0	0
Q9SHR7;Q9S7J7;Q9XF87;A0A1I9LMB4;A0A1P8AZ91	Q9SHR7;Q9S7J7;Q9XF87;A0A1I9LMB4;A0A1P8AZ91	5;5;5;5;5	3;3;3;3;3	3;3;3;3;3		LHCB2.1;LHCB2.2;Lhcb2:4	Chlorophyll a-b binding protein 2.1, chloroplastic;Chlorophyll a-b binding protein 2.2, chloroplastic;Chlorophyll a-b binding protein 2.4, chloroplastic;Chlorophyll a-b binding protein, chloroplastic;Chlorophyll a-b binding protein, chloroplastic	5	5	3	3	0	0	3	4	4	3	4	3	2	4	4	3	3	3	3	3	4	0	0	1	2	2	1	2	1	0	2	2	1	1	1	1	1	2	0	0	1	2
A0A1I9LMG6;P33157	A0A1I9LMG6;P33157	13;13	13;13	13;13	Glucan endo-1,3-beta-glucosidase, acidic isoform	BG2	Glucan endo-1,3-beta-D-glucosidase;Glucan endo-1,3-beta-glucosidase, acidic isoform	2	13	13	13	0	0	6	10	12	11	10	12	6	8	12	9	7	13	9	8	12	0	0	6	10	12	11	10	12	6	8	12	9	7	13	9	8	12	0	0	6	10
Q9SN82;A0A1I9LMK8;A0A1I9LML0;A0A1I9LMK9;F4JBL2;A0A1I9LST7;Q9ZUN7	Q9SN82;A0A1I9LMK8;A0A1I9LML0;A0A1I9LMK9;F4JBL2;A0A1I9LST7	4;4;4;4;4;2;1	4;4;4;4;4;2;1	2;2;2;2;2;0;0		F1P2.110;At3g47560	Alpha/beta-Hydrolases superfamily protein;Alpha/beta-Hydrolases superfamily protein;Alpha/beta-Hydrolases superfamily protein;Alpha/beta-Hydrolases superfamily protein;Alpha/beta-Hydrolases superfamily protein;Alpha/beta-Hydrolases superfamily protein	7	4	4	2	0	0	2	4	4	2	4	3	2	4	4	2	3	4	1	3	4	0	0	2	4	4	2	4	3	2	4	4	2	3	4	1	3	4	0	0	1	2
Q9M214;A0A1I9LN21	Q9M214;A0A1I9LN21	8;8	8;8	7;7		T8B10_110	At3g60450;Phosphoglycerate mutase family protein	2	8	8	7	0	0	1	2	3	2	3	5	1	4	3	2	4	7	2	1	5	0	0	1	2	3	2	3	5	1	4	3	2	4	7	2	1	5	0	0	0	1
A0A1I9LNC0;O82089	A0A1I9LNC0;O82089	3;3	3;3	3;3	Copper transport protein CCH	CCH	Copper chaperone;Copper transport protein CCH	2	3	3	3	0	0	2	3	3	2	3	3	3	3	3	1	3	3	2	3	3	0	0	2	3	3	2	3	3	3	3	3	1	3	3	2	3	3	0	0	2	3
A0A1I9LNS4;Q9M1R2	A0A1I9LNS4;Q9M1R2	25;25	25;25	25;25		T17J13.80	Prolyl-tRNA synthetase;Proline--tRNA ligase, cytoplasmic	2	25	25	25	0	0	14	17	17	15	18	21	14	22	21	15	21	19	17	20	18	0	0	14	17	17	15	18	21	14	22	21	15	21	19	17	20	18	0	0	14	17
A0A1I9LNT2;F4JE70;Q9M2E2	A0A1I9LNT2;F4JE70;Q9M2E2	6;6;6	6;6;6	5;5;5	(+)-neomenthol dehydrogenase	At3g61220;SDR1	NAD(P)-binding Rossmann-fold superfamily protein;NAD(P)-binding Rossmann-fold superfamily protein;(+)-neomenthol dehydrogenase	3	6	6	5	0	0	3	5	2	2	3	3	1	3	3	1	5	4	3	3	3	0	0	3	5	2	2	3	3	1	3	3	1	5	4	3	3	3	0	0	2	4
A0A1I9LP31;A0A1I9LP32;Q8VYG2	A0A1I9LP31;A0A1I9LP32;Q8VYG2	1;1;1	1;1;1	1;1;1	Galacturonokinase	GALAK	Galacturonic acid kinase;Galacturonic acid kinase;Galacturonokinase	3	1	1	1	0	0	1	1	1	0	1	1	0	0	0	0	1	1	0	1	0	0	0	1	1	1	0	1	1	0	0	0	0	1	1	0	1	0	0	0	1	1
A0A1I9LPD2;A0A1P8BC75;Q9M9W3;O82734	A0A1I9LPD2;A0A1P8BC75;Q9M9W3;O82734	2;2;2;2	1;1;1;1	1;1;1;1	Serine/threonine-protein phosphatase PP1 isozyme 9;Serine/threonine-protein phosphatase PP1 isozyme 8	TOPP9;TOPP8	Serine/threonine-protein phosphatase;Serine/threonine-protein phosphatase;Serine/threonine-protein phosphatase PP1 isozyme 9;Serine/threonine-protein phosphatase PP1 isozyme 8	4	2	1	1	0	0	0	1	2	0	2	2	1	1	2	0	1	2	1	0	2	0	0	0	1	1	0	1	1	1	1	1	0	1	1	1	0	1	0	0	0	1
A0A1I9LPN7;Q9M2L4	A0A1I9LPN7;Q9M2L4	2;2	1;1	1;1	Putative calcium-transporting ATPase 11, plasma membrane-type	ACA11	Calcium-transporting ATPase;Putative calcium-transporting ATPase 11, plasma membrane-type	2	2	1	1	0	0	0	1	2	0	2	1	0	2	2	1	0	2	0	2	1	0	0	0	0	1	0	1	1	0	1	1	1	0	1	0	1	1	0	0	0	0
A0A1I9LPN8;Q9SG80	A0A1I9LPN8;Q9SG80	9;9	9;9	9;9	Alpha-L-arabinofuranosidase 1	ASD1	Non-reducing end alpha-L-arabinofuranosidase;Alpha-L-arabinofuranosidase 1	2	9	9	9	0	0	4	7	8	4	5	6	5	5	6	6	6	7	4	6	8	0	0	4	7	8	4	5	6	5	5	6	6	6	7	4	6	8	0	0	4	7
A0A1I9LPZ9;Q8RY22	A0A1I9LPZ9;Q8RY22	3;3	3;3	3;3	Protease Do-like 7	DEGP7	DegP protease 7;Protease Do-like 7	2	3	3	3	0	0	1	0	2	1	0	0	1	1	0	0	2	0	0	1	1	0	0	1	0	2	1	0	0	1	1	0	0	2	0	0	1	1	0	0	1	0
A0A1I9LQ23;A0A1I9LQ22;P82869	A0A1I9LQ23;A0A1I9LQ22;P82869	3;3;3	3;3;3	3;3;3	Peptidyl-prolyl cis-trans isomerase CYP37, chloroplastic	CYP37	Peptidylprolyl isomerase;Peptidylprolyl isomerase;Peptidyl-prolyl cis-trans isomerase CYP37, chloroplastic	3	3	3	3	0	0	2	3	3	2	2	3	0	3	3	1	1	2	0	1	1	0	0	2	3	3	2	2	3	0	3	3	1	1	2	0	1	1	0	0	2	3
A0A1I9LQB3	A0A1I9LQB3	15	2	2			Carbonic anhydrase	1	15	2	2	8	6	13	15	14	12	15	14	14	14	15	14	14	14	13	14	15	0	0	0	2	1	1	2	1	1	1	2	1	1	1	1	1	2	0	0	0	2
A0A1I9LQK7;A0A1I9LQK6;P53780;F4J244	A0A1I9LQK7;A0A1I9LQK6;P53780;F4J244	11;11;11;9	11;11;11;9	11;11;11;9	Cystathionine beta-lyase, chloroplastic	CBL	Cystathionine beta-lyase;Cystathionine beta-lyase;Cystathionine beta-lyase, chloroplastic;Cystathionine beta-lyase	4	11	11	11	0	0	3	6	6	4	6	6	4	6	6	3	7	7	5	7	5	0	0	3	6	6	4	6	6	4	6	6	3	7	7	5	7	5	0	0	3	6
A0A1I9LQQ9;Q8LPN7	A0A1I9LQQ9;Q8LPN7	1;1	1;1	1;1	E3 ubiquitin-protein ligase RING1-like		RING-type E3 ubiquitin transferase;E3 ubiquitin-protein ligase RING1-like	2	1	1	1	0	0	0	0	0	0	0	0	0	0	0	0	0	0	0	0	1	0	0	0	0	0	0	0	0	0	0	0	0	0	0	0	0	1	0	0	0	0
A0A1I9LR13;F4J9K9	A0A1I9LR13;F4J9K9	18;18	18;18	18;18		At3g05900	Neurofilament protein-like protein;Neurofilament protein-like protein	2	18	18	18	0	0	8	11	8	5	10	7	3	10	7	5	11	8	2	11	7	0	0	8	11	8	5	10	7	3	10	7	5	11	8	2	11	7	0	0	8	11
A0A1I9LR17;Q9LEW8	A0A1I9LR17;Q9LEW8	2;2	2;2	2;2	Protein-ribulosamine 3-kinase, chloroplastic		Protein-ribulosamine 3-kinase;Protein-ribulosamine 3-kinase, chloroplastic	2	2	2	2	0	0	1	1	1	0	0	1	0	2	1	1	1	1	2	1	1	0	0	1	1	1	0	0	1	0	2	1	1	1	1	2	1	1	0	0	1	1
A0A1I9LR27;F4JBC9;Q9LU86	A0A1I9LR27;F4JBC9;Q9LU86	9;9;9	9;9;9	9;9;9	Peroxiredoxin Q, chloroplastic	ATPRX Q;PRXQ	Thioredoxin-dependent peroxiredoxin;Thioredoxin-dependent peroxiredoxin;Peroxiredoxin Q, chloroplastic	3	9	9	9	0	0	7	7	8	7	8	5	7	8	5	6	6	7	6	8	8	0	0	7	7	8	7	8	5	7	8	5	6	6	7	6	8	8	0	0	7	7
A0A1I9LRK4;Q93ZC9;Q9LY82	A0A1I9LRK4;Q93ZC9	3;3;1	3;3;1	3;3;1	Glucuronokinase 1	GLCAK1	Glucuronokinase G;Glucuronokinase 1	3	3	3	3	0	0	1	2	1	1	0	3	0	0	1	1	1	2	1	1	1	0	0	1	2	1	1	0	3	0	0	1	1	1	2	1	1	1	0	0	1	2
A0A1I9LRS8;Q9LTT8;Q9LTT9	A0A1I9LRS8;Q9LTT8	5;5;1	5;5;1	5;5;1	Enhancer of mRNA-decapping protein 4	VCS	Transducin/WD40 repeat-like superfamily protein;Enhancer of mRNA-decapping protein 4	3	5	5	5	0	0	2	2	2	2	1	2	2	2	3	1	3	4	1	2	2	0	0	2	2	2	2	1	2	2	2	3	1	3	4	1	2	2	0	0	2	2
Q9LSA9;A0A1I9LRT3	Q9LSA9;A0A1I9LRT3	1;1	1;1	1;1		At3g18680	Amino acid kinase family protein;Amino acid kinase family protein	2	1	1	1	0	0	0	1	0	1	1	0	0	1	0	1	1	0	1	1	0	0	0	0	1	0	1	1	0	0	1	0	1	1	0	1	1	0	0	0	0	1
Q8W035;A0A1I9LRU3;A0A1I9LRU5	Q8W035;A0A1I9LRU3;A0A1I9LRU5	2;2;1	1;1;1	1;1;1	Folylpolyglutamate synthase	FPGS3	Folylpolyglutamate synthase;Folylpoly-gamma-glutamate synthetase;Folylpoly-gamma-glutamate synthetase	3	2	1	1	0	0	1	2	2	1	1	1	1	1	1	1	2	1	1	1	0	0	0	1	1	1	0	0	0	0	0	1	0	1	1	0	0	0	0	0	1	1
A0A1I9LRX7;F4JEJ0;Q43866	A0A1I9LRX7;F4JEJ0;Q43866	2;2;2	2;2;2	2;2;2	Beta-fructofuranosidase, insoluble isoenzyme CWINV1	ATBFRUCT1;CWINV1	Glycosyl hydrolases family 32 protein;Glycosyl hydrolases family 32 protein;Beta-fructofuranosidase, insoluble isoenzyme CWINV1	3	2	2	2	0	0	1	1	1	0	1	2	1	1	1	1	0	2	0	1	1	0	0	1	1	1	0	1	2	1	1	1	1	0	2	0	1	1	0	0	1	1
A0A1I9LS34;Q94JQ4	A0A1I9LS34;Q94JQ4	10;10	10;10	10;10	Reactive Intermediate Deaminase A, chloroplastic	RIDA	Endoribonuclease L-PSP family protein;Reactive Intermediate Deaminase A, chloroplastic	2	10	10	10	0	0	7	8	8	8	8	8	7	8	8	7	9	8	7	8	9	0	0	7	8	8	8	8	8	7	8	8	7	9	8	7	8	9	0	0	7	8
A0A1I9LSB2;B3H6B8;A0A1I9LSB0;A0A1I9LSB1;P94078	A0A1I9LSB2;B3H6B8;A0A1I9LSB0;A0A1I9LSB1;P94078	4;4;4;4;4	4;4;4;4;4	4;4;4;4;4	Alpha-mannosidase	At3g26720	Alpha-mannosidase;Alpha-mannosidase;Alpha-mannosidase;Alpha-mannosidase;Alpha-mannosidase At3g26720	5	4	4	4	0	0	3	3	4	2	2	4	2	4	4	1	4	4	4	2	3	0	0	3	3	4	2	2	4	2	4	4	1	4	4	4	2	3	0	0	3	3
A0A1I9LSH7;Q9SRW7	A0A1I9LSH7;Q9SRW7	1;1	1;1	1;1	Adenylyl-sulfate kinase 3	APK3	Adenylyl-sulfate kinase;Adenylyl-sulfate kinase 3	2	1	1	1	0	0	1	1	0	0	1	0	0	1	0	0	0	0	1	1	0	0	0	1	1	0	0	1	0	0	1	0	0	0	0	1	1	0	0	0	1	1
Q9LRL5;A0A1I9LSP4	Q9LRL5;A0A1I9LSP4	1;1	1;1	1;1		At3g21950	S-adenosyl-L-methionine-dependent methyltransferases superfamily protein;S-adenosyl-L-methionine-dependent methyltransferases superfamily protein	2	1	1	1	0	0	0	1	1	0	1	0	0	1	0	1	1	0	0	1	0	0	0	0	1	1	0	1	0	0	1	0	1	1	0	0	1	0	0	0	0	1
A0A1I9LT03;A0A1I9LT02;Q9M9P3	A0A1I9LT03;A0A1I9LT02;Q9M9P3	26;26;26	26;26;26	15;15;15	Probable UTP--glucose-1-phosphate uridylyltransferase 2		UTP--glucose-1-phosphate uridylyltransferase;UTP--glucose-1-phosphate uridylyltransferase;UTP--glucose-1-phosphate uridylyltransferase 2	3	26	26	15	1	1	14	18	20	14	19	21	16	20	19	18	21	21	19	17	19	1	1	14	18	20	14	19	21	16	20	19	18	21	21	19	17	19	1	1	7	11
A0A1I9LT79;Q9C7C3	A0A1I9LT79;Q9C7C3	1;1	1;1	1;1	Zinc finger CCCH domain-containing protein 36		KH domain-containing protein / zinc finger (CCCH type) family protein;Zinc finger CCCH domain-containing protein 36	2	1	1	1	0	0	0	1	1	0	1	1	0	0	0	0	0	1	1	1	1	0	0	0	1	1	0	1	1	0	0	0	0	0	1	1	1	1	0	0	0	1
A0A1I9LTK3;F4J1E5;Q8L828;F4HQE7;Q9CAA0	A0A1I9LTK3;F4J1E5;Q8L828	11;11;11;4;4	11;11;11;4;4	3;3;3;0;0	Coatomer subunit beta-3	At3g15980	Coatomer subunit beta;Coatomer subunit beta;Coatomer subunit beta-3	5	11	11	3	0	0	2	1	4	2	1	3	3	2	3	3	6	5	3	3	5	0	0	2	1	4	2	1	3	3	2	3	3	6	5	3	3	5	0	0	1	0
A0A1I9LTP3;F4JCI4	A0A1I9LTP3;F4JCI4	2;2	2;2	2;2		At3g26380	Alpha-galactosidase;Alpha-galactosidase	2	2	2	2	0	0	0	1	1	0	1	1	1	0	1	0	0	1	1	2	1	0	0	0	1	1	0	1	1	1	0	1	0	0	1	1	2	1	0	0	0	1
Q93Y12;A0A1I9LTS6	Q93Y12;A0A1I9LTS6	4;4	4;4	4;4		MDB19.14	Alpha glucosidase-like protein;Heteroglycan glucosidase 1	2	4	4	4	0	0	1	2	3	1	1	0	1	3	2	1	2	1	1	3	3	0	0	1	2	3	1	1	0	1	3	2	1	2	1	1	3	3	0	0	1	2
A0A1I9LTV4;A0A1I9LTV6;Q67XN2;A0A1I9LTV8;A0A1I9LTV2;A0A1I9LTV7;A0A1P8B7T6;Q9STP4;Q93ZI4;A0A1P8B4J5;Q8RXN9	A0A1I9LTV4;A0A1I9LTV6;Q67XN2;A0A1I9LTV8;A0A1I9LTV2;A0A1I9LTV7	5;5;5;4;4;4;2;2;2;1;1	5;5;5;4;4;4;2;2;2;1;1	5;5;5;4;4;4;2;2;2;1;1	Beta-glucosidase 8	BGLU8	Beta glucosidase 8;Beta glucosidase 8;Beta-glucosidase 8;Beta glucosidase 8;Beta glucosidase 8;Beta glucosidase 8	11	5	5	5	0	0	3	2	3	3	1	2	2	2	3	3	3	2	2	2	3	0	0	3	2	3	3	1	2	2	2	3	3	3	2	2	2	3	0	0	3	2
A0A1P8AMI0;A0JQ12;A0A1P8AMK3	A0A1P8AMI0;A0JQ12;A0A1P8AMK3	3;3;2	3;3;2	3;3;2		At1g76020	Thioredoxin superfamily protein;At1g76020;Thioredoxin superfamily protein	3	3	3	3	0	0	0	1	2	1	2	2	1	1	1	3	2	1	3	3	1	0	0	0	1	2	1	2	2	1	1	1	3	2	1	3	3	1	0	0	0	1
B3H6R0;A0A1P8AMJ7;Q9SXB6	B3H6R0;A0A1P8AMJ7;Q9SXB6	1;1;1	1;1;1	1;1;1	MLO-like protein;MLO-like protein 2	MLO2	MLO-like protein;MLO-like protein;MLO-like protein 2	3	1	1	1	0	0	0	0	1	0	0	1	0	0	0	0	0	0	0	0	0	0	0	0	0	1	0	0	1	0	0	0	0	0	0	0	0	0	0	0	0	0
A0A1P8AMS8;Q8RWN4	A0A1P8AMS8;Q8RWN4	3;3	3;3	3;3		At1g75210	HAD-superfamily hydrolase, subfamily IG, 5-nucleotidase;Cytosolic IMP-GMP specific 5-nucleotidase, putative	2	3	3	3	0	0	1	1	2	1	0	1	1	1	0	1	2	2	1	1	1	0	0	1	1	2	1	0	1	1	1	0	1	2	2	1	1	1	0	0	1	1
A0A1P8AMY7;F4I8U6;Q9SXB8	A0A1P8AMY7;F4I8U6;Q9SXB8	1;1;1	1;1;1	1;1;1	G-type lectin S-receptor-like serine/threonine-protein kinase;G-type lectin S-receptor-like serine/threonine-protein kinase At1g11330	At1g11330	Receptor-like serine/threonine-protein kinase;Receptor-like serine/threonine-protein kinase;G-type lectin S-receptor-like serine/threonine-protein kinase At1g11330	3	1	1	1	0	0	0	0	1	0	0	1	0	0	1	0	0	0	0	0	1	0	0	0	0	1	0	0	1	0	0	1	0	0	0	0	0	1	0	0	0	0
A0A1P8ANK1;Q56ZI2	A0A1P8ANK1;Q56ZI2	9;9	7;7	7;7	Patellin-2	PATL2	PATELLIN 2;Patellin-2	2	9	7	7	0	0	4	5	4	4	5	6	5	7	3	4	6	5	4	5	4	0	0	3	4	3	3	4	5	4	6	2	3	4	4	3	4	4	0	0	3	4
F4HZV4;F4HZV2;A0A1P8API1;Q8LDL9	F4HZV4;F4HZV2;A0A1P8API1;Q8LDL9	1;1;1;1	1;1;1;1	1;1;1;1		At1g29040	50S ribosomal protein L34;50S ribosomal protein L34;50S ribosomal protein L34;50S ribosomal protein L34	4	1	1	1	0	0	1	1	1	1	1	1	1	1	1	0	1	1	1	1	0	0	0	1	1	1	1	1	1	1	1	1	0	1	1	1	1	0	0	0	1	1
A0A1P8API2;Q9S7T8	A0A1P8API2;Q9S7T8	5;5	5;5	5;5	Serpin-ZX		Serine protease inhibitor (SERPIN) family protein;Serpin-ZX	2	5	5	5	0	0	3	3	3	3	4	4	2	3	3	3	3	4	3	3	3	0	0	3	3	3	3	4	4	2	3	3	3	3	4	3	3	3	0	0	3	3
A0A1P8APJ2;F4HY64;Q946Y7	A0A1P8APJ2;F4HY64;Q946Y7	3;2;2	3;2;2	3;2;2	Syntaxin-61	SYP61	Syntaxin of plants 61;Syntaxin of plants 61;Syntaxin-61	3	3	3	3	0	0	0	1	2	1	1	1	0	1	1	1	1	2	1	1	1	0	0	0	1	2	1	1	1	0	1	1	1	1	2	1	1	1	0	0	0	1
A0A1P8APK3;Q8W592;F4HQH8	A0A1P8APK3;Q8W592;F4HQH8	1;1;1	1;1;1	1;1;1		At1g01080	RNA-binding (RRM/RBD/RNP motifs) family protein;At1g01080/T25K16_7;RNA-binding (RRM/RBD/RNP motifs) family protein	3	1	1	1	0	0	1	1	0	0	0	1	0	1	0	0	0	0	1	0	1	0	0	1	1	0	0	0	1	0	1	0	0	0	0	1	0	1	0	0	1	1
A0A1P8APR2;P11490	A0A1P8APR2;P11490	1;1	1;1	1;1	Plastocyanin minor isoform, chloroplastic	PETE	Plastocyanin;Plastocyanin minor isoform, chloroplastic	2	1	1	1	1	1	1	1	1	1	1	1	1	1	1	1	1	1	1	1	1	1	1	1	1	1	1	1	1	1	1	1	1	1	1	1	1	1	1	1	1	1
A0A1P8APR6;Q9LPW0	A0A1P8APR6;Q9LPW0	24;24	10;10	6;6	Glyceraldehyde-3-phosphate dehydrogenase GAPA2, chloroplastic	GAPA2	Glyceraldehyde-3-phosphate dehydrogenase;Glyceraldehyde-3-phosphate dehydrogenase GAPA2, chloroplastic	2	24	10	6	9	10	20	22	22	21	22	23	19	22	23	22	22	23	22	23	23	4	4	8	9	9	8	9	10	8	9	10	9	9	10	9	10	10	3	3	4	5
A0A1P8APU0;Q42593	A0A1P8APU0;Q42593	5;5	3;3	3;3	L-ascorbate peroxidase T, chloroplastic	APXT	L-ascorbate peroxidase;L-ascorbate peroxidase T, chloroplastic	2	5	3	3	0	0	3	5	5	2	5	5	2	4	5	1	3	4	4	5	5	0	0	2	3	3	1	3	3	1	2	3	1	1	2	2	3	3	0	0	2	3
A0A1P8APV6;Q9SX79;Q9SX80;Q0WW84	A0A1P8APV6;Q9SX79;Q9SX80;Q0WW84	2;2;2;1	2;2;2;1	1;1;1;0	Polyadenylate-binding protein RBP47C;Polyadenylate-binding protein RBP47C;Polyadenylate-binding protein RBP47B	RBP47C;RBP47C;RBP47B	RNA-binding protein 47C;Polyadenylate-binding protein RBP47C;Polyadenylate-binding protein RBP47C;Polyadenylate-binding protein RBP47B	4	2	2	1	0	0	0	2	1	0	1	1	0	2	1	1	1	1	0	2	1	0	0	0	2	1	0	1	1	0	2	1	1	1	1	0	2	1	0	0	0	1
A0A1P8APW4;F4HXP9;A0A178WJA4;F4HWY6	A0A1P8APW4;F4HXP9;A0A178WJA4;F4HWY6	2;2;1;1	2;2;1;1	2;2;1;1	Myosin-9;Myosin-11	XI-C;XI-E	Myosin XI-C;Myosin-9;Myosin family protein with Dil domain-containing protein;Myosin-11	4	2	2	2	0	0	0	0	1	1	1	2	1	1	2	1	2	1	2	1	1	0	0	0	0	1	1	1	2	1	1	2	1	2	1	2	1	1	0	0	0	0
A0A1P8APZ5;Q9LM71	A0A1P8APZ5;Q9LM71	2;2	2;2	2;2	Peptidyl-prolyl cis-trans isomerase FKBP18, chloroplastic	FKBP18	Peptidylprolyl isomerase;Peptidyl-prolyl cis-trans isomerase FKBP18, chloroplastic	2	2	2	2	0	0	1	1	1	1	1	1	1	1	2	1	1	1	1	1	0	0	0	1	1	1	1	1	1	1	1	2	1	1	1	1	1	0	0	0	1	1
A0A1P8AQ69;Q0WUI9;A0A1P8AUV4;O80738;O23617;Q9LRA7	A0A1P8AQ69;Q0WUI9;A0A1P8AUV4;O80738;O23617;Q9LRA7	2;2;1;1;1;1	2;2;1;1;1;1	2;2;1;1;1;1	Probable alpha,alpha-trehalose-phosphate synthase [UDP-forming] 8;Probable alpha,alpha-trehalose-phosphate synthase [UDP-forming] 10;Alpha,alpha-trehalose-phosphate synthase [UDP-forming] 5;Probable alpha,alpha-trehalose-phosphate synthase [UDP-forming] 9	TPS8;TPS10;TPS5;TPS9	Trehalose-6-phosphatase synthase S8;Probable alpha,alpha-trehalose-phosphate synthase [UDP-forming] 8;Trehalose phosphate synthase;Probable alpha,alpha-trehalose-phosphate synthase [UDP-forming] 10;Alpha,alpha-trehalose-phosphate synthase [UDP-forming] 5;P	6	2	2	2	0	0	1	1	1	1	1	1	2	1	2	1	2	1	0	0	2	0	0	1	1	1	1	1	1	2	1	2	1	2	1	0	0	2	0	0	1	1
A0A1P8AQG6;Q8S528	A0A1P8AQG6;Q8S528	1;1	1;1	1;1	Aldehyde dehydrogenase family 2 member B7, mitochondrial	ALDH2B7	Aldehyde dehydrogenase 2B7;Aldehyde dehydrogenase family 2 member B7, mitochondrial	2	1	1	1	0	0	1	1	1	1	1	1	1	1	1	1	1	1	1	1	1	0	0	1	1	1	1	1	1	1	1	1	1	1	1	1	1	1	0	0	1	1
Q6NQK0;A0A1P8AQI5;A0A1P8AQI3	Q6NQK0;A0A1P8AQI5;A0A1P8AQI3	2;2;1	1;1;1	1;1;1		At1g76970	TOM1-like protein 4;Target of Myb protein 1;Target of Myb protein 1	3	2	1	1	0	0	2	0	1	0	1	1	1	0	2	1	2	2	1	1	2	0	0	1	0	0	0	0	0	0	0	1	0	1	1	0	0	1	0	0	1	0
A0A1P8AQP0;A0A1P8B937;A0A1P8B7X4;F4HZ57;P0DH94;P0DH93;P0DH92;P59228;P59229	A0A1P8AQP0;A0A1P8B937;A0A1P8B7X4;F4HZ57;P0DH94;P0DH93;P0DH92;P59228;P59229	1;1;1;1;1;1;1;1;1	1;1;1;1;1;1;1;1;1	1;1;1;1;1;1;1;1;1	V-type proton ATPase subunit c5;V-type proton ATPase subunit c3;V-type proton ATPase subunit c1;V-type proton ATPase subunit c2;V-type proton ATPase subunit c4	AVA-P4;VHA-c5;VHA-c3;VHA-c1;VHA-c2;VHA-c4	V-type proton ATPase proteolipid subunit;V-type proton ATPase proteolipid subunit;V-type proton ATPase proteolipid subunit;V-type proton ATPase proteolipid subunit;V-type proton ATPase subunit c5;V-type proton ATPase subunit c3;V-type proton ATPase subunit	9	1	1	1	0	0	1	1	1	1	0	1	0	1	1	1	0	1	0	0	1	0	0	1	1	1	1	0	1	0	1	1	1	0	1	0	0	1	0	0	1	1
A0A1P8AQR8;Q9FQ04	A0A1P8AQR8;Q9FQ04	2;2	2;2	2;2	5-3 exoribonuclease 4	XRN4	5-3 exoribonuclease;5-3 exoribonuclease 4	2	2	2	2	0	0	1	0	0	0	1	1	1	1	0	1	1	0	0	1	1	0	0	1	0	0	0	1	1	1	1	0	1	1	0	0	1	1	0	0	1	0
A0A1P8AQS2;P52901	A0A1P8AQS2;P52901	11;11	11;11	6;6	Pyruvate dehydrogenase E1 component subunit alpha-1, mitochondrial	E1 ALPHA	Pyruvate dehydrogenase E1 component subunit alpha;Pyruvate dehydrogenase E1 component subunit alpha-1, mitochondrial	2	11	11	6	0	0	9	9	11	6	7	10	7	8	7	7	8	10	10	7	9	0	0	9	9	11	6	7	10	7	8	7	7	8	10	10	7	9	0	0	5	5
A0A1P8AQW5;Q94A78;A0A178WBQ3;Q43383	A0A1P8AQW5;Q94A78	4;4;1;1	4;4;1;1	4;4;1;1	1-aminocyclopropane-1-carboxylate oxidase homolog 4		2-oxoglutarate (2OG) and Fe(II)-dependent oxygenase superfamily protein;1-aminocyclopropane-1-carboxylate oxidase homolog 4	4	4	4	4	0	0	2	4	3	1	3	4	1	2	4	1	3	4	2	4	2	0	0	2	4	3	1	3	4	1	2	4	1	3	4	2	4	2	0	0	2	4
F4HQB9;A0A1P8AQY7;Q0WVL7	F4HQB9;A0A1P8AQY7;Q0WVL7	3;3;3	3;3;3	3;3;3	Golgin candidate 5	GC5	Golgin Putative 5;Golgin Putative 5;Golgin candidate 5	3	3	3	3	0	0	1	1	2	0	2	2	0	1	2	0	0	1	0	0	2	0	0	1	1	2	0	2	2	0	1	2	0	0	1	0	0	2	0	0	1	1
A0A1P8AQZ9;Q39086	A0A1P8AQZ9;Q39086	2;2	2;2	2;2	Receptor-like serine/threonine-protein kinase SD1-7	SD17	Receptor kinase 1;Receptor-like serine/threonine-protein kinase SD1-7	2	2	2	2	0	0	0	0	1	0	0	1	0	0	1	0	0	2	0	0	2	0	0	0	0	1	0	0	1	0	0	1	0	0	2	0	0	2	0	0	0	0
F4HS98;A0A1P8AR50;F4HS99	F4HS98;A0A1P8AR50;F4HS99	10;10;10	9;9;9	9;9;9		At1g01320	Tetratricopeptide repeat (TPR)-like superfamily protein;Tetratricopeptide repeat (TPR)-like superfamily protein;Tetratricopeptide repeat (TPR)-like superfamily protein	3	10	9	9	0	0	5	8	3	3	6	6	5	6	4	6	9	5	6	9	3	0	0	4	7	2	2	5	5	4	5	3	5	8	4	5	8	2	0	0	4	7
A0A1P8AR70;Q9XIP8	A0A1P8AR70;Q9XIP8	3;3	3;3	3;3	Protein CDI	CDI	Nucleotide-diphospho-sugar transferases superfamily protein;Protein CDI	2	3	3	3	0	0	2	3	2	2	3	2	2	2	2	3	3	1	3	2	0	0	0	2	3	2	2	3	2	2	2	2	3	3	1	3	2	0	0	0	2	3
B9DGU7;A0A1P8ARA0;B3H6N1	B9DGU7;A0A1P8ARA0;B3H6N1	2;2;1	2;2;1	2;2;1	Thiamine pyrophosphokinase 1	TPK1	Thiamine pyrophosphokinase 1;Thiamine pyrophosphokinase;Thiamine diphosphokinase	3	2	2	2	0	0	0	0	1	0	0	1	0	1	1	0	0	2	0	0	1	0	0	0	0	1	0	0	1	0	1	1	0	0	2	0	0	1	0	0	0	0
A0A1P8ARF1;Q9C712	A0A1P8ARF1;Q9C712	3;3	3;3	3;3		F28G11.15	Methionyl-tRNA formyltransferase;Methionyl-tRNA formyltransferase, mitochondrial	2	3	3	3	0	0	0	2	3	1	1	1	0	0	2	3	2	3	2	1	2	0	0	0	2	3	1	1	1	0	0	2	3	2	3	2	1	2	0	0	0	2
A0A1P8ARI3;Q8VZT4;F4I1G1	A0A1P8ARI3;Q8VZT4;F4I1G1	2;2;2	2;2;2	2;2;2		At1g29350	RNA polymerase II degradation factor-like protein (DUF1296);RNA polymerase II degradation factor-like protein (DUF1296);RNA polymerase II degradation factor-like protein (DUF1296)	3	2	2	2	0	0	0	1	1	0	1	1	0	1	1	0	0	1	0	1	2	0	0	0	1	1	0	1	1	0	1	1	0	0	1	0	1	2	0	0	0	1
A0A1P8ARX5;Q1JPL7	A0A1P8ARX5;Q1JPL7	5;5	4;4	4;4	Pectinesterase/pectinesterase inhibitor 18;Pectinesterase inhibitor 18;Bifunctional pectinesterase 18/rRNA N-glycosylase	PME18	Pectinesterase;Pectinesterase/pectinesterase inhibitor 18	2	5	4	4	0	0	3	3	4	4	3	4	5	4	4	3	4	4	3	3	3	0	0	2	2	3	3	2	3	4	3	3	2	3	3	2	2	2	0	0	2	2
A0A1P8ASL8;Q9C7N4	A0A1P8ASL8;Q9C7N4	7;7	7;7	7;7	GDSL esterase/lipase At1g29670		GDSL-like Lipase/Acylhydrolase superfamily protein;GDSL esterase/lipase At1g29670	2	7	7	7	0	0	6	6	6	5	6	6	6	6	7	4	6	7	7	6	5	0	0	6	6	6	5	6	6	6	6	7	4	6	7	7	6	5	0	0	6	6
A0A1P8ASX1;A8MQW5;Q9S9N9;A0A1P8ASX8;A0A1P8ASX3;A0A1P8AT30	A0A1P8ASX1;A8MQW5;Q9S9N9;A0A1P8ASX8;A0A1P8ASX3;A0A1P8AT30	5;5;5;4;3;3	5;5;5;4;3;3	5;5;5;4;3;3	Cinnamoyl-CoA reductase 1	CCR1	Cinnamoyl coa reductase 1;Cinnamoyl coa reductase 1;Cinnamoyl-CoA reductase 1;Cinnamoyl coa reductase 1;Cinnamoyl coa reductase 1;Cinnamoyl coa reductase 1	6	5	5	5	0	0	2	3	3	2	3	3	2	3	3	2	3	4	2	4	3	0	0	2	3	3	2	3	3	2	3	3	2	3	4	2	4	3	0	0	2	3
A0A1P8AT97;F4I893	A0A1P8AT97;F4I893	3;3	3;3	3;3		ILA	ILITYHIA;Protein ILITYHIA	2	3	3	3	0	0	0	0	0	0	0	0	0	0	0	0	3	0	0	0	0	0	0	0	0	0	0	0	0	0	0	0	0	3	0	0	0	0	0	0	0	0
A0A1P8ATH2;F4I450;Q93ZR3;F4I448	A0A1P8ATH2;F4I450;Q93ZR3;F4I448	2;2;2;2	2;2;2;2	2;2;2;2		PRP39	Tetratricopeptide repeat (TPR)-like superfamily protein;Tetratricopeptide repeat (TPR)-like superfamily protein;Tetratricopeptide repeat (TPR)-like superfamily protein;Tetratricopeptide repeat (TPR)-like superfamily protein	4	2	2	2	0	0	1	2	2	2	1	1	2	1	2	1	1	2	1	1	2	0	0	1	2	2	2	1	1	2	1	2	1	1	2	1	1	2	0	0	1	2
A0A1P8ATL2;Q9SA52	A0A1P8ATL2;Q9SA52	22;22	22;22	22;22	Chloroplast stem-loop binding protein of 41 kDa b, chloroplastic	CSP41B	Chloroplast RNA binding protein;Chloroplast stem-loop binding protein of 41 kDa b, chloroplastic	2	22	22	22	3	2	15	21	20	17	19	18	15	18	20	16	20	20	18	17	18	3	2	15	21	20	17	19	18	15	18	20	16	20	20	18	17	18	3	2	15	21
Q9SX53;A0A1P8ATN7	Q9SX53;A0A1P8ATN7	17;17	17;17	17;17		F14I3.4	At1g50380/F14I3_27;Prolyl oligopeptidase family protein	2	17	17	17	0	0	6	13	12	4	9	13	6	9	13	5	9	11	5	9	12	0	0	6	13	12	4	9	13	6	9	13	5	9	11	5	9	12	0	0	6	13
A0A1P8ATS4;A0A1P8ATT8;Q501D3;F4HU79	A0A1P8ATS4;A0A1P8ATT8;Q501D3;F4HU79	1;1;1;1	1;1;1;1	1;1;1;1		At1g01920	SET domain-containing protein;SET domain-containing protein;At1g01920;SET domain-containing protein	4	1	1	1	0	0	0	1	1	0	1	1	0	1	1	0	1	1	0	1	1	0	0	0	1	1	0	1	1	0	1	1	0	1	1	0	1	1	0	0	0	1
A0A1P8ATW8;Q93YQ0	A0A1P8ATW8;Q93YQ0	1;1	1;1	1;1		F10L8.3	RNA-binding S4 domain-containing protein;At1g53120	2	1	1	1	0	0	1	1	1	0	0	1	0	1	1	0	0	1	0	1	0	0	0	1	1	1	0	0	1	0	1	1	0	0	1	0	1	0	0	0	1	1
A8MQY2;Q9LPL8;A0A1P8ATZ7;Q84WN4	A8MQY2;Q9LPL8;A0A1P8ATZ7;Q84WN4	3;3;3;2	3;3;3;2	3;3;3;2		At1g21350;F24J8.1	Thioredoxin superfamily protein;Thioredoxin-dependent peroxiredoxin;Thioredoxin-dependent peroxiredoxin;At1g21350	4	3	3	3	0	0	2	2	1	2	2	1	1	2	1	0	2	2	2	2	2	0	0	2	2	1	2	2	1	1	2	1	0	2	2	2	2	2	0	0	2	2
A0A1P8AU06;F4HSS8	A0A1P8AU06;F4HSS8	1;1	1;1	1;1		At1g20410	tRNA pseudouridine(55) synthase;tRNA pseudouridine(55) synthase	2	1	1	1	0	0	0	0	1	0	0	0	0	1	0	0	1	1	0	1	1	0	0	0	0	1	0	0	0	0	1	0	0	1	1	0	1	1	0	0	0	0
A0A1P8AU99;A0A1P8AU81;Q24JL3	A0A1P8AU99;A0A1P8AU81;Q24JL3	8;8;8	8;8;8	8;8;8	Thiosulfate/3-mercaptopyruvate sulfurtransferase 2	STR2	Rhodanese homologue 2;Rhodanese homologue 2;Thiosulfate/3-mercaptopyruvate sulfurtransferase 2	3	8	8	8	0	0	5	4	4	3	5	7	4	5	5	3	3	6	4	5	4	0	0	5	4	4	3	5	7	4	5	5	3	3	6	4	5	4	0	0	5	4
A0A1P8AUC4;P54120	A0A1P8AUC4;P54120	8;8	8;8	8;8	Protein AIG1	AIG1	p-loop containing nucleoside triphosphate hydrolases superfamily protein;Immune-associated nucleotide-binding protein 8	2	8	8	8	0	0	1	4	8	1	4	8	0	4	6	0	3	8	0	4	7	0	0	1	4	8	1	4	8	0	4	6	0	3	8	0	4	7	0	0	1	4
A0A1P8AUD8;A0A1P8AV09;Q8W4C2;Q9LNI1	A0A1P8AUD8;A0A1P8AV09;Q8W4C2;Q9LNI1	1;1;1;1	1;1;1;1	1;1;1;1	UDP-glycosyltransferase 72B2;UDP-glycosyltransferase 72B3	UGT72B2;UGT72B3	Glycosyltransferase;Glycosyltransferase;UDP-glycosyltransferase 72B2;UDP-glycosyltransferase 72B3	4	1	1	1	0	0	0	0	0	0	0	1	0	0	1	0	1	0	0	0	0	0	0	0	0	0	0	0	1	0	0	1	0	1	0	0	0	0	0	0	0	0
A0A1P8AUF1;F4HYC0;F4HYC2;Q682J5	A0A1P8AUF1;F4HYC0;F4HYC2;Q682J5	1;1;1;1	1;1;1;1	1;1;1;1		At1g35340	ATP-dependent protease La (LON) domain protein;ATP-dependent protease La (LON) domain protein;ATP-dependent protease La (LON) domain protein;ATP-dependent protease La (LON) domain protein	4	1	1	1	0	0	0	0	0	0	1	0	0	0	0	0	0	0	0	1	0	0	0	0	0	0	0	1	0	0	0	0	0	0	0	0	1	0	0	0	0	0
A0A1P8AUM8;Q9SA14	A0A1P8AUM8;Q9SA14	11;11	5;5	5;5	3-isopropylmalate dehydrogenase 1, chloroplastic	IMDH1	3-isopropylmalate dehydrogenase;3-isopropylmalate dehydrogenase 3, chloroplastic	2	11	5	5	0	0	7	9	9	6	8	9	8	10	7	4	10	8	9	9	9	0	0	3	4	4	4	4	4	3	5	3	2	5	4	4	4	4	0	0	3	4
A0A1P8AUX6;Q9M9F1	A0A1P8AUX6;Q9M9F1	2;2	1;1	1;1	Glutathione S-transferase U23	GSTU23	Glutathione S-transferase TAU 23;Glutathione S-transferase U23	2	2	1	1	0	0	0	1	1	1	1	1	1	2	1	1	1	1	1	1	1	0	0	0	0	0	0	0	0	0	1	0	0	0	0	0	0	0	0	0	0	0
A0A1P8AV08;O65390;Q8VYL3	A0A1P8AV08;O65390	9;9;1	9;9;1	9;9;1	Aspartic proteinase A1	APA1	Aspartic proteinase A1;Aspartic proteinase A1	3	9	9	9	0	1	5	6	6	2	5	6	2	6	7	4	7	7	5	8	7	0	1	5	6	6	2	5	6	2	6	7	4	7	7	5	8	7	0	1	5	6
A0A1P8AV66;Q8VY91	A0A1P8AV66;Q8VY91	3;3	3;3	3;3	30S ribosomal protein S6 alpha, chloroplastic	RPS6	Translation elongation factor EF1B/ribosomal protein S6 family protein;30S ribosomal protein S6 alpha, chloroplastic	2	3	3	3	0	0	1	3	3	2	2	2	1	3	3	2	2	3	2	1	2	0	0	1	3	3	2	2	2	1	3	3	2	2	3	2	1	2	0	0	1	3
A0A1P8AV86;Q9LNE1	A0A1P8AV86;Q9LNE1	2;2	2;2	2;2		T21E18.11	LisH and RanBPM domains containing protein;At1g06060	2	2	2	2	0	0	1	0	0	0	1	0	1	1	0	0	2	1	0	1	0	0	0	1	0	0	0	1	0	1	1	0	0	2	1	0	1	0	0	0	1	0
A0A1P8AVD8;Q8VYC5;B3H739;F4IAP5	A0A1P8AVD8;Q8VYC5;B3H739;F4IAP5	6;6;6;6	6;6;6;6	6;6;6;6		At1g18270	Ketose-bisphosphate aldolase class-II family protein;Ketose-bisphosphate aldolase class-II family protein;Ketose-bisphosphate aldolase class-II family protein;Ketose-bisphosphate aldolase class-II family protein	4	6	6	6	0	0	1	3	5	1	3	3	2	2	3	2	3	6	2	5	3	0	0	1	3	5	1	3	3	2	2	3	2	3	6	2	5	3	0	0	1	3
A0A1P8AVP8;Q94BV5;Q9SH25	A0A1P8AVP8;Q94BV5;Q9SH25	2;2;1	2;2;1	2;2;1	Flavin-containing monooxygenase FMO GS-OX-like 4;Putative flavin-containing monooxygenase FMO GS-OX-like 11		Flavin-containing monooxygenase;Flavin-containing monooxygenase FMO GS-OX-like 4;Putative flavin-containing monooxygenase FMO GS-OX-like 11	3	2	2	2	0	0	1	1	2	1	1	1	0	1	1	1	1	1	1	1	1	0	0	1	1	2	1	1	1	0	1	1	1	1	1	1	1	1	0	0	1	1
F4HRB4;Q8L7S1;A0A1P8AVY3	F4HRB4;Q8L7S1;A0A1P8AVY3	10;10;10	10;10;10	10;10;10		TLL1	Triacylglycerol lipase-like 1;At1g45200;Triacylglycerol lipase-like 1	3	10	10	10	0	0	7	7	5	7	6	6	6	5	5	8	6	6	5	7	7	0	0	7	7	5	7	6	6	6	5	5	8	6	6	5	7	7	0	0	7	7
A0A1P8AVY5;Q9C8P5;F4HYC8	A0A1P8AVY5;Q9C8P5;F4HYC8	8;8;8	8;8;8	8;8;8		F12A4.4;At1g35420	Alpha/beta-Hydrolases superfamily protein;Alpha/beta-Hydrolases superfamily protein;Alpha/beta-Hydrolases superfamily protein	3	8	8	8	0	0	5	6	6	5	6	5	6	8	7	6	6	6	6	4	5	0	0	5	6	6	5	6	5	6	8	7	6	6	6	6	4	5	0	0	5	6
A0A1P8AW31;Q84L32	A0A1P8AW31;Q84L32	2;2	1;1	1;1	Probable ubiquitin receptor RAD23a	RAD23A	Ubiquitin receptor RAD23;Probable ubiquitin receptor RAD23a	2	2	1	1	0	0	1	2	1	1	1	1	0	1	1	1	2	2	1	2	1	0	0	0	1	0	0	0	0	0	0	0	0	1	1	0	1	0	0	0	0	1
A0A1P8AWP9;A0A1P8AWT0;A0A1P8AWP4;A8MS41	A0A1P8AWP9;A0A1P8AWT0;A0A1P8AWP4;A8MS41	2;2;2;2	2;2;2;2	2;2;2;2	Carbon catabolite repressor protein 4 homolog 4	CCR4-4	DNAse I-like superfamily protein;DNAse I-like superfamily protein;DNAse I-like superfamily protein;Carbon catabolite repressor protein 4 homolog 4	4	2	2	2	0	0	0	1	1	0	0	1	0	1	0	0	0	0	0	0	0	0	0	0	1	1	0	0	1	0	1	0	0	0	0	0	0	0	0	0	0	1
F4HR88;Q9FW47;A0A1P8AWX3;F4HR91;O48705	F4HR88;Q9FW47;A0A1P8AWX3	14;14;14;1;1	14;14;14;1;1	12;12;12;1;1		At1g33590;T1E4.3	Leucine-rich repeat (LRR) family protein;Leucine-rich repeat (LRR) family protein;Leucine-rich repeat (LRR) family protein	5	14	14	12	0	0	9	11	10	6	10	8	8	10	11	7	12	10	8	10	10	0	0	9	11	10	6	10	8	8	10	11	7	12	10	8	10	10	0	0	7	9
Q84JH7;A0A1P8AWY5;A0A1P8AWW0	Q84JH7;A0A1P8AWY5;A0A1P8AWW0	2;2;1	2;2;1	2;2;1		SIRB	Sirohydrochlorin ferrochelatase, chloroplastic;Sirohydrochlorin ferrochelatase B;Sirohydrochlorin ferrochelatase B	3	2	2	2	0	0	1	1	1	0	1	1	1	1	2	1	1	2	1	1	1	0	0	1	1	1	0	1	1	1	1	2	1	1	2	1	1	1	0	0	1	1
Q9FZ25;A0A1P8AX35;A0A1P8AWZ7	Q9FZ25;A0A1P8AX35;A0A1P8AWZ7	1;1;1	1;1;1	1;1;1		T6A9.5	At1g02360;Chitinase family protein;Chitinase family protein	3	1	1	1	0	0	0	0	0	0	0	1	0	0	0	0	0	1	0	0	1	0	0	0	0	0	0	0	1	0	0	0	0	0	1	0	0	1	0	0	0	0
A0A1P8AXC1;Q8W585;O80860	A0A1P8AXC1;Q8W585;O80860	2;2;2	2;2;2	2;2;2	ATP-dependent zinc metalloprotease FTSH 8, chloroplastic;ATP-dependent zinc metalloprotease FTSH 2, chloroplastic	FTSH8;FTSH2	FtsH extracellular protease family;ATP-dependent zinc metalloprotease FTSH 8, chloroplastic;ATP-dependent zinc metalloprotease FTSH 2, chloroplastic	3	2	2	2	0	0	2	2	1	1	2	1	0	1	2	1	1	2	0	1	1	0	0	2	2	1	1	2	1	0	1	2	1	1	2	0	1	1	0	0	2	2
A0A1P8AXC6;A8MQP0;Q2V465	A0A1P8AXC6;A8MQP0;Q2V465	1;1;1	1;1;1	1;1;1	Serine carboxypeptidase-like 11	SCPL11	Serine carboxypeptidase-like 11;Serine carboxypeptidase-like 11;Serine carboxypeptidase-like 11	3	1	1	1	0	0	0	0	0	0	0	1	0	0	1	0	0	1	0	1	0	0	0	0	0	0	0	0	1	0	0	1	0	0	1	0	1	0	0	0	0	0
Q8L794;A0A1P8AXD5;A0A1P8AX79	Q8L794;A0A1P8AXD5;A0A1P8AX79	4;4;3	4;4;3	4;4;3		XK-1	D-ribulose kinase;Xylulose kinase-1;Xylulose kinase-1	3	4	4	4	0	0	2	3	4	3	2	3	1	3	3	1	3	3	1	3	2	0	0	2	3	4	3	2	3	1	3	3	1	3	3	1	3	2	0	0	2	3
A0A1P8AXE7;Q9ZU93	A0A1P8AXE7;Q9ZU93	2;2	2;2	2;2	Plant UBX domain-containing protein 2	PUX2	Plant UBX domain-containing protein 2;Plant UBX domain-containing protein 2	2	2	2	2	0	0	0	0	2	0	1	2	0	1	2	1	2	1	2	1	2	0	0	0	0	2	0	1	2	0	1	2	1	2	1	2	1	2	0	0	0	0
O80476;A0A1P8AXQ5;A0A1P8AXW0	O80476;A0A1P8AXQ5	11;11;5	11;11;5	11;11;5	Methylesterase 2	MES2	Methylesterase 2;Acetone-cyanohydrin lyase	3	11	11	11	0	0	8	9	9	8	9	9	7	8	9	9	10	9	9	8	8	0	0	8	9	9	8	9	9	7	8	9	9	10	9	9	8	8	0	0	8	9
A0A1P8AXT8;O22218	A0A1P8AXT8;O22218	3;3	3;3	2;2	Calcium-transporting ATPase 4, plasma membrane-type	ACA4	Calcium-transporting ATPase;Calcium-transporting ATPase 4, plasma membrane-type	2	3	3	2	0	0	1	2	2	1	2	1	1	2	3	2	2	2	1	2	1	0	0	1	2	2	1	2	1	1	2	3	2	2	2	1	2	1	0	0	1	1
A0A1P8AXY9;F4IS91	A0A1P8AXY9;F4IS91	1;1	1;1	1;1		emb1579	ATP/GTP-binding protein family;Protein SHORT ROOT IN SALT MEDIUM 1	2	1	1	1	0	0	0	0	0	0	0	0	0	0	1	0	0	0	0	0	1	0	0	0	0	0	0	0	0	0	0	1	0	0	0	0	0	1	0	0	0	0
A0A1P8AY36;P51418;A8MRF3;Q8L7K0	A0A1P8AY36;P51418;A8MRF3;Q8L7K0	7;7;5;5	7;7;5;5	3;3;2;2	60S ribosomal protein L18a-2;60S ribosomal protein L18a-1	RPL18AB;RPL18AA	Ribosomal protein L18ae/LX family protein;60S ribosomal protein L18a-2;60S ribosomal protein L18A-1;60S ribosomal protein L18a-1	4	7	7	3	0	0	7	7	7	7	7	7	7	6	5	6	7	4	6	7	6	0	0	7	7	7	7	7	7	7	6	5	6	7	4	6	7	6	0	0	3	3
A0A1P8AY87;Q84XU2	A0A1P8AY87;Q84XU2	11;11	11;11	11;11	Serine/threonine-protein phosphatase 5	PAPP5	Serine/threonine-protein phosphatase 5;Serine/threonine-protein phosphatase 5	2	11	11	11	0	0	4	5	7	1	9	6	3	7	8	3	8	7	5	6	7	0	0	4	5	7	1	9	6	3	7	8	3	8	7	5	6	7	0	0	4	5
A0A1P8AYB1;O48832	A0A1P8AYB1;O48832	7;7	7;7	7;7		ERD7	Senescence/dehydration-associated protein-like protein;Protein EARLY-RESPONSIVE TO DEHYDRATION 7, chloroplastic	2	7	7	7	0	0	3	6	4	1	6	5	3	3	3	1	3	6	2	5	3	0	0	3	6	4	1	6	5	3	3	3	1	3	6	2	5	3	0	0	3	6
A0A1P8AYM6;Q9ZW15;A0A1P8AYR7;A0A1P8AYK7;A0A1P8AYI3;F4IKL8;F4IKL5;Q9ZW14;Q42182	A0A1P8AYM6;Q9ZW15;A0A1P8AYR7;A0A1P8AYK7;A0A1P8AYI3;F4IKL8;F4IKL5;Q9ZW14;Q42182	2;2;1;1;1;1;1;1;1	2;2;1;1;1;1;1;1;1	2;2;1;1;1;1;1;1;1	Tropinone reductase homolog At2g29320;Tropinone reductase homolog At2g29310;Tropinone reductase homolog At2g29300	At2g29310;At2g29300	NAD(P)-binding Rossmann-fold superfamily protein;Tropinone reductase homolog At2g29320;NAD(P)-binding Rossmann-fold superfamily protein;NAD(P)-binding Rossmann-fold superfamily protein;NAD(P)-binding Rossmann-fold superfamily protein;NAD(P)-binding Rossman	9	2	2	2	0	0	0	0	0	0	0	0	0	1	0	0	1	0	0	0	1	0	0	0	0	0	0	0	0	0	1	0	0	1	0	0	0	1	0	0	0	0
A0A1P8AZ15;O64583	A0A1P8AZ15;O64583	2;1	2;1	2;1	Probable protein phosphatase 2C 28		Protein phosphatase 2C family protein (Fragment);Probable protein phosphatase 2C 28	2	2	2	2	0	0	2	2	1	0	2	2	1	1	2	1	2	1	2	2	1	0	0	2	2	1	0	2	2	1	1	2	1	2	1	2	2	1	0	0	2	2
A0A1P8AZB4;F4IIQ3;Q9SCV4	A0A1P8AZB4;F4IIQ3;Q9SCV4	3;3;3	2;2;2	2;2;2	Beta-galactosidase;Beta-galactosidase 8	BGAL8	Beta-galactosidase;Beta-galactosidase;Beta-galactosidase 8	3	3	2	2	0	0	0	2	1	0	0	1	0	1	2	1	0	2	2	2	0	0	0	0	2	1	0	0	1	0	1	1	1	0	1	2	1	0	0	0	0	2
A0A1P8AZD1;Q9ZV07	A0A1P8AZD1;Q9ZV07	1;1	1;1	1;1	Probable aquaporin PIP2-6;Probable aquaporin PIP2-6, N-terminally processed	PIP2-6	Plasma membrane intrinsic protein 2E;Probable aquaporin PIP2-6	2	1	1	1	0	0	1	0	0	1	0	0	1	1	0	0	0	1	0	0	0	0	0	1	0	0	1	0	0	1	1	0	0	0	1	0	0	0	0	0	1	0
A0A1P8AZF0;Q8LPS5	A0A1P8AZF0;Q8LPS5	1;1	1;1	1;1	Somatic embryogenesis receptor kinase 5	SERK5	Somatic embryogenesis receptor-like kinase 5;Somatic embryogenesis receptor kinase 5	2	1	1	1	0	0	1	1	1	1	1	0	0	0	1	0	1	1	0	1	1	0	0	1	1	1	1	1	0	0	0	1	0	1	1	0	1	1	0	0	1	1
A0A1P8AZL9;A0A1P8AZL0;A0A1P8AZM1;O48707	A0A1P8AZL9;A0A1P8AZL0;A0A1P8AZM1;O48707	1;1;1;1	1;1;1;1	1;1;1;1	1,2-dihydroxy-3-keto-5-methylthiopentene dioxygenase 1	ARD1	1,2-dihydroxy-3-keto-5-methylthiopentene dioxygenase;1,2-dihydroxy-3-keto-5-methylthiopentene dioxygenase;1,2-dihydroxy-3-keto-5-methylthiopentene dioxygenase;1,2-dihydroxy-3-keto-5-methylthiopentene dioxygenase 1	4	1	1	1	0	0	0	0	1	0	0	0	0	0	0	0	0	1	0	0	1	0	0	0	0	1	0	0	0	0	0	0	0	0	1	0	0	1	0	0	0	0
A0A1P8AZL6;Q7G9P4;A0A1P8AZL3;A0A1P8AZK7	A0A1P8AZL6;Q7G9P4;A0A1P8AZL3;A0A1P8AZK7	4;4;3;3	4;4;3;3	4;4;3;3	Abscisic-aldehyde oxidase	AAO3	Abscisic aldehyde oxidase 3;Abscisic-aldehyde oxidase;Abscisic aldehyde oxidase 3;Abscisic aldehyde oxidase 3	4	4	4	4	0	0	0	3	4	1	2	4	0	0	3	1	1	4	3	1	3	0	0	0	3	4	1	2	4	0	0	3	1	1	4	3	1	3	0	0	0	3
O80889;A0A1P8AZP9;A0A1P8AZN3;A0A1P8AZM5	O80889;A0A1P8AZP9;A0A1P8AZN3;A0A1P8AZM5	3;3;3;2	3;3;3;2	3;3;3;2		At2g32520	Alpha/beta-Hydrolases superfamily protein;Alpha/beta-Hydrolases superfamily protein;Alpha/beta-Hydrolases superfamily protein;Alpha/beta-Hydrolases superfamily protein	4	3	3	3	0	0	3	2	3	3	2	3	2	3	1	2	2	3	2	3	3	0	0	3	2	3	3	2	3	2	3	1	2	2	3	2	3	3	0	0	3	2
A0A1P8AZS7;Q39242	A0A1P8AZS7;Q39242	6;6	6;6	5;5	Thioredoxin reductase 2	NTR2	Thioredoxin reductase;Thioredoxin reductase 2	2	6	6	5	0	0	3	3	6	2	4	4	3	3	4	3	3	4	3	4	4	0	0	3	3	6	2	4	4	3	3	4	3	3	4	3	4	4	0	0	2	2
A0A1P8B021;Q8RY79	A0A1P8B021;Q8RY79	2;2	2;2	2;2	Tyrosine decarboxylase 1	ELI5	Pyridoxal phosphate (PLP)-dependent transferases superfamily protein;Phenylacetaldehyde synthase	2	2	2	2	0	0	0	2	1	2	2	1	1	2	1	1	1	2	1	1	0	0	0	0	2	1	2	2	1	1	2	1	1	1	2	1	1	0	0	0	0	2
A0A1P8B0R3;O80477	A0A1P8B0R3;O80477	3;3	3;3	3;3	Methylesterase 3	MES3	Methyl esterase 3;Methylesterase 3	2	3	3	3	0	0	2	2	2	2	2	2	2	2	3	2	1	2	2	2	2	0	0	2	2	2	2	2	2	2	2	3	2	1	2	2	2	2	0	0	2	2
A0A1P8B0X3;F4IIU4	A0A1P8B0X3;F4IIU4	1;1	1;1	1;1	187-kDa microtubule-associated protein AIR9	AIR9	Outer arm dynein light chain 1 protein;187-kDa microtubule-associated protein AIR9	2	1	1	1	0	0	1	1	1	1	1	1	1	0	0	1	0	0	0	0	0	0	0	1	1	1	1	1	1	1	0	0	1	0	0	0	0	0	0	0	1	1
F4IST0;A0A1P8B0Z8;B3H6T0	F4IST0;A0A1P8B0Z8;B3H6T0	1;1;1	1;1;1	1;1;1		At2g32160	S-adenosyl-L-methionine-dependent methyltransferases superfamily protein;S-adenosyl-L-methionine-dependent methyltransferases superfamily protein;AT2G32160 protein	3	1	1	1	0	0	1	1	1	1	1	1	1	1	1	1	1	1	1	1	1	0	0	1	1	1	1	1	1	1	1	1	1	1	1	1	1	1	0	0	1	1
A0A1P8B108;Q93Z70	A0A1P8B108;Q93Z70	13;13	13;13	13;13	Probable N-acetyl-gamma-glutamyl-phosphate reductase, chloroplastic		N-acetyl-glutamate semialdehyde dehydrogenase;Probable N-acetyl-gamma-glutamyl-phosphate reductase, chloroplastic	2	13	13	13	0	0	8	10	12	10	12	9	9	10	12	9	8	12	8	9	10	0	0	8	10	12	10	12	9	9	10	12	9	8	12	8	9	10	0	0	8	10
A0A1P8B183;F4IJ45;F4IJ44;P25071	A0A1P8B183;F4IJ45;F4IJ44;P25071	1;1;1;1	1;1;1;1	1;1;1;1	Calmodulin-like protein 12	TCH3;CML12	Calcium-binding EF hand family protein;Calcium-binding EF hand family protein;Calcium-binding EF hand family protein;Calmodulin-like protein 12	4	1	1	1	0	0	1	1	1	1	1	1	0	1	1	0	1	1	0	1	1	0	0	1	1	1	1	1	1	0	1	1	0	1	1	0	1	1	0	0	1	1
F4IHL4;A0A1P8B1A2	F4IHL4;A0A1P8B1A2	1;1	1;1	1;1		At2g21720	ArgH (DUF639);ArgH (DUF639)	2	1	1	1	0	0	1	1	1	1	1	1	1	1	1	1	1	1	1	1	1	0	0	1	1	1	1	1	1	1	1	1	1	1	1	1	1	1	0	0	1	1
A0A1P8B1S3;P32069	A0A1P8B1S3;P32069	4;4	2;2	2;2	Anthranilate synthase alpha subunit 2, chloroplastic	ASA2	Anthranilate synthase 2;Anthranilate synthase alpha subunit 2, chloroplastic	2	4	2	2	0	0	1	2	2	1	2	1	0	2	1	1	3	2	1	1	1	0	0	0	1	1	0	1	0	0	1	0	1	1	1	0	1	0	0	0	0	1
A0A1P8B1V5;Q8VYA1	A0A1P8B1V5;Q8VYA1	3;3	3;3	3;3	Probable poly(ADP-ribose) glycohydrolase 2	PARG2	Poly(ADP-ribose) glycohydrolase;Probable poly(ADP-ribose) glycohydrolase 2	2	3	3	3	0	0	0	0	2	0	0	3	0	1	3	0	0	2	0	1	1	0	0	0	0	2	0	0	3	0	1	3	0	0	2	0	1	1	0	0	0	0
A0A1P8B252;O22870	A0A1P8B252;O22870	6;6	6;6	6;6	Peptidyl-prolyl cis-trans isomerase FKBP16-3, chloroplastic	FKBP16-3	Peptidylprolyl isomerase;Peptidyl-prolyl cis-trans isomerase FKBP16-3, chloroplastic	2	6	6	6	0	0	3	3	3	2	4	2	1	2	4	3	1	3	2	3	4	0	0	3	3	3	2	4	2	1	2	4	3	1	3	2	3	4	0	0	3	3
A0A1P8B2E0;Q9SLC7	A0A1P8B2E0;Q9SLC7	1;1	1;1	1;1		At2g42320	Nucleolar protein gar2-like protein;Nucleolar protein gar2-like protein	2	1	1	1	0	0	0	0	0	0	1	1	1	1	0	1	0	0	0	1	0	0	0	0	0	0	0	1	1	1	1	0	1	0	0	0	1	0	0	0	0	0
Q9ZVQ3;A0A1P8B2F0;F4IQD1	Q9ZVQ3;A0A1P8B2F0;F4IQD1	3;3;2	3;3;2	3;3;2	Glutathione S-transferase Z1	GSTZ1	Glutathione S-transferase Z1;Glutathione S-transferase zeta 1;Glutathione transferase	3	3	3	3	0	0	0	0	1	1	0	2	0	0	2	0	2	2	0	0	1	0	0	0	0	1	1	0	2	0	0	2	0	2	2	0	0	1	0	0	0	0
A0A1P8B2M4;A0A1P8B2M3;Q67Y99	A0A1P8B2M4;A0A1P8B2M3;Q67Y99	1;1;1	1;1;1	1;1;1		At2g03390	UvrB/uvrC motif-containing protein;UvrB/uvrC motif-containing protein;Clp protease adapter protein ClpF, chloroplastic	3	1	1	1	0	0	1	0	1	0	1	1	0	1	1	1	1	1	1	1	0	0	0	1	0	1	0	1	1	0	1	1	1	1	1	1	1	0	0	0	1	0
A0A1P8B2S3;Q9SKC5	A0A1P8B2S3;Q9SKC5	9;9	8;8	8;8	UDP-glycosyltransferase 74D1	UGT74D1	UDP-glucosyl transferase 74D1;UDP-glycosyltransferase 74D1	2	9	8	8	0	0	3	3	4	2	6	3	4	4	2	2	4	4	3	4	6	0	0	2	2	3	1	5	2	3	3	1	1	3	3	2	3	5	0	0	2	2
A0A1P8B315;F4ITQ5;Q9ZV69	A0A1P8B315;F4ITQ5;Q9ZV69	2;2;2	1;1;1	1;1;1		AXL	AXR1-like protein;AXR1-like protein;NEDD8-activating enzyme E1 regulatory subunit AXL	3	2	1	1	0	0	0	0	1	0	1	1	0	0	1	0	0	2	0	0	2	0	0	0	0	0	0	1	1	0	0	0	0	0	1	0	0	1	0	0	0	0
A0A1P8B392;Q8H1G4	A0A1P8B392;Q8H1G4	6;6	3;3	3;3		At4g37560	Acetamidase/Formamidase family protein;Acetamidase/Formamidase family protein	2	6	3	3	0	0	4	3	5	2	3	3	2	2	3	1	2	3	3	4	6	0	0	1	1	2	0	0	0	0	0	2	0	0	1	1	1	3	0	0	1	1
F4JNB7;A0A1P8B3F3;F4JNB8;A0A1P8B3D0;A0A1P8B3F0;A0A1P8B3E1;O23530;A0A1P8B6Q6;A0A1P8B8K4;A0A1P8B6H3;A0A1P8B6I0;A0A1P8B8L1;A0A1P8B6I4;A0A1P8B6I2;A0A1P8B6H5;Q9SUK4;A0A1P8B6A5;A0A1P8B6A1;A0A1P8B8K1;A0A1P8B697;F4JNA9;F4JNB6;A0A1P8B8K8;F4JNB2;F4JNB9;A0A1P8B5C3;A0A1P8B6R0	F4JNB7;A0A1P8B3F3;F4JNB8;A0A1P8B3D0;A0A1P8B3F0;A0A1P8B3E1	6;6;6;6;6;6;2;2;2;2;2;2;2;2;2;2;2;2;2;2;2;2;2;2;2;2;1	6;6;6;6;6;6;2;2;2;2;2;2;2;2;2;2;2;2;2;2;2;2;2;2;2;2;1	6;6;6;6;6;6;2;2;2;2;2;2;2;2;2;2;2;2;2;2;2;2;2;2;2;2;1		RPP5	Disease resistance protein RPP5;ADP-ribosyl cyclase/cyclic ADP-ribose hydrolase;ADP-ribosyl cyclase/cyclic ADP-ribose hydrolase;ADP-ribosyl cyclase/cyclic ADP-ribose hydrolase;ADP-ribosyl cyclase/cyclic ADP-ribose hydrolase;ADP-ribosyl cyclase/cyclic ADP-r	27	6	6	6	0	0	0	3	5	0	1	4	0	2	2	0	1	5	1	1	5	0	0	0	3	5	0	1	4	0	2	2	0	1	5	1	1	5	0	0	0	3
A0A1P8B3H2	A0A1P8B3H2	1	1	1			Uncharacterized protein	1	1	1	1	0	0	0	0	0	0	0	0	0	0	1	0	0	0	0	0	0	0	0	0	0	0	0	0	0	0	0	1	0	0	0	0	0	0	0	0	0	0
A0A1P8B3J3;A0A1P8B3K8;Q93YW5	A0A1P8B3J3;A0A1P8B3K8;Q93YW5	4;4;4	1;1;1	1;1;1	Probable protein phosphatase 2C 58		Protein phosphatase 2C family protein;Protein phosphatase 2C family protein;Probable protein phosphatase 2C 58	3	4	1	1	0	0	2	2	3	1	1	3	3	2	3	1	2	2	2	2	2	0	0	0	0	1	0	0	1	0	0	1	0	0	0	0	0	0	0	0	0	0
A0A1P8B3X2;O48593	A0A1P8B3X2;O48593	12;12	12;12	12;12	Asparagine--tRNA ligase, chloroplastic/mitochondrial	SYNO	Asparagine--tRNA ligase;Asparagine--tRNA ligase, chloroplastic/mitochondrial	2	12	12	12	0	0	9	12	9	7	11	11	8	11	10	9	10	10	12	10	10	0	0	9	12	9	7	11	11	8	11	10	9	10	10	12	10	10	0	0	9	12
A0A1P8B473;F4JNR1;Q9FUJ2	A0A1P8B473;F4JNR1;Q9FUJ2	1;1;1	1;1;1	1;1;1	Cytokinin dehydrogenase 4	CKX4	Cytokinin dehydrogenase;Cytokinin dehydrogenase;Cytokinin dehydrogenase 4	3	1	1	1	0	0	0	0	0	0	0	1	0	0	1	0	0	1	0	0	1	0	0	0	0	0	0	0	1	0	0	1	0	0	1	0	0	1	0	0	0	0
A0A1P8B4B4;Q9SMY7	A0A1P8B4B4;Q9SMY7	3;3	2;2	2;2	Probable pectinesterase/pectinesterase inhibitor 44;Pectinesterase inhibitor 44;Pectinesterase 44	PME44	Pectinesterase;Probable pectinesterase/pectinesterase inhibitor 44	2	3	2	2	0	0	2	2	3	2	3	2	2	3	3	2	3	3	1	3	3	0	0	1	1	2	1	2	1	1	2	2	1	2	2	0	2	2	0	0	1	1
A0A1P8B4G1;Q9SW18	A0A1P8B4G1;Q9SW18	6;6	6;6	6;6	Magnesium protoporphyrin IX methyltransferase, chloroplastic	CHLM	Magnesium-protoporphyrin IX methyltransferase;Magnesium protoporphyrin IX methyltransferase, chloroplastic	2	6	6	6	0	0	3	5	4	4	4	6	4	4	3	3	6	4	5	5	3	0	0	3	5	4	4	4	6	4	4	3	3	6	4	5	5	3	0	0	3	5
A0A1P8B4G8;Q8LAM2	A0A1P8B4G8;Q8LAM2	4;4	4;4	4;4		At4g14930	5-nucleotidase;5-nucleotidase	2	4	4	4	0	0	3	1	4	4	3	3	3	3	3	4	4	3	3	3	2	0	0	3	1	4	4	3	3	3	3	3	4	4	3	3	3	2	0	0	3	1
A0A1P8B4I3;A1A6M1	A0A1P8B4I3;A1A6M1	1;1	1;1	1;1		PTAC5	Plastid transcriptionally active 5;Protein disulfide isomerase pTAC5, chloroplastic	2	1	1	1	0	0	0	1	0	0	0	1	0	1	1	0	0	1	0	0	0	0	0	0	1	0	0	0	1	0	1	1	0	0	1	0	0	0	0	0	0	1
Q43315;A0A1P8B4W4;F4JNF1	Q43315;A0A1P8B4W4;F4JNF1	5;5;4	3;3;3	3;3;3	Farnesyl pyrophosphate synthase 2	FPS2	Farnesyl pyrophosphate synthase 2;Farnesyl diphosphate synthase 2;Farnesyl diphosphate synthase 2	3	5	3	3	0	0	1	4	1	0	1	2	1	2	1	1	1	2	2	1	2	0	0	0	2	0	0	0	1	0	1	0	0	0	1	1	0	1	0	0	0	2
A0A1P8B4X2;F4JIE0;F4JIE1;Q8W108;A0A1P8B4W3;B3H6E4;Q8GXE2	A0A1P8B4X2;F4JIE0;F4JIE1;Q8W108;A0A1P8B4W3;B3H6E4;Q8GXE2	5;5;5;5;4;4;4	5;5;5;5;4;4;4	5;5;5;5;4;4;4	1,2-dihydroxy-3-keto-5-methylthiopentene dioxygenase;1,2-dihydroxy-3-keto-5-methylthiopentene dioxygenase 3;1,2-dihydroxy-3-keto-5-methylthiopentene dioxygenase 2	ATARD2;ARD3;ARD2	1,2-dihydroxy-3-keto-5-methylthiopentene dioxygenase;1,2-dihydroxy-3-keto-5-methylthiopentene dioxygenase;1,2-dihydroxy-3-keto-5-methylthiopentene dioxygenase;1,2-dihydroxy-3-keto-5-methylthiopentene dioxygenase 3;1,2-dihydroxy-3-keto-5-methylthiopentene d	7	5	5	5	0	0	3	4	4	2	2	3	3	3	2	2	4	5	3	2	4	0	0	3	4	4	2	2	3	3	3	2	2	4	5	3	2	4	0	0	3	4
A0A1P8B539;P92965;A0A1P8BAJ3;P92966	A0A1P8B539;P92965;A0A1P8BAJ3;P92966	2;2;1;1	2;2;1;1	2;2;1;1	Serine/arginine-rich splicing factor RS40;Serine/arginine-rich splicing factor RS41	RS40;RS41	Arginine/serine-rich splicing factor 35;Serine/arginine-rich splicing factor RS40;RNA-binding (RRM/RBD/RNP motifs) family protein;Serine/arginine-rich splicing factor RS41	4	2	2	2	0	0	1	2	0	1	1	1	0	1	1	1	1	1	0	1	1	0	0	1	2	0	1	1	1	0	1	1	1	1	1	0	1	1	0	0	1	2
A0A1P8B5A8;A0A1P8B5A7;Q8VYB9	A0A1P8B5A8;A0A1P8B5A7;Q8VYB9	1;1;1	1;1;1	1;1;1		At4g00990	Transcription factor jumonji (JmjC) domain-containing protein;Transcription factor jumonji (JmjC) domain-containing protein;Transcription factor jumonji (JmjC) domain-containing protein	3	1	1	1	0	0	0	1	1	0	1	1	0	1	1	0	1	0	0	1	1	0	0	0	1	1	0	1	1	0	1	1	0	1	0	0	1	1	0	0	0	1
A0A1P8B5D2;A0A1P8B5D6;Q9C5F6;A0A1P8B5D8	A0A1P8B5D2;A0A1P8B5D6;Q9C5F6;A0A1P8B5D8	1;1;1;1	1;1;1;1	1;1;1;1		At4g38550	Phospholipase-like protein (PEARLI 4) family protein;Phospholipase-like protein (PEARLI 4) family protein;Phospholipase-like protein (PEARLI 4) family protein;Phospholipase-like protein (PEARLI 4) family protein	4	1	1	1	0	0	0	0	1	0	1	0	0	0	1	0	0	0	0	0	1	0	0	0	0	1	0	1	0	0	0	1	0	0	0	0	0	1	0	0	0	0
A0A1P8B5D5;Q9SVM4	A0A1P8B5D5;Q9SVM4	3;3	2;2	2;2	Serine hydroxymethyltransferase 5	SHM5	Serine hydroxymethyltransferase;Serine hydroxymethyltransferase 5	2	3	2	2	0	0	0	1	3	0	1	2	1	0	3	0	1	2	0	1	2	0	0	0	0	2	0	0	1	0	0	2	0	0	1	0	0	1	0	0	0	0
A0A1P8B5L9;Q940M2	A0A1P8B5L9;Q940M2	9;9	9;9	9;9	Alanine--glyoxylate aminotransferase 2 homolog 1, mitochondrial	AGT2	Alanine:glyoxylate aminotransferase 2;Alanine--glyoxylate aminotransferase 2 homolog 1, mitochondrial	2	9	9	9	0	0	4	5	6	6	5	7	3	6	6	5	6	6	4	5	7	0	0	4	5	6	6	5	7	3	6	6	5	6	6	4	5	7	0	0	4	5
A0A1P8B637;Q944B0;A0A1P8B636	A0A1P8B637;Q944B0	3;3;1	3;3;1	3;3;1	Peptidyl-prolyl cis-trans isomerase FKBP16-1, chloroplastic	FKBP16-1	Peptidylprolyl isomerase;Peptidyl-prolyl cis-trans isomerase FKBP16-1, chloroplastic	3	3	3	3	0	0	0	2	2	0	2	2	0	2	3	1	2	2	1	2	2	0	0	0	2	2	0	2	2	0	2	3	1	2	2	1	2	2	0	0	0	2
A0A1P8B665;F4JQH3;A0A1P8B667	A0A1P8B665;F4JQH3;A0A1P8B667	17;17;17	17;17;17	17;17;17		APP1	Aminopeptidase P1;Aminopeptidase P1;Aminopeptidase P1	3	17	17	17	0	0	10	11	12	10	10	14	10	11	13	10	12	15	12	10	14	0	0	10	11	12	10	10	14	10	11	13	10	12	15	12	10	14	0	0	10	11
A0A1P8B687;Q8L968	A0A1P8B687;Q8L968	2;2	2;2	2;2	Inosine triphosphate pyrophosphatase		Inosine triphosphate pyrophosphatase;Inosine triphosphate pyrophosphatase	2	2	2	2	0	0	0	1	2	1	1	1	1	1	1	0	2	0	1	1	1	0	0	0	1	2	1	1	1	1	1	1	0	2	0	1	1	1	0	0	0	1
A0A1P8B6D0;Q9SUI4	A0A1P8B6D0;Q9SUI4	2;2	2;2	2;2	Photosystem I reaction center subunit XI, chloroplastic	PSAL	PSI subunit V;Photosystem I reaction center subunit XI, chloroplastic	2	2	2	2	0	0	0	0	2	2	2	1	1	1	0	0	1	0	0	2	2	0	0	0	0	2	2	2	1	1	1	0	0	1	0	0	2	2	0	0	0	0
A0A1P8B6G3;Q8GYA6	A0A1P8B6G3;Q8GYA6	4;4	1;1	1;1	26S proteasome non-ATPase regulatory subunit 13 homolog B	RPN9B	Proteasome component (PCI) domain protein;26S proteasome non-ATPase regulatory subunit 13 homolog B	2	4	1	1	0	0	2	2	2	2	1	1	0	0	2	0	3	1	0	3	2	0	0	1	1	0	0	1	0	0	0	0	0	1	0	0	1	0	0	0	1	1
A0A1P8B6N4;Q9SUW2;A0A1P8B8Z4;Q9SU38	A0A1P8B6N4;Q9SUW2	3;3;1;1	3;3;1;1	3;3;1;1	Adenine phosphoribosyltransferase 3	APT3	Adenine phosphoribosyl transferase 3;Adenine phosphoribosyltransferase 3	4	3	3	3	0	0	2	2	2	2	2	3	1	2	2	1	3	3	1	1	2	0	0	2	2	2	2	2	3	1	2	2	1	3	3	1	1	2	0	0	2	2
A0A1P8B770;F4JP43	A0A1P8B770;F4JP43	5;5	5;5	5;5		G2484-1	G2484-1 protein;G2484-1 protein	2	5	5	5	0	0	0	2	3	0	1	2	0	0	3	0	0	3	0	0	2	0	0	0	2	3	0	1	2	0	0	3	0	0	3	0	0	2	0	0	0	2
A0A1P8B7C4;Q9SVS0	A0A1P8B7C4;Q9SVS0	2;2	2;2	2;2	RNA pseudouridine synthase 6, chloroplastic		Pseudouridine synthase family protein;RNA pseudouridine synthase 6, chloroplastic	2	2	2	2	0	0	0	1	1	0	1	0	0	1	1	1	1	0	0	1	2	0	0	0	1	1	0	1	0	0	1	1	1	1	0	0	1	2	0	0	0	1
Q8W1E7;A0A1P8B7F5	Q8W1E7;A0A1P8B7F5	1;1	1;1	1;1		At4g15420	AT4g15420/dl3755w;Ubiquitin fusion degradation UFD1 family protein	2	1	1	1	0	0	0	0	0	0	0	0	0	0	0	0	0	1	0	0	0	0	0	0	0	0	0	0	0	0	0	0	0	0	1	0	0	0	0	0	0	0
Q941A7;A0A1P8B7H4	Q941A7;A0A1P8B7H4	3;3	3;3	3;3		At4g20760	AT4g20760/F21C20_110;NAD(P)-binding Rossmann-fold superfamily protein	2	3	3	3	0	0	1	1	2	1	1	1	0	2	2	1	1	1	0	1	1	0	0	1	1	2	1	1	1	0	2	2	1	1	1	0	1	1	0	0	1	1
A0A1P8B7W9;O65902	A0A1P8B7W9;O65902	8;8	8;8	8;8	Cyclase-associated protein 1	CAP1	Adenylyl cyclase-associated protein;Cyclase-associated protein 1	2	8	8	8	0	0	6	4	3	4	4	5	6	3	3	3	6	4	6	4	2	0	0	6	4	3	4	4	5	6	3	3	3	6	4	6	4	2	0	0	6	4
A0A1P8B828;A0A1P8B827;A0A1P8B834;A0A1P8B829;A0A1P8B849;Q9SCV0;Q9SCV8;Q9MAJ7;Q9SCV5	A0A1P8B828;A0A1P8B827;A0A1P8B834;A0A1P8B829;A0A1P8B849;Q9SCV0;Q9SCV8	3;3;3;3;3;3;2;1;1	1;1;1;1;1;1;1;1;1	1;1;1;1;1;1;1;1;1	Beta-galactosidase 12;Beta-galactosidase 4	BGAL12;BGAL4	Beta-galactosidase;Beta-galactosidase;Beta-galactosidase;Beta-galactosidase;Beta-galactosidase;Beta-galactosidase 12;Beta-galactosidase 4	9	3	1	1	0	0	2	2	2	2	2	2	2	2	3	2	2	2	2	3	2	0	0	1	1	1	1	1	1	1	1	1	1	1	1	1	1	1	0	0	1	1
Q9SYI5;A0A1P8B8B4	Q9SYI5;A0A1P8B8B4	10;10	10;10	10;10		T7B11.13	TolB protein-like protein;TolB protein-like protein	2	10	10	10	0	0	0	2	4	2	2	4	1	0	6	0	2	8	2	0	6	0	0	0	2	4	2	2	4	1	0	6	0	2	8	2	0	6	0	0	0	2
A0A1P8B8G8;A0A1P8B8G4;Q7XA67;A0A1P8B8H6	A0A1P8B8G8;A0A1P8B8G4;Q7XA67;A0A1P8B8H6	2;2;2;1	2;2;2;1	2;2;2;1	5-methylthioadenosine/S-adenosylhomocysteine nucleosidase 2	MTN2	Phosphorylase superfamily protein;Phosphorylase superfamily protein;5-methylthioadenosine/S-adenosylhomocysteine nucleosidase;Phosphorylase superfamily protein	4	2	2	2	0	0	0	0	1	0	2	1	0	2	1	0	1	1	1	1	2	0	0	0	0	1	0	2	1	0	2	1	0	1	1	1	1	2	0	0	0	0
A0A1P8B8I9;O23324	A0A1P8B8I9;O23324	13;13	3;3	2;2	ATP-sulfurylase 3, chloroplastic	APS3	Sulfate adenylyltransferase;ATP-sulfurylase 3, chloroplastic	2	13	3	2	0	0	10	12	11	8	12	11	9	12	11	10	12	11	9	11	12	0	0	2	2	2	0	3	2	1	2	2	2	2	2	2	2	2	0	0	1	1
A0A1P8B8L0;Q9ZS91;Q9M0Z5;O49707;Q8VY86	A0A1P8B8L0;Q9ZS91;Q9M0Z5;O49707;Q8VY86	1;1;1;1;1	1;1;1;1;1	1;1;1;1;1	Peptide methionine sulfoxide reductase B5;Peptide methionine sulfoxide reductase B4;Peptide methionine sulfoxide reductase B8;Peptide methionine sulfoxide reductase B7	MSRB5;MSRB4;MSRB8;MSRB7	Methionine sulfoxide reductase B4;Peptide methionine sulfoxide reductase B5;Peptide methionine sulfoxide reductase B4;Peptide methionine sulfoxide reductase B8;Peptide methionine sulfoxide reductase B7	5	1	1	1	0	0	1	1	1	0	0	0	0	1	0	0	0	1	0	0	0	0	0	1	1	1	0	0	0	0	1	0	0	0	1	0	0	0	0	0	1	1
A0A1P8B8R9;F4JMJ1	A0A1P8B8R9;F4JMJ1	3;3	3;3	3;3	Heat shock 70 kDa protein 17	HSP70-17	Heat shock protein 70 (Hsp 70) family protein;Heat shock 70 kDa protein 17	2	3	3	3	0	0	1	0	3	0	2	1	0	0	2	1	2	3	0	1	3	0	0	1	0	3	0	2	1	0	0	2	1	2	3	0	1	3	0	0	1	0
A0A1P8B8V0;Q8W0Z4;F4JL64;Q8H148;A0A1P8B9D4;F4JL70	A0A1P8B8V0;Q8W0Z4;F4JL64;Q8H148;A0A1P8B9D4;F4JL70	2;2;2;2;1;1	2;2;2;2;1;1	2;2;2;2;1;1		At4g22350	Ubiquitin C-terminal hydrolases superfamily protein;AT4g22410/F7K2_7;Ubiquitin C-terminal hydrolases superfamily protein;Ubiquitin C-terminal hydrolases superfamily protein;U4/U6.U5 tri-snRNP-associated-like protein;U4/U6.U5 tri-snRNP-associated-like prote	6	2	2	2	0	0	2	1	2	1	2	2	1	2	2	2	2	2	2	2	2	0	0	2	1	2	1	2	2	1	2	2	2	2	2	2	2	2	0	0	2	1
A0A1P8B8V4;Q8L860;F4JV51	A0A1P8B8V4;Q8L860;F4JV51	2;2;2	2;2;2	2;2;2		At4g32760	ENTH/VHS/GAT family protein;TOM1-like protein 9;ENTH/VHS/GAT family protein	3	2	2	2	0	0	1	1	1	2	1	1	1	1	2	0	1	2	0	0	1	0	0	1	1	1	2	1	1	1	1	2	0	1	2	0	0	1	0	0	1	1
A0A1P8B8W6;A0A1P8B8Y3;P82281	A0A1P8B8W6;A0A1P8B8Y3;P82281	16;16;16	16;16;16	16;16;16	Thylakoid lumenal 29 kDa protein, chloroplastic	TL29	Ascorbate peroxidase 4;Ascorbate peroxidase 4;Thylakoid lumenal 29 kDa protein, chloroplastic	3	16	16	16	0	0	15	15	14	13	14	15	16	14	14	13	14	15	15	15	15	0	0	15	15	14	13	14	15	16	14	14	13	14	15	15	15	15	0	0	15	15
F4JV23;A0A1P8B8W7;Q94AK9;F4JUD9;F4JUE0	F4JV23;A0A1P8B8W7;Q94AK9;F4JUD9;F4JUE0	1;1;1;1;1	1;1;1;1;1	1;1;1;1;1		At4g32590	2Fe-2S ferredoxin-like superfamily protein;2Fe-2S ferredoxin-like superfamily protein;2Fe-2S ferredoxin-like superfamily protein;2Fe-2S ferredoxin-like superfamily protein;2Fe-2S ferredoxin-like superfamily protein	5	1	1	1	0	0	1	0	1	1	0	0	1	1	0	1	1	0	1	1	0	0	0	1	0	1	1	0	0	1	1	0	1	1	0	1	1	0	0	0	1	0
A0A1P8B956;Q8L742;Q9STI3;Q9STI4	A0A1P8B956;Q8L742	12;12;1;1	12;12;1;1	12;12;1;1	Amine oxidase	At4g12290	Amine oxidase;Amine oxidase	4	12	12	12	1	0	7	7	10	6	7	10	6	8	10	3	5	11	3	6	9	1	0	7	7	10	6	7	10	6	8	10	3	5	11	3	6	9	1	0	7	7
Q9M011;A0A1P8B982;F4K9G5	Q9M011;A0A1P8B982;F4K9G5	3;3;3	3;3;3	3;3;3		F7A7_170;At5g01650	Light-inducible protein ATLS1;Tautomerase/MIF superfamily protein;Tautomerase/MIF superfamily protein	3	3	3	3	0	0	3	3	3	2	3	3	2	3	3	3	3	3	3	3	3	0	0	3	3	3	2	3	3	2	3	3	3	3	3	3	3	3	0	0	3	3
A0A1P8B9J8;Q9FNM5	A0A1P8B9J8;Q9FNM5	3;3	3;3	3;3	Translation factor GUF1 homolog, chloroplastic		Translation factor GUF1 homolog, mitochondrial;Translation factor GUF1 homolog, chloroplastic	2	3	3	3	0	0	1	1	1	0	0	0	0	2	0	1	2	1	1	1	0	0	0	1	1	1	0	0	0	0	2	0	1	2	1	1	1	0	0	0	1	1
A0A1P8B9L6;Q9FG67;A0A1P8B9L0;Q9FN52	A0A1P8B9L6;Q9FG67;A0A1P8B9L0	14;14;12;2	13;13;11;1	13;13;11;1	Methylthioalkylmalate synthase 1, chloroplastic	MAM1	Methylthioalkylmalate synthase 1;Methylthioalkylmalate synthase 1, chloroplastic;Methylthioalkylmalate synthase 1	4	14	13	13	0	0	8	7	8	7	7	6	7	8	7	8	10	8	9	8	7	0	0	7	7	7	6	6	5	6	7	7	8	9	7	8	7	6	0	0	7	7
A0A1P8B9P2;O65220	A0A1P8B9P2;O65220	6;6	6;6	6;6	Peptidyl-prolyl cis-trans isomerase CYP28, chloroplastic	CYP28	Peptidylprolyl isomerase;Peptidyl-prolyl cis-trans isomerase CYP28, chloroplastic	2	6	6	6	0	0	4	4	4	3	4	3	4	5	4	4	4	5	4	5	5	0	0	4	4	4	3	4	3	4	5	4	4	4	5	4	5	5	0	0	4	4
Q0WNW0;A0A1P8B9U3	Q0WNW0;A0A1P8B9U3	4;4	4;4	4;4		At5g04885	Glycosyl hydrolase family protein;Glycosyl hydrolase family protein	2	4	4	4	0	0	1	1	2	0	1	3	1	1	4	1	2	3	1	2	3	0	0	1	1	2	0	1	3	1	1	4	1	2	3	1	2	3	0	0	1	1
A0A1P8BA22;Q8VY58	A0A1P8BA22;Q8VY58	1;1	1;1	1;1		At5g17070	Serine/threonine-protein phosphatase 4 regulatory subunit-like protein;Serine/threonine-protein phosphatase 4 regulatory subunit-like protein	2	1	1	1	0	0	0	1	1	0	1	1	0	1	1	1	0	1	1	1	1	0	0	0	1	1	0	1	1	0	1	1	1	0	1	1	1	1	0	0	0	1
Q94BU8;F4K5T6;A0A1P8BAA4	Q94BU8;F4K5T6;A0A1P8BAA4	3;3;3	3;3;3	3;3;3		At5g28050	Guanosine deaminase;Cytidine/deoxycytidylate deaminase family protein;Cytidine/deoxycytidylate deaminase family protein	3	3	3	3	0	0	2	2	2	2	3	2	2	2	1	2	2	2	2	3	2	0	0	2	2	2	2	3	2	2	2	1	2	2	2	2	3	2	0	0	2	2
A0A1P8BAJ1	A0A1P8BAJ1	1	1	1			Alpha/beta-Hydrolases superfamily protein	1	1	1	1	0	0	0	1	0	0	1	0	0	0	1	1	0	1	1	1	1	0	0	0	1	0	0	1	0	0	0	1	1	0	1	1	1	1	0	0	0	1
A0A1P8BAQ0;F4JX83;P81760	A0A1P8BAQ0;F4JX83;P81760	5;5;5	5;5;5	5;5;5	Thylakoid lumenal 17.4 kDa protein, chloroplastic	At5g53490	Tetratricopeptide repeat (TPR)-like superfamily protein;Tetratricopeptide repeat (TPR)-like superfamily protein;Thylakoid lumenal 17.4 kDa protein, chloroplastic	3	5	5	5	0	0	3	1	3	2	4	4	1	2	2	3	3	3	3	3	3	0	0	3	1	3	2	4	4	1	2	2	3	3	3	3	3	3	0	0	3	1
A0A1P8BAU5;Q9FN05	A0A1P8BAU5;Q9FN05	7;7	7;7	7;7	Probable glucan 1,3-alpha-glucosidase	PSL5	Glycosyl hydrolases family 31 protein;Probable glucan 1,3-alpha-glucosidase	2	7	7	7	0	0	4	4	6	4	6	6	4	4	4	3	5	5	3	3	5	0	0	4	4	6	4	6	6	4	4	4	3	5	5	3	3	5	0	0	4	4
A0A1P8BAY5;Q9FN41;F4JYQ5;F4JYQ6;A0A178UQC1;A0A1P8BAY8	A0A1P8BAY5;Q9FN41;F4JYQ5;F4JYQ6;A0A178UQC1;A0A1P8BAY8	12;12;8;8;8;8	12;12;8;8;8;8	12;12;8;8;8;8	Probable bifunctional methylthioribulose-1-phosphate dehydratase/enolase-phosphatase E1;Methylthioribulose-1-phosphate dehydratase;Enolase-phosphatase E1;Probable methylthioribulose-1-phosphate dehydratase	At5g53850	Probable bifunctional methylthioribulose-1-phosphate dehydratase/enolase-phosphatase E1;Probable bifunctional methylthioribulose-1-phosphate dehydratase/enolase-phosphatase E1;Probable methylthioribulose-1-phosphate dehydratase;Probable methylthioribulose-	6	12	12	12	0	0	4	9	7	6	7	8	2	8	8	5	4	11	6	7	5	0	0	4	9	7	6	7	8	2	8	8	5	4	11	6	7	5	0	0	4	9
Q93ZC2;A0A1P8BB34	Q93ZC2;A0A1P8BB34	11;11	11;11	7;7		At5g36230	ARM repeat superfamily protein;ARM repeat superfamily protein	2	11	11	7	0	0	5	6	7	3	3	6	6	7	6	7	7	6	6	7	5	0	0	5	6	7	3	3	6	6	7	6	7	7	6	6	7	5	0	0	3	4
A0A1P8BB38;F4JXV9;Q9LDK9	A0A1P8BB38;F4JXV9;Q9LDK9	2;2;2	2;2;2	2;2;2	Beta-adaptin-like protein;Beta-adaptin-like protein A	At5g11490;BETAA-AD	Beta-adaptin-like protein;Beta-adaptin-like protein;Beta-adaptin-like protein A	3	2	2	2	0	0	1	0	1	1	1	1	0	0	0	1	0	0	0	2	0	0	0	1	0	1	1	1	1	0	0	0	1	0	0	0	2	0	0	0	1	0
F4K9Y6;A0A1P8BB43;Q9FNJ9	F4K9Y6;A0A1P8BB43;Q9FNJ9	9;9;9	9;9;9	9;9;9	Probable 2-carboxy-D-arabinitol-1-phosphatase	At5g22620	Phosphoglycerate/bisphosphoglycerate mutase family protein;Phosphoglycerate/bisphosphoglycerate mutase family protein;Probable 2-carboxy-D-arabinitol-1-phosphatase	3	9	9	9	0	0	4	6	5	2	4	6	7	6	6	4	5	6	3	6	8	0	0	4	6	5	2	4	6	7	6	6	4	5	6	3	6	8	0	0	4	6
A0A1P8BC46;Q9LYV6	A0A1P8BC46;Q9LYV6	2;2	2;2	2;2	GEM-like protein 5		GRAM domain family protein;GEM-like protein 5	2	2	2	2	0	0	1	1	2	1	1	1	0	0	2	0	1	2	0	0	1	0	0	1	1	2	1	1	1	0	0	2	0	1	2	0	0	1	0	0	1	1
A0A1P8BCB5;Q94KT8	A0A1P8BCB5;Q94KT8	1;1	1;1	1;1	Protein COBRA	COB	COBRA-like protein;Protein COBRA	2	1	1	1	0	0	0	0	0	0	0	0	0	0	0	0	0	0	0	1	0	0	0	0	0	0	0	0	0	0	0	0	0	0	0	0	1	0	0	0	0	0
A0A1P8BCC6;Q9FFC7	A0A1P8BCC6;Q9FFC7	29;29	29;29	29;29	Probable alanine--tRNA ligase, chloroplastic	EMB86	Probable alanine--tRNA ligase, chloroplastic;Alanine--tRNA ligase, chloroplastic/mitochondrial	2	29	29	29	0	0	14	19	17	12	19	19	11	22	13	14	24	20	15	17	12	0	0	14	19	17	12	19	19	11	22	13	14	24	20	15	17	12	0	0	14	19
A0A1P8BCJ5;Q9C5U3;Q94BQ2;Q9T090;Q9FJC9	A0A1P8BCJ5;Q9C5U3;Q94BQ2	7;7;7;1;1	6;6;6;0;0	6;6;6;0;0	26S protease regulatory subunit 8 homolog A;26S protease regulatory subunit 8 homolog B	RPT6A;RPT6B	Regulatory particle triple-A ATPase 6A;26S proteasome regulatory subunit 8 homolog A;26S proteasome regulatory subunit 8 homolog B	5	7	6	6	0	0	4	4	5	4	5	4	2	4	5	2	5	5	2	6	4	0	0	3	3	4	3	4	3	1	3	4	1	4	4	1	5	3	0	0	3	3
A0A1P8BCQ5;Q9FH13	A0A1P8BCQ5;Q9FH13	4;4	4;4	4;4	Putative 4-hydroxy-4-methyl-2-oxoglutarate aldolase 3		4-hydroxy-4-methyl-2-oxoglutarate aldolase;Putative 4-hydroxy-4-methyl-2-oxoglutarate aldolase 3	2	4	4	4	0	0	4	3	4	3	3	4	4	4	3	2	4	3	4	3	4	0	0	4	3	4	3	3	4	4	4	3	2	4	3	4	3	4	0	0	4	3
A0A1P8BCS8;F4KEV7	A0A1P8BCS8;F4KEV7	2;2	2;2	2;2		FHIT	FRAGILE HISTIDINE TRIAD;Bifunctional bis(5-adenosyl)-triphosphatase/adenylylsulfatase FHIT	2	2	2	2	0	0	0	1	1	0	1	1	1	0	1	2	1	2	2	1	1	0	0	0	1	1	0	1	1	1	0	1	2	1	2	2	1	1	0	0	0	1
A0A1P8BDF1	A0A1P8BDF1	8	1	1			Malic enzyme	1	8	1	1	0	0	8	8	8	8	8	8	7	8	8	7	7	8	8	8	8	0	0	1	1	1	1	1	1	0	1	1	1	1	1	1	1	1	0	0	1	1
A0A1P8BDF7;Q9FJY6	A0A1P8BDF7;Q9FJY6	12;12	12;12	12;12		At5g66530	Glucose-6-phosphate 1-epimerase;Glucose-6-phosphate 1-epimerase	2	12	12	12	0	1	7	9	9	6	8	7	4	10	8	7	11	10	9	8	10	0	1	7	9	9	6	8	7	4	10	8	7	11	10	9	8	10	0	1	7	9
A0A1P8BDL4;F4K0M7;A0A1P8BDN0	A0A1P8BDL4;F4K0M7;A0A1P8BDN0	2;2;1	2;2;1	2;2;1		At5g66550	Maf-like protein;Maf-like protein;Maf-like protein	3	2	2	2	0	0	0	2	1	0	2	1	0	1	2	0	0	1	0	1	2	0	0	0	2	1	0	2	1	0	1	2	0	0	1	0	1	2	0	0	0	2
A0A1P8BDP5;Q9FI13	A0A1P8BDP5;Q9FI13	3;3	3;3	3;3	Probable ribose-5-phosphate isomerase 4, chloroplastic	RPI4	Ribose-5-phosphate isomerase;Probable ribose-5-phosphate isomerase 4, chloroplastic	2	3	3	3	0	0	1	1	1	0	1	1	2	1	0	2	2	1	0	1	1	0	0	1	1	1	0	1	1	2	1	0	2	2	1	0	1	1	0	0	1	1
A0A1P8BDV1;F4KEY9	A0A1P8BDV1;F4KEY9	6;6	6;6	6;6		At5g58450	Tetratricopeptide repeat (TPR)-like superfamily protein;N-terminal acetyltransferase B complex auxiliary subunit NAA25	2	6	6	6	0	0	3	4	5	2	3	3	2	3	2	3	4	4	4	5	4	0	0	3	4	5	2	3	3	2	3	2	3	4	4	4	5	4	0	0	3	4
A0A1P8BES4;A0A1P8BER9;A0A1P8BEU6;Q9FGR0	A0A1P8BES4;A0A1P8BER9;A0A1P8BEU6;Q9FGR0	2;2;2;2	2;2;2;2	2;2;2;2	Cleavage and polyadenylation specificity factor subunit 1	CPSF160	Cleavage and polyadenylation specificity factor 160;Cleavage and polyadenylation specificity factor 160;Cleavage and polyadenylation specificity factor 160;Cleavage and polyadenylation specificity factor subunit 1	4	2	2	2	0	0	1	1	1	1	1	1	0	1	0	1	0	1	1	0	0	0	0	1	1	1	1	1	1	0	1	0	1	0	1	1	0	0	0	0	1	1
A0A1P8BEW2;Q9FK47	A0A1P8BEW2;Q9FK47	1;1	1;1	1;1		MYR1	Myb-related protein 1;Myb-related protein 1	2	1	1	1	0	0	1	1	1	1	0	0	0	0	0	1	1	0	0	0	0	0	0	1	1	1	1	0	0	0	0	0	1	1	0	0	0	0	0	0	1	1
Q39043;A0A1P8BF32;F4K007	Q39043;A0A1P8BF32;F4K007	27;27;23	26;26;22	3;3;3	Mediator of RNA polymerase II transcription subunit 37f	MED37F;BIP2	Heat shock 70 kDa protein BIP2;Heat shock protein 70 (Hsp 70) family protein;Heat shock protein 70 (Hsp 70) family protein	3	27	26	3	1	0	20	22	25	18	21	24	18	21	25	16	23	27	22	20	26	0	0	19	21	24	17	20	23	17	20	24	15	22	26	21	19	25	0	0	1	1
Q9FLG1;A0A1P8BF93;A0A1P8BFA0	Q9FLG1;A0A1P8BF93;A0A1P8BFA0	4;4;3	4;4;3	4;4;3	Beta-D-xylosidase 4	BXL4	Beta-D-xylosidase 4;Beta-D-xylosidase 4;Beta-D-xylosidase 4	3	4	4	4	0	0	3	2	1	2	1	1	2	2	1	1	2	2	3	0	1	0	0	3	2	1	2	1	1	2	2	1	1	2	2	3	0	1	0	0	3	2
B9DFA5;F4KI84;A0A1P8BFE6;A0A1P8BFF4	B9DFA5;F4KI84;A0A1P8BFE6;A0A1P8BFF4	1;1;1;1	1;1;1;1	1;1;1;1		At5g10630	AT5G10630 protein;Translation elongation factor EF1A/initiation factor IF2gamma family protein;Translation elongation factor EF1A/initiation factor IF2gamma family protein;Translation elongation factor EF1A/initiation factor IF2gamma family protein	4	1	1	1	0	0	0	0	0	0	0	0	0	1	0	0	0	0	0	1	1	0	0	0	0	0	0	0	0	0	1	0	0	0	0	0	1	1	0	0	0	0
A0A1P8BFI1;A0A1P8BFL8;F4KHU8;Q9FIE8;C0Z2I3;Q8S8T4;Q9LZI2	A0A1P8BFI1;A0A1P8BFL8;F4KHU8;Q9FIE8	13;13;13;13;1;1;1	13;13;13;13;1;1;1	4;4;4;4;0;0;0	UDP-glucuronic acid decarboxylase 3	UXS3	UDP-glucuronic acid decarboxylase 3;UDP-glucuronic acid decarboxylase 3;UDP-glucuronic acid decarboxylase 3;UDP-glucuronic acid decarboxylase 3	7	13	13	4	0	0	8	9	9	6	9	9	7	8	10	5	11	9	7	8	10	0	0	8	9	9	6	9	9	7	8	10	5	11	9	7	8	10	0	0	1	2
F4JWD6;A0A1P8BFN5;Q84VX3;A0A1P8BFP1;A0A1P8BFR8;A0A1P8BFP3	F4JWD6;A0A1P8BFN5;Q84VX3;A0A1P8BFP1;A0A1P8BFR8;A0A1P8BFP3	2;2;2;1;1;1	2;2;2;1;1;1	2;2;2;1;1;1	Aberrant root formation protein 4	ALF4	Aberrant root formation protein;Aberrant root formation protein;Aberrant root formation protein 4;Aberrant root formation protein;Aberrant root formation protein;Aberrant root formation protein	6	2	2	2	0	0	0	0	0	0	0	0	0	0	2	0	0	1	0	0	1	0	0	0	0	0	0	0	0	0	0	2	0	0	1	0	0	1	0	0	0	0
A0A1P8BG22;F4K7C7;F4K7C8;Q84JM3;A0A1P8BG16	A0A1P8BG22;F4K7C7;F4K7C8;Q84JM3;A0A1P8BG16	2;2;1;1;1	2;2;1;1;1	2;2;1;1;1		At5g43910	PfkB-like carbohydrate kinase family protein;PfkB-like carbohydrate kinase family protein;PfkB-like carbohydrate kinase family protein;PfkB-like carbohydrate kinase family protein;PfkB-like carbohydrate kinase family protein	5	2	2	2	0	0	0	0	2	0	1	2	0	1	2	0	1	2	0	1	1	0	0	0	0	2	0	1	2	0	1	2	0	1	2	0	1	1	0	0	0	0
Q8W112;A0A1P8BG25	Q8W112;A0A1P8BG25	4;4	4;4	4;4		At5g20950	Beta-D-glucan exohydrolase-like protein;Glycosyl hydrolase family protein	2	4	4	4	0	0	1	1	2	2	2	3	0	1	3	0	1	4	0	0	2	0	0	1	1	2	2	2	3	0	1	3	0	1	4	0	0	2	0	0	1	1
A8MRM8;A0A1P8BG50;Q24JN1;A0A1P8BG34	A8MRM8;A0A1P8BG50;Q24JN1;A0A1P8BG34	2;2;2;2	2;2;2;2	2;2;2;2		At5g11910	Alpha/beta-Hydrolases superfamily protein;Alpha/beta-Hydrolases superfamily protein;Alpha/beta-Hydrolases superfamily protein;Alpha/beta-Hydrolases superfamily protein	4	2	2	2	0	0	0	2	1	0	2	2	0	2	2	0	1	2	0	1	2	0	0	0	2	1	0	2	2	0	2	2	0	1	2	0	1	2	0	0	0	2
A0A1P8BG37;O82660	A0A1P8BG37;O82660	11;11	11;11	11;11	Photosystem II stability/assembly factor HCF136, chloroplastic	HCF136	Photosystem II stability/assembly factor, chloroplast (HCF136);Photosystem II stability/assembly factor HCF136, chloroplastic	2	11	11	11	1	1	7	9	7	2	11	8	7	8	10	3	6	8	2	5	5	1	1	7	9	7	2	11	8	7	8	10	3	6	8	2	5	5	1	1	7	9
A0A1P8BG49;Q500X2	A0A1P8BG49;Q500X2	1;1	1;1	1;1		At5g04440	RAP release 2, galactose-binding-like domain protein, putative (DUF1997);At5g04440	2	1	1	1	0	0	0	1	1	0	1	1	0	1	1	0	1	1	0	1	1	0	0	0	1	1	0	1	1	0	1	1	0	1	1	0	1	1	0	0	0	1
A0A1P8BGJ0;Q8W4R0;F4KH14;A0A1P8BGI7	A0A1P8BGJ0;Q8W4R0;F4KH14;A0A1P8BGI7	13;13;13;12	13;13;13;12	13;13;13;12		At5g17530	Phosphoglucosamine mutase family protein;AT5g17530/K10A8_10;Phosphoglucosamine mutase family protein;Phosphoglucosamine mutase family protein	4	13	13	13	0	0	6	10	9	4	11	8	7	9	11	7	8	8	8	9	12	0	0	6	10	9	4	11	8	7	9	11	7	8	8	8	9	12	0	0	6	10
A0A1P8BGM5;A0A1P8BGN5;Q9FM04	A0A1P8BGM5;A0A1P8BGN5;Q9FM04	1;1;1	1;1;1	1;1;1	GDSL esterase/lipase At5g62930		SGNH hydrolase-type esterase superfamily protein;SGNH hydrolase-type esterase superfamily protein;GDSL esterase/lipase At5g62930	3	1	1	1	0	0	0	0	0	0	0	0	0	1	0	0	0	0	0	0	0	0	0	0	0	0	0	0	0	0	1	0	0	0	0	0	0	0	0	0	0	0
A0A1P8BGQ6;A0A1P8BGV8;A0A1P8BGQ2;Q9FL33	A0A1P8BGQ6;A0A1P8BGV8;A0A1P8BGQ2;Q9FL33	1;1;1;1	1;1;1;1	1;1;1;1	DNA replication licensing factor MCM3	MCM3	DNA helicase;DNA helicase;DNA helicase;DNA replication licensing factor MCM3	4	1	1	1	0	0	0	0	1	1	0	1	1	1	0	0	0	0	1	1	1	0	0	0	0	1	1	0	1	1	1	0	0	0	0	1	1	1	0	0	0	0
A0A1P8BGS8;A0A1P8BGR0;F4K3X8;A0A1P8BGT7	A0A1P8BGS8;A0A1P8BGR0;F4K3X8;A0A1P8BGT7	1;1;1;1	1;1;1;1	1;1;1;1	Kinesin-like protein	At5g06670	Kinesin-like protein;Kinesin-like protein;Kinesin-like protein KIN-7L, chloroplastic;Kinesin-like protein	4	1	1	1	0	0	0	0	0	0	0	0	0	0	0	1	0	0	0	0	0	0	0	0	0	0	0	0	0	0	0	0	1	0	0	0	0	0	0	0	0	0
A0A1P8BGW0;F4K2X9;Q9LVY0	A0A1P8BGW0;F4K2X9;Q9LVY0	6;6;6	6;6;6	6;6;6	Peptide chain release factor PrfB1, chloroplastic	HCF109;PRFB1	High chlorophyll fluorescent 109;High chlorophyll fluorescent 109;Peptide chain release factor PrfB1, chloroplastic	3	6	6	6	0	0	2	4	5	2	4	2	3	3	4	4	4	4	3	4	1	0	0	2	4	5	2	4	2	3	3	4	4	4	4	3	4	1	0	0	2	4
Q8VYN9;A0A1P8BH73;A0A1P8BH78	Q8VYN9;A0A1P8BH73;A0A1P8BH78	1;1;1	1;1;1	1;1;1		PHOS32	Universal stress protein PHOS32;Adenine nucleotide alpha hydrolases-like superfamily protein;Adenine nucleotide alpha hydrolases-like superfamily protein	3	1	1	1	0	0	0	0	0	0	0	0	0	0	1	0	0	1	0	0	0	0	0	0	0	0	0	0	0	0	0	1	0	0	1	0	0	0	0	0	0	0
A0A1R7T3A4;Q94AM1	A0A1R7T3A4;Q94AM1	30;30	30;30	16;16	Organellar oligopeptidase A, chloroplastic/mitochondrial	OOP	Zincin-like metalloproteases family protein;Organellar oligopeptidase A, chloroplastic/mitochondrial	2	30	30	16	0	0	16	25	26	20	22	27	17	24	24	21	27	24	24	23	25	0	0	16	25	26	20	22	27	17	24	24	21	27	24	24	23	25	0	0	8	13
A0A1R7T3B7;F4KBF3	A0A1R7T3B7;F4KBF3	1;1	1;1	1;1	Probable acyl-activating enzyme 17, peroxisomal	AAE17	Acyl-activating enzyme 17;Probable acyl-activating enzyme 17, peroxisomal	2	1	1	1	0	0	0	1	0	0	1	0	0	0	0	0	0	0	0	0	0	0	0	0	1	0	0	1	0	0	0	0	0	0	0	0	0	0	0	0	0	1
F4KJ05;A0A1R7T3F8;Q94BN2	F4KJ05;A0A1R7T3F8;Q94BN2	4;4;4	4;4;4	4;4;4	Spermine synthase	SPDS3;SPMS	Spermidine synthase 3;Spermidine synthase 3;Spermine synthase	3	4	4	4	0	0	0	3	3	1	2	3	0	2	4	0	2	4	1	3	4	0	0	0	3	3	1	2	3	0	2	4	0	2	4	1	3	4	0	0	0	3
A0A1R7T3J2	A0A1R7T3J2	1	1	1			Autophagy 18 F-like protein	1	1	1	1	0	0	0	0	0	0	0	0	0	0	0	0	0	1	1	1	0	0	0	0	0	0	0	0	0	0	0	0	0	0	1	1	1	0	0	0	0	0
A0A1R7T3K7;Q9LSW8	A0A1R7T3K7;Q9LSW8	1;1	1;1	1;1	Electron transfer flavoprotein subunit beta, mitochondrial	ETFB	Electron transfer flavoprotein subunit beta;Electron transfer flavoprotein subunit beta, mitochondrial	2	1	1	1	0	0	1	1	1	1	1	1	0	1	1	0	1	1	0	1	1	0	0	1	1	1	1	1	1	0	1	1	0	1	1	0	1	1	0	0	1	1
A0A219HZH3;A0A219I0W9;Q9ZSR7;A0A219HYB6	A0A219HZH3;A0A219I0W9;Q9ZSR7;A0A219HYB6	4;4;4;3	4;4;4;3	4;4;4;3	Triose phosphate/phosphate translocator TPT, chloroplastic	TPT	Glucose-6-phosphate/phosphate translocator-like protein;Glucose-6-phosphate/phosphate translocator-like protein;Triose phosphate/phosphate translocator TPT, chloroplastic;Glucose-6-phosphate/phosphate translocator-like protein	4	4	4	4	0	0	1	2	2	1	2	1	2	2	3	1	3	2	1	1	2	0	0	1	2	2	1	2	1	2	2	3	1	3	2	1	1	2	0	0	1	2
A0A2H1ZE15;O82197;Q9SZE4	A0A2H1ZE15;O82197;Q9SZE4	1;1;1	1;1;1	1;1;1	Vacuolar protein sorting-associated protein 32 homolog 1;Vacuolar protein sorting-associated protein 32 homolog 2	VPS32.1;VPS32.2	SNF7 family protein;Vacuolar protein sorting-associated protein 32 homolog 1;Vacuolar protein sorting-associated protein 32 homolog 2	3	1	1	1	0	0	0	0	1	0	0	0	0	0	0	0	0	0	0	0	1	0	0	0	0	1	0	0	0	0	0	0	0	0	0	0	0	1	0	0	0	0
A0A2H1ZE37;Q0WP12;F4IT14;O80562	A0A2H1ZE37;Q0WP12;F4IT14	10;10;5;2	10;10;5;2	10;10;5;2	Thiocyanate methyltransferase 1	HOL1	HARMLESS TO OZONE LAYER 1;Thiocyanate methyltransferase 1;HARMLESS TO OZONE LAYER 1	4	10	10	10	0	0	8	9	9	9	9	8	8	9	10	8	10	8	8	8	7	0	0	8	9	9	9	9	8	8	9	10	8	10	8	8	8	7	0	0	8	9
A0A2H1ZE77;P93655;Q9M9L8	A0A2H1ZE77;P93655	6;6;1	6;6;1	6;6;1	Lon protease homolog 1, mitochondrial	LON1	Lon protease homolog, mitochondrial;Lon protease homolog 1, mitochondrial	3	6	6	6	0	0	0	0	4	0	1	3	0	4	1	2	3	3	1	5	2	0	0	0	0	4	0	1	3	0	4	1	2	3	3	1	5	2	0	0	0	0
A0A2H1ZE94;F4K3R8;Q9FJX3	A0A2H1ZE94;F4K3R8;Q9FJX3	6;6;6	6;6;6	6;6;6	Mitochondrial outer membrane protein porin 2	VDAC2	Voltage dependent anion channel 2;Voltage dependent anion channel 2;Mitochondrial outer membrane protein porin 2	3	6	6	6	0	0	2	1	2	3	3	3	1	3	3	2	4	3	3	3	4	0	0	2	1	2	3	3	3	1	3	3	2	4	3	3	3	4	0	0	2	1
A0A2H1ZEA9;O65396	A0A2H1ZEA9;O65396	21;21	21;21	21;21	Aminomethyltransferase, mitochondrial	GDCST	Aminomethyltransferase;Aminomethyltransferase, mitochondrial	2	21	21	21	4	4	19	21	18	19	21	20	20	20	20	16	21	20	18	19	20	4	4	19	21	18	19	21	20	20	20	20	16	21	20	18	19	20	4	4	19	21
A0A2H1ZED6;Q9C8K1	A0A2H1ZED6;Q9C8K1	1;1	1;1	1;1	Putative myrosinase 6	TGG6	Beta glucosidase 36;Putative myrosinase 6	2	1	1	1	0	0	1	0	0	0	0	0	0	1	1	1	0	0	0	0	0	0	0	1	0	0	0	0	0	0	1	1	1	0	0	0	0	0	0	0	1	0
A0A2H1ZEG8;Q9SYL8	A0A2H1ZEG8;Q9SYL8	1;1	1;1	1;1	Putative B3 domain-containing protein At1g78640		B3 domain protein;Putative B3 domain-containing protein At1g78640	2	1	1	1	0	0	0	0	0	1	1	1	0	1	1	0	1	0	1	1	1	0	0	0	0	0	1	1	1	0	1	1	0	1	0	1	1	1	0	0	0	0
Q84LM4;A0A2H1ZEM8	Q84LM4;A0A2H1ZEM8	13;13	13;13	13;13		aare	Acylamino-acid-releasing enzyme;Acylaminoacyl-peptidase-like protein	2	13	13	13	0	0	10	8	9	8	9	9	9	8	10	8	7	10	8	7	9	0	0	10	8	9	8	9	9	9	8	10	8	7	10	8	7	9	0	0	10	8
A0A2P2CLF0;P93285	A0A2P2CLF0;P93285	2;1	2;1	2;1	Cytochrome c oxidase subunit 2	COX2	Cytochrome c oxidase subunit 2;Cytochrome c oxidase subunit 2	2	2	2	2	0	0	0	0	1	0	0	0	0	0	0	0	0	0	0	0	1	0	0	0	0	1	0	0	0	0	0	0	0	0	0	0	0	1	0	0	0	0
A0A2P2CLF6;Q95748	A0A2P2CLF6;Q95748	1;1	1;1	1;1	NADH dehydrogenase [ubiquinone] iron-sulfur protein 3	NAD9	NADH dehydrogenase subunit 9;NADH dehydrogenase [ubiquinone] iron-sulfur protein 3	2	1	1	1	0	0	1	1	1	1	1	1	1	1	1	1	1	1	1	1	1	0	0	1	1	1	1	1	1	1	1	1	1	1	1	1	1	1	0	0	1	1
A0A2P2CLF9;P92549;F4IMB5	A0A2P2CLF9;P92549;F4IMB5	21;20;19	21;20;19	20;19;18	ATP synthase subunit alpha, mitochondrial;ATP synthase subunit alpha	ATPA;At2g07698	ATP synthase subunit alpha;ATP synthase subunit alpha, mitochondrial;ATP synthase subunit alpha, mitochondrial	3	21	21	20	1	0	14	19	18	16	19	19	16	19	17	15	19	19	15	19	18	1	0	14	19	18	16	19	19	16	19	17	15	19	19	15	19	18	1	0	13	18
A0A2P2CLH2;P93306	A0A2P2CLH2;P93306	3;3	3;3	3;3	NADH dehydrogenase [ubiquinone] iron-sulfur protein 2	NAD7	NADH dehydrogenase subunit 7;NADH dehydrogenase [ubiquinone] iron-sulfur protein 2	2	3	3	3	0	0	1	2	1	1	1	2	2	1	1	1	0	1	1	1	1	0	0	1	2	1	1	1	2	2	1	1	1	0	1	1	1	1	0	0	1	2
A0A2P2CLH9;Q04613	A0A2P2CLH9	3;1	3;1	3;1			ATP synthase protein MI25	2	3	3	3	0	0	0	2	1	0	2	0	0	2	2	1	3	1	0	2	2	0	0	0	2	1	0	2	0	0	2	2	1	3	1	0	2	2	0	0	0	2
A0JQ78	A0JQ78	1	1	1		At3g10405	At3g10405	1	1	1	1	0	0	1	1	1	1	1	1	1	1	1	0	1	1	1	1	1	0	0	1	1	1	1	1	1	1	1	1	0	1	1	1	1	1	0	0	1	1
A2RVV4;F4KC29;A1A6F3;F4KC30	A2RVV4;F4KC29;A1A6F3;F4KC30	1;1;1;1	1;1;1;1	1;1;1;1		At5g57700	At5g57700;BNR/Asp-box repeat family protein;At5g57700;BNR/Asp-box repeat family protein	4	1	1	1	0	0	0	1	1	0	1	1	0	1	1	0	1	1	0	1	1	0	0	0	1	1	0	1	1	0	1	1	0	1	1	0	1	1	0	0	0	1
A8MQX7;A1A6H3	A8MQX7;A1A6H3	6;6	6;6	6;6		At1g17160	Ribokinase;Ribokinase	2	6	6	6	0	0	2	4	6	2	5	6	3	6	6	3	4	6	3	3	3	0	0	2	4	6	2	5	6	3	6	6	3	4	6	3	3	3	0	0	2	4
A1L4Y4;A0A1P8B9R5	A1L4Y4;A0A1P8B9R5	6;5	6;5	6;5		At5g61510	At5g61510;GroES-like zinc-binding alcohol dehydrogenase family protein	2	6	6	6	0	0	2	4	5	3	4	4	1	4	5	2	2	4	2	4	5	0	0	2	4	5	3	4	4	1	4	5	2	2	4	2	4	5	0	0	2	4
A3KPF2	A3KPF2	3	2	2	Probable histone-arginine methyltransferase 1.4	PRMT14	Probable histone-arginine methyltransferase 1.4	1	3	2	2	0	0	1	1	2	1	2	2	1	2	3	2	2	2	2	3	3	0	0	1	1	1	1	1	2	1	1	2	1	2	1	1	2	2	0	0	1	1
Q66GQ3;A3KPF5	Q66GQ3;A3KPF5	1;1	1;1	1;1	Protein disulfide isomerase-like 1-6;Protein disulfide isomerase-like 1-5	PDIL1-6;PDIL1-5	Protein disulfide isomerase-like 1-6;Protein disulfide isomerase-like 1-5	2	1	1	1	0	0	1	1	1	0	0	1	0	1	1	0	0	1	1	1	1	0	0	1	1	1	0	0	1	0	1	1	0	0	1	1	1	1	0	0	1	1
A7WM73	A7WM73	12	12	11	Beta-hexosaminidase 1	HEXO1	Beta-hexosaminidase 1	1	12	12	11	0	0	8	8	9	7	5	8	6	6	9	7	7	8	7	5	9	0	0	8	8	9	7	5	8	6	6	9	7	7	8	7	5	9	0	0	8	8
A8MQ87;Q84J81	A8MQ87;Q84J81	4;4	4;4	4;4		Fes1A	Fes1A;Fes1A	2	4	4	4	0	0	0	1	4	0	2	2	1	1	3	2	0	3	2	2	3	0	0	0	1	4	0	2	2	1	1	3	2	0	3	2	2	3	0	0	0	1
A8MQA1;P41127	A8MQA1;P41127	3;3	3;3	1;1	60S ribosomal protein L13;60S ribosomal protein L13-1	BBC1;RPL13B	60S ribosomal protein L13;60S ribosomal protein L13-1	2	3	3	1	0	0	2	3	2	2	2	2	2	2	3	2	3	2	2	2	2	0	0	2	3	2	2	2	2	2	2	3	2	3	2	2	2	2	0	0	0	1
Q8L7E1;F4JY80;A8MQE3	Q8L7E1;F4JY80;A8MQE3	1;1;1	1;1;1	1;1;1		At5g25770	Alpha/beta-Hydrolases superfamily protein;Alpha/beta-Hydrolases superfamily protein;Alpha/beta-Hydrolases superfamily protein	3	1	1	1	0	0	0	0	1	0	0	1	0	0	1	0	0	1	0	0	0	0	0	0	0	1	0	0	1	0	0	1	0	0	1	0	0	0	0	0	0	0
A8MQF3;Q94AU3;F4IGM4	A8MQF3;Q94AU3;F4IGM4	11;11;6	11;11;6	11;11;6		At2g21385	Uncharacterized protein;Expressed protein;Uncharacterized protein	3	11	11	11	0	0	8	10	11	8	11	9	9	10	10	9	11	11	9	9	9	0	0	8	10	11	8	11	9	9	10	10	9	11	11	9	9	9	0	0	8	10
A8MQG9;B3H655;Q940M8;B9DFE9;F4HRY1	A8MQG9;B3H655;Q940M8;B9DFE9;F4HRY1	1;1;1;1;1	1;1;1;1;1	1;1;1;1;1		At1g73650	3-oxo-5-alpha-steroid 4-dehydrogenase (DUF1295);3-oxo-5-alpha-steroid 4-dehydrogenase (DUF1295);3-oxo-5-alpha-steroid 4-dehydrogenase (DUF1295);3-oxo-5-alpha-steroid 4-dehydrogenase (DUF1295);3-oxo-5-alpha-steroid 4-dehydrogenase (DUF1295)	5	1	1	1	0	0	0	1	1	1	1	1	0	1	1	1	1	1	1	1	1	0	0	0	1	1	1	1	1	0	1	1	1	1	1	1	1	1	0	0	0	1
A8MQL8;P46690	A8MQL8;P46690	1;1	1;1	1;1	Gibberellin-regulated protein 4	GASA4	GAST1 protein homolog 4;Gibberellin-regulated protein 4	2	1	1	1	0	0	1	1	1	1	1	1	1	1	1	1	1	1	0	1	1	0	0	1	1	1	1	1	1	1	1	1	1	1	1	0	1	1	0	0	1	1
A8MQM3;O64888;F4IJW3;Q42581	A8MQM3;O64888	6;6;1;1	6;6;1;1	6;6;1;1	Ribose-phosphate pyrophosphokinase 5, chloroplastic	At2g44530;PRS5	Ribose-phosphate diphosphokinase;Ribose-phosphate pyrophosphokinase 5, chloroplastic	4	6	6	6	0	0	0	2	4	0	2	3	1	3	3	1	1	3	0	3	1	0	0	0	2	4	0	2	3	1	3	3	1	1	3	0	3	1	0	0	0	2
F4JIH9;A8MQQ8;P34047;O23346	F4JIH9;A8MQQ8;P34047;O23346	1;1;1;1	1;1;1;1	1;1;1;1	Imidazoleglycerol-phosphate dehydratase;Imidazoleglycerol-phosphate dehydratase 1, chloroplastic;Imidazoleglycerol-phosphate dehydratase 2, chloroplastic	HISN5B;HISN5A	Imidazoleglycerol-phosphate dehydratase;Imidazoleglycerol-phosphate dehydratase;Imidazoleglycerol-phosphate dehydratase 1, chloroplastic;Imidazoleglycerol-phosphate dehydratase 2, chloroplastic	4	1	1	1	0	0	0	0	1	0	0	0	1	0	0	0	0	1	1	1	0	0	0	0	0	1	0	0	0	1	0	0	0	0	1	1	1	0	0	0	0	0
A8MQR6;Q0WM29;A8MQH4	A8MQR6;Q0WM29;A8MQH4	10;10;9	10;10;9	10;10;9	Methylmalonate-semialdehyde dehydrogenase [acylating], mitochondrial	ALDH6B2	Methylmalonate-semialdehyde dehydrogenase (CoA acylating);Methylmalonate-semialdehyde dehydrogenase [acylating], mitochondrial;Methylmalonate-semialdehyde dehydrogenase (CoA acylating)	3	10	10	10	0	0	5	7	8	5	6	8	5	6	8	4	7	9	4	9	9	0	0	5	7	8	5	6	8	5	6	8	4	7	9	4	9	9	0	0	5	7
Q9SJV0;A8MQW3;Q8W570;Q9SVK0	Q9SJV0;A8MQW3	3;3;1;1	3;3;1;1	2;2;0;0		UFD1	At2g21270;AT2G21270 protein	4	3	3	2	0	0	0	1	1	1	2	2	0	0	2	1	1	2	2	1	1	0	0	0	1	1	1	2	2	0	0	2	1	1	2	2	1	1	0	0	0	1
A8MQZ8;Q94AW9	A8MQZ8;Q94AW9	1;1	1;1	1;1		At2g25355	Ribosomal RNA-processing protein 40;Ribosomal RNA-processing protein 40	2	1	1	1	0	0	0	1	0	0	0	0	0	0	0	0	1	0	1	0	0	0	0	0	1	0	0	0	0	0	0	0	0	1	0	1	0	0	0	0	0	1
A8MR27;Q6ICX4	A8MR27;Q6ICX4	1;1	1;1	1;1	Polypyrimidine tract-binding protein homolog 3	PTB3	Polypyrimidine tract-binding protein 3;Polypyrimidine tract-binding protein homolog 3	2	1	1	1	0	0	1	1	1	0	1	1	0	0	0	1	1	1	1	1	0	0	0	1	1	1	0	1	1	0	0	0	1	1	1	1	1	0	0	0	1	1
Q8VZ49;A8MR36;A0A1P8AX34	Q8VZ49;A8MR36;A0A1P8AX34	7;7;5	7;7;5	7;7;5	Alcohol dehydrogenase-like 4	At1g64710	Alcohol dehydrogenase-like 4;GroES-like zinc-binding alcohol dehydrogenase family protein;GroES-like zinc-binding alcohol dehydrogenase family protein	3	7	7	7	0	0	3	6	7	4	6	7	4	6	7	3	6	7	5	6	6	0	0	3	6	7	4	6	7	4	6	7	3	6	7	5	6	6	0	0	3	6
A8MR50;Q42351	A8MR50;Q42351	3;3	3;3	2;2	60S ribosomal protein L34-1	At1g26880;RPL34A	Ribosomal protein L34e superfamily protein;60S ribosomal protein L34-1	2	3	3	2	0	0	3	2	3	2	3	3	2	3	2	2	2	3	3	2	3	0	0	3	2	3	2	3	3	2	3	2	2	2	3	3	2	3	0	0	2	1
A8MR72;Q8VZ34	A8MR72;Q8VZ34	2;2	2;2	2;2		At2g26210	Ankyrin repeat family protein;Ankyrin repeat family protein	2	2	2	2	0	0	0	2	2	2	2	2	0	2	2	1	2	2	0	2	1	0	0	0	2	2	2	2	2	0	2	2	1	2	2	0	2	1	0	0	0	2
A8MR78;Q8RUW5;Q3EBW0;F4IKK4;A8MQW0;A0A1P8B0V9;A0A1P8BEN8;A0A1P8BEP6;A8MQS0;Q8H780;Q9CAU3;Q8RWJ6;Q8VZU3	A8MR78;Q8RUW5;Q3EBW0;F4IKK4;A8MQW0	8;8;7;7;7;1;1;1;1;1;1;1;1	8;8;7;7;7;1;1;1;1;1;1;1;1	8;8;7;7;7;1;1;1;1;1;1;1;1	Serine carboxypeptidase-like 8	SNG1;SCPL8	Sinapoylglucose 1;Serine carboxypeptidase-like 8;Sinapoylglucose 1;Sinapoylglucose 1;Sinapoylglucose 1	13	8	8	8	0	0	7	8	7	6	8	6	5	6	8	7	7	7	5	7	7	0	0	7	8	7	6	8	6	5	6	8	7	7	7	5	7	7	0	0	7	8
A8MR85;Q9LK77;A0A1R7T3J1;Q6AWX1	A8MR85;Q9LK77	3;3;1;1	3;3;1;1	3;3;1;1		At5g48370	Thioesterase/thiol ester dehydrase-isomerase superfamily protein;At5g48370	4	3	3	3	0	0	2	1	1	0	2	2	2	0	2	1	2	3	1	2	1	0	0	2	1	1	0	2	2	2	0	2	1	2	3	1	2	1	0	0	2	1
A8MR97;Q76E23	A8MR97;Q76E23	3;3	3;3	3;3	Eukaryotic translation initiation factor 4G	EIF4G	Eukaryotic translation initiation factor 4G;Eukaryotic translation initiation factor 4G	2	3	3	3	0	0	0	1	1	0	0	0	0	0	1	2	1	1	0	1	1	0	0	0	1	1	0	0	0	0	0	1	2	1	1	0	1	1	0	0	0	1
A8MRC4;P48006	A8MRC4;P48006	9;9	7;7	6;6	Elongation factor 1-delta 1	At1g30230	Translation elongation factor EF1B/ribosomal protein S6 family protein;Elongation factor 1-delta 1	2	9	7	6	0	0	6	6	7	5	6	6	5	5	7	6	7	7	5	5	6	0	0	5	5	6	4	5	5	4	4	6	5	5	6	4	4	5	0	0	4	4
A8MRD7;Q9LW15	A8MRD7;Q9LW15	3;3	3;3	2;2	Cytochrome c oxidase subunit 5b-1, mitochondrial	At3g15640;COX5B-1	Rubredoxin-like superfamily protein;Cytochrome c oxidase subunit 5b-1, mitochondrial	2	3	3	2	0	0	0	1	3	1	3	2	1	1	3	1	1	3	1	2	3	0	0	0	1	3	1	3	2	1	1	3	1	1	3	1	2	3	0	0	0	1
A8MRF4;Q9SZE7;F4JS33;Q43731	A8MRF4;Q9SZE7	3;3;1;1	3;3;1;1	3;3;1;1	Peroxidase;Peroxidase 51	At4g37530;PER51	Peroxidase;Peroxidase 51	4	3	3	3	0	0	0	0	3	0	0	2	0	0	1	0	0	2	0	0	2	0	0	0	0	3	0	0	2	0	0	1	0	0	2	0	0	2	0	0	0	0
F4ISI7;A8MRK6;Q9ZUP3	F4ISI7;A8MRK6;Q9ZUP3	4;4;4	4;4;4	3;3;3	Nucleosome assembly protein 1;2	NAP1;2	Nucleosome assembly protein 12;Nucleosome assembly protein 12;Nucleosome assembly protein 1;2	3	4	4	3	0	0	2	4	3	2	2	2	1	3	3	2	4	3	3	2	3	0	0	2	4	3	2	2	2	1	3	3	2	4	3	3	2	3	0	0	1	3
A8MRV1;P59259	A8MRV1;P59259	2;2	2;2	2;2	Histone H4	At1g07660	Histone H4;Histone H4	2	2	2	2	0	0	2	2	2	2	2	2	2	2	2	2	2	2	2	2	2	0	0	2	2	2	2	2	2	2	2	2	2	2	2	2	2	2	0	0	2	2
B9DFR9;A8MRW1;Q06611	B9DFR9;A8MRW1;Q06611	4;4;4	2;2;2	1;1;1	Aquaporin PIP1-2	PIP1B;PIP1-2	AT2G45960 protein;Plasma membrane intrinsic protein 1B;Aquaporin PIP1-2	3	4	2	1	0	0	2	3	4	3	3	3	1	3	4	2	3	4	2	3	3	0	0	2	2	2	2	2	2	1	2	2	1	2	2	2	2	2	0	0	1	1
A8MRW9;P93834	A8MRW9;P93834	3;3	1;1	1;1	Hexokinase;Hexokinase-2	HXK2	Phosphotransferase;Hexokinase-2	2	3	1	1	0	0	1	1	1	1	0	1	0	0	1	0	2	1	1	2	2	0	0	0	0	0	0	0	0	0	0	1	0	0	0	0	1	1	0	0	0	0
A8MRX0	A8MRX0	1	1	1	Flavin-containing monooxygenase FMO GS-OX5	FMOGS-OX5	Flavin-containing monooxygenase FMO GS-OX5	1	1	1	1	0	0	0	1	1	0	1	1	0	0	1	1	0	1	0	0	0	0	0	0	1	1	0	1	1	0	0	1	1	0	1	0	0	0	0	0	0	1
F4INA0;A8MS71;A8MRX1;Q9ZU32	F4INA0;A8MS71;A8MRX1;Q9ZU32	3;3;3;3	3;3;3;3	3;3;3;3	Nicotinate-nucleotide pyrophosphorylase [carboxylating];Nicotinate-nucleotide pyrophosphorylase [carboxylating], chloroplastic	QPT	Nicotinate-nucleotide pyrophosphorylase [carboxylating];Nicotinate-nucleotide pyrophosphorylase [carboxylating];Quinolinate phosphoribosyltransferase [decarboxylating];Nicotinate-nucleotide pyrophosphorylase [carboxylating], chloroplastic	4	3	3	3	0	0	3	1	2	2	1	3	2	2	2	3	3	3	3	3	2	0	0	3	1	2	2	1	3	2	2	2	3	3	3	3	3	2	0	0	3	1
F4JWM1;A8MRX2;Q42340;Q9M8X9	F4JWM1;A8MRX2;Q42340	7;7;7;3	7;7;7;3	1;1;1;1	40S ribosomal protein S16-3	At5g18380;RPS16C	Ribosomal protein S5 domain 2-like superfamily protein;Ribosomal protein S5 domain 2-like superfamily protein;40S ribosomal protein S16-3	4	7	7	1	0	0	5	5	6	5	6	6	6	6	5	5	6	7	6	6	6	0	0	5	5	6	5	6	6	6	6	5	5	6	7	6	6	6	0	0	1	1
A8MRZ7;P41376;F4JEL5;F4JEL4;A0A1I9LSZ7;Q9CAI7	A8MRZ7;P41376;F4JEL5;F4JEL4;A0A1I9LSZ7;Q9CAI7	14;14;13;13;13;11	14;14;13;13;13;11	1;1;1;1;1;0	Eukaryotic initiation factor 4A-1;Eukaryotic initiation factor 4A-3	EIF4A1;TIF4A-1;TIF4A-3	Eukaryotic translation initiation factor 4A1;Eukaryotic initiation factor 4A-1;Eukaryotic translation initiation factor 4A1;Eukaryotic translation initiation factor 4A1;Eukaryotic translation initiation factor 4A1;Eukaryotic initiation factor 4A-3	6	14	14	1	0	0	8	10	9	7	9	9	6	11	9	9	11	14	9	13	7	0	0	8	10	9	7	9	9	6	11	9	9	11	14	9	13	7	0	0	1	1
Q93Z49;A8MS32	Q93Z49;A8MS32	4;4	4;4	4;4		At5g64130	AT5g64130/MHJ24_11;AT5G64130 protein	2	4	4	4	0	0	2	3	3	2	3	2	1	3	3	3	3	1	2	3	2	0	0	2	3	3	2	3	2	1	3	3	3	3	1	2	3	2	0	0	2	3
F4KDJ3;A8MS49;P93025	F4KDJ3;A8MS49;P93025	4;4;4	4;4;4	3;3;3	Phototropin-2	PHOT2	Phototropin 2;Phototropin 2;Phototropin-2	3	4	4	3	0	0	2	3	3	1	3	2	1	4	2	2	2	3	2	3	3	0	0	2	3	3	1	3	2	1	4	2	2	2	3	2	3	3	0	0	1	2
A8MS54;Q6NPL0	A8MS54;Q6NPL0	6;6	6;6	6;6		At4g09040	RNA-binding (RRM/RBD/RNP motifs) family protein;At4g09040	2	6	6	6	0	0	5	5	4	4	5	3	5	5	3	5	6	4	6	3	5	0	0	5	5	4	4	5	3	5	5	3	5	6	4	6	3	5	0	0	5	5
A8MS68	A8MS68	10	2	2	Dihydrolipoyl dehydrogenase 1, chloroplastic	LPD1	Dihydrolipoyl dehydrogenase 1, chloroplastic	1	10	2	2	0	0	7	6	6	5	9	6	8	7	7	7	8	5	7	4	9	0	0	1	0	0	1	2	0	1	0	0	1	1	0	1	0	1	0	0	1	0
A8MS75;Q01667;F4JE46;F4JE43	A8MS75;Q01667;F4JE46;F4JE43	3;3;2;2	3;3;2;2	3;3;2;2	Chlorophyll a-b binding protein 6, chloroplastic	LHCA1	Chlorophyll a-b binding protein, chloroplastic;Chlorophyll a-b binding protein 6, chloroplastic;Chlorophyll a-b binding protein, chloroplastic;Chlorophyll a-b binding protein, chloroplastic	4	3	3	3	0	0	0	0	0	2	3	0	0	0	0	0	1	0	0	1	0	0	0	0	0	0	2	3	0	0	0	0	0	1	0	0	1	0	0	0	0	0
A8MSC5;O22263;F4IL52;F4IL53	A8MSC5;O22263;F4IL52;F4IL53	11;11;10;7	10;10;9;6	10;10;9;6	Protein disulfide-isomerase like 2-1	UNE5;PDIL2-1	Protein disulfide-isomerase;Protein disulfide-isomerase like 2-1;Protein disulfide-isomerase;Protein disulfide-isomerase	4	11	10	10	0	0	5	6	6	3	7	9	4	6	6	4	6	7	6	5	8	0	0	4	5	5	2	6	8	3	5	5	3	5	6	5	4	7	0	0	4	5
A8MSE7;Q9FXC0	A8MSE7;Q9FXC0	4;4	4;4	3;3		At1g56700;F25P12.86	Peptidase C15, pyroglutamyl peptidase I-like protein;At1g56700	2	4	4	3	0	0	2	2	2	2	2	3	2	2	3	1	2	3	2	2	3	0	0	2	2	2	2	2	3	2	2	3	1	2	3	2	2	3	0	0	2	2
B3H4B6;Q9T029;Q8GYL5;Q9SIW5;F4IHJ8;Q9SIK2	B3H4B6;Q9T029;Q8GYL5;Q9SIW5;F4IHJ8;Q9SIK2	2;2;2;2;1;1	2;2;2;2;1;1	2;2;2;2;1;1	40S ribosomal protein S25-4;40S ribosomal protein S25-3;40S ribosomal protein S25-1;40S ribosomal protein S25-2	At4g39200;RPS25E;RPS25D;RPS25A;At2g21580;RPS25B	40S ribosomal protein S25;40S ribosomal protein S25-4;40S ribosomal protein S25-3;40S ribosomal protein S25-1;40S ribosomal protein S25;40S ribosomal protein S25-2	6	2	2	2	0	0	0	1	1	0	1	1	1	2	1	0	2	1	0	0	1	0	0	0	1	1	0	1	1	1	2	1	0	2	1	0	0	1	0	0	0	1
B3H4M0;F4J037;F4J034;Q9LVZ5;F4J036	B3H4M0;F4J037;F4J034;Q9LVZ5;F4J036	7;7;7;7;6	7;7;7;7;6	7;7;7;7;6		PIFI	Post-illumination chlorophyll fluorescence increase;Post-illumination chlorophyll fluorescence increase;Post-illumination chlorophyll fluorescence increase;Protein POST-ILLUMINATION CHLOROPHYLL FLUORESCENCE INCREASE, chloroplastic;Post-illumination chlorop	5	7	7	7	0	0	4	6	4	3	5	5	3	6	4	4	7	6	4	4	5	0	0	4	6	4	3	5	5	3	6	4	4	7	6	4	4	5	0	0	4	6
B3H4Q3;Q9LQI9;Q9LJH8;F4HV67;Q9SYG4	B3H4Q3;Q9LQI9;Q9LJH8;F4HV67;Q9SYG4	3;3;3;2;2	3;3;3;2;2	3;3;3;2;2	Oligouridylate-binding protein 1B;Oligouridylate-binding protein 1C;Oligouridylate-binding protein 1A	UBP1B;UBP1C;UBP1A	Oligouridylate binding protein 1B;Oligouridylate-binding protein 1B;Oligouridylate-binding protein 1C;Oligouridylate-binding protein 1A;Oligouridylate-binding protein 1A	5	3	3	3	0	0	1	2	2	1	1	2	2	2	1	1	2	3	2	1	2	0	0	1	2	2	1	1	2	2	2	1	1	2	3	2	1	2	0	0	1	2
B3H4Y9;O23138;Q9T0G2	B3H4Y9;O23138;Q9T0G2	2;2;1	2;2;1	2;2;1	Cytochrome c-1;Cytochrome c-2	CYTC-1;CYTC-2	CYTOCHROME C-1;Cytochrome c-1;Cytochrome c-2	3	2	2	2	0	0	0	0	1	0	0	2	0	1	1	0	2	1	2	1	1	0	0	0	0	1	0	0	2	0	1	1	0	2	1	2	1	1	0	0	0	0
B3H581;O82261	B3H581;O82261	14;14	14;14	14;14	Protease Do-like 2, chloroplastic	DEGP2	DEGP protease 2;Protease Do-like 2, chloroplastic	2	14	14	14	0	1	9	9	10	8	13	10	7	12	9	9	13	8	8	9	9	0	1	9	9	10	8	13	10	7	12	9	9	13	8	8	9	9	0	1	9	9
B3H5K4;O80532;O80531;F4I0Z5;B9DG15;F4I101;O80533	B3H5K4;O80532	5;5;2;2;1;1;1	5;5;2;2;1;1;1	5;5;2;2;1;1;1		At1g09490;F14J9.15	NAD(P)-binding Rossmann-fold superfamily protein;At1g09490/F14J9_15	7	5	5	5	0	0	3	4	3	2	4	3	1	3	3	3	3	3	2	5	3	0	0	3	4	3	2	4	3	1	3	3	3	3	3	2	5	3	0	0	3	4
B3H5L3;Q9CAT3	B3H5L3;Q9CAT3	2;2	2;2	2;2		At1g73180;T18K17.15	Eukaryotic translation initiation factor 2A;Eukaryotic translation initiation factor 2A	2	2	2	2	0	0	1	0	0	1	0	0	0	0	0	0	1	0	0	1	0	0	0	1	0	0	1	0	0	0	0	0	0	1	0	0	1	0	0	0	1	0
B3H5M0;Q9SR59	B3H5M0;Q9SR59	5;5	5;5	5;5	Probable monodehydroascorbate reductase, cytoplasmic isoform 1	MDHAR	Monodehydroascorbate reductase;Monodehydroascorbate reductase 3	2	5	5	5	0	0	0	0	5	1	0	2	0	0	3	0	0	3	0	0	3	0	0	0	0	5	1	0	2	0	0	3	0	0	3	0	0	3	0	0	0	0
B3H658;Q9M401	B3H658;Q9M401	11;11	11;11	7;7	Branched-chain-amino-acid aminotransferase;Branched-chain-amino-acid aminotransferase 3, chloroplastic	BCAT3	Branched-chain-amino-acid aminotransferase;Branched-chain-amino-acid aminotransferase 3, chloroplastic	2	11	11	7	0	0	7	7	7	7	9	8	8	10	8	7	11	8	10	7	9	0	0	7	7	7	7	9	8	8	10	8	7	11	8	10	7	9	0	0	5	5
B3H684;Q9SZI2	B3H684;Q9SZI2	5;5	5;5	4;4	Nucleosome assembly protein 1;1	NAP1;1	Nucleosome assembly protein11;Nucleosome assembly protein 1;1	2	5	5	4	0	0	3	1	3	3	3	2	3	3	1	4	4	4	4	3	2	0	0	3	1	3	3	3	2	3	3	1	4	4	4	4	3	2	0	0	2	0
B3H746;Q38931;Q9FJL3	B3H746;Q38931	11;11;1	11;11;1	11;11;1	Peptidyl-prolyl cis-trans isomerase FKBP62	ROF1;FKBP62	Peptidylprolyl isomerase;Peptidyl-prolyl cis-trans isomerase FKBP62	3	11	11	11	0	0	4	7	10	3	7	8	4	9	7	4	10	9	4	8	7	0	0	4	7	10	3	7	8	4	9	7	4	10	9	4	8	7	0	0	4	7
B3LFA4	B3LFA4	8	8	8		At5g38830	Cysteine--tRNA ligase 2, cytoplasmic	1	8	8	8	0	0	3	6	7	3	7	7	5	5	8	4	6	5	5	5	6	0	0	3	6	7	3	7	7	5	5	8	4	6	5	5	5	6	0	0	3	6
Q9SZE9;B9DFI3;A0A178UXH8;F4JS39;A0A1P8B5Z2;A0A1P8B5Z4	Q9SZE9;B9DFI3;A0A178UXH8;F4JS39;A0A1P8B5Z2;A0A1P8B5Z4	10;10;9;8;6;5	10;10;9;8;6;5	7;7;6;6;5;3		F19F18.40;At4g37550	Acetamidase/Formamidase family protein;AT4G37550 protein;Acetamidase/Formamidase family protein;Acetamidase/Formamidase family protein;Acetamidase/Formamidase family protein;Acetamidase/Formamidase family protein	6	10	10	7	0	0	7	7	8	8	7	8	5	6	5	6	6	7	8	9	8	0	0	7	7	8	8	7	8	5	6	5	6	6	7	8	9	8	0	0	4	5
B9DFQ9;Q9FGI6	B9DFQ9;Q9FGI6	9;9	9;9	9;9	NADH dehydrogenase [ubiquinone] iron-sulfur protein 1, mitochondrial	EMB1467	AT5G37510 protein;NADH dehydrogenase [ubiquinone] iron-sulfur protein 1, mitochondrial	2	9	9	9	0	0	2	3	4	2	4	5	3	5	7	3	5	4	1	5	6	0	0	2	3	4	2	4	5	3	5	7	3	5	4	1	5	6	0	0	2	3
B9DFR6;Q43725;F4J9F7	B9DFR6;Q43725;F4J9F7	15;15;12	13;13;11	13;13;11	Cysteine synthase;Cysteine synthase, mitochondrial	OASC	Cysteine synthase;Cysteine synthase, mitochondrial;Cysteine synthase	3	15	13	13	0	0	4	10	10	6	6	11	4	11	10	4	11	10	4	8	11	0	0	3	8	8	5	4	9	3	9	8	3	9	8	3	6	9	0	0	3	8
B9DG17;Q08682;F4J4W3;Q8H173	B9DG17;Q08682	14;14;4;4	14;14;4;4	14;14;4;4	40S ribosomal protein SA;40S ribosomal protein Sa-1	P40;RPSaA	40S ribosomal protein SA;40S ribosomal protein Sa-1	4	14	14	14	0	0	10	11	11	8	11	10	8	12	11	11	13	10	11	9	11	0	0	10	11	11	8	11	10	8	12	11	11	13	10	11	9	11	0	0	10	11
F4JTH0;B9DG21;P46248	F4JTH0;B9DG21;P46248	23;23;23	23;23;23	22;22;22	Aspartate aminotransferase;Aspartate aminotransferase, chloroplastic	ASP5	Aspartate aminotransferase;Aspartate aminotransferase;Aspartate aminotransferase, chloroplastic	3	23	23	22	0	0	18	18	18	16	16	19	16	16	19	17	22	20	18	18	21	0	0	18	18	18	16	16	19	16	16	19	17	22	20	18	18	21	0	0	17	17
B9DG63;Q94AC8	B9DG63;Q94AC8	2;2	2;2	2;2		At4g28030	AT4G28030 protein;AT4g28030/T13J8_140	2	2	2	2	0	0	0	1	0	0	0	1	1	1	0	1	2	2	1	0	0	0	0	0	1	0	0	0	1	1	1	0	1	2	2	1	0	0	0	0	0	1
F4J8J7;Q9SF06;F4J7I5;B9DG73	F4J8J7;Q9SF06;F4J7I5;B9DG73	2;2;2;2	2;2;2;2	2;2;2;2		At3g11930;F26K24.22	Adenine nucleotide alpha hydrolases-like superfamily protein;AT3g11930/MEC18.3;Adenine nucleotide alpha hydrolases-like superfamily protein;AT3G11930 protein	4	2	2	2	0	0	1	1	1	1	1	1	1	1	1	1	1	2	1	1	1	0	0	1	1	1	1	1	1	1	1	1	1	1	2	1	1	1	0	0	1	1
B9DGD6;A0A1P8BCV2	B9DGD6;A0A1P8BCV2	26;21	26;21	26;21	Acetyl-coenzyme A synthetase, chloroplastic/glyoxysomal	ACS	Acetyl-coenzyme A synthetase, chloroplastic/glyoxysomal;Acetyl-coenzyme A synthetase	2	26	26	26	0	0	20	24	24	17	24	25	16	22	24	18	21	24	19	19	24	0	0	20	24	24	17	24	25	16	22	24	18	21	24	19	19	24	0	0	20	24
B9DGK2;Q9SJ67	B9DGK2;Q9SJ67	1;1	1;1	1;1		At2g35830	AT2G35830 protein;At2g35830/F11F19.26	2	1	1	1	0	0	1	1	1	1	1	1	0	1	0	1	1	1	1	1	1	0	0	1	1	1	1	1	1	0	1	0	1	1	1	1	1	1	0	0	1	1
Q0WV25;B9DGT7	Q0WV25;B9DGT7	21;21	21;21	1;1	Tubulin alpha-4 chain;Tubulin alpha-2 chain	TUBA4;TUBA2	Tubulin alpha-4 chain;Tubulin alpha-2 chain	2	21	21	1	2	2	16	18	15	12	16	14	16	18	12	17	19	15	18	20	12	2	2	16	18	15	12	16	14	16	18	12	17	19	15	18	20	12	0	0	0	0
B9DH36;Q9LMU0;O49213	B9DH36;Q9LMU0	8;8;2	8;8;2	8;8;2	Putative GDP-L-fucose synthase 2	GER2	GDP-L-fucose synthase;Putative GDP-L-fucose synthase 2	3	8	8	8	0	0	5	4	5	6	4	6	3	5	5	4	6	6	5	4	6	0	0	5	4	5	6	4	6	3	5	5	4	6	6	5	4	6	0	0	5	4
B9DH52;Q8H0V3	B9DH52;Q8H0V3	7;7	7;7	7;7	Lactoylglutathione lyase	At1g08110	Lactoylglutathione lyase;Lactoylglutathione lyase	2	7	7	7	0	0	3	5	5	2	4	5	3	6	6	2	5	5	3	5	7	0	0	3	5	5	2	4	5	3	6	6	2	5	5	3	5	7	0	0	3	5
B9DH97;Q9ZTW3;P47192;A0A1P8AS81;F4IVQ2;A0A1P8AY77;Q8VY69;Q9MAS5;O48850	B9DH97;Q9ZTW3;P47192	5;5;5;2;1;1;1;1;1	5;5;5;2;1;1;1;1;1	5;5;5;2;1;1;1;1;1	Vesicle-associated membrane protein 721;Vesicle-associated membrane protein 722	SAR1;VAMP721;VAMP722	AT2G33120 protein;Vesicle-associated membrane protein 721;Vesicle-associated membrane protein 722	9	5	5	5	0	0	3	3	4	3	3	3	3	3	4	3	2	4	1	5	4	0	0	3	3	4	3	3	3	3	3	4	3	2	4	1	5	4	0	0	3	3
Q84JW0;B9DHA5	Q84JW0;B9DHA5	2;2	2;2	2;2		At3g28760	3-dehydroquinate synthase;3-dehydroquinate synthase	2	2	2	2	0	0	0	1	0	0	0	0	0	2	0	0	0	1	0	1	0	0	0	0	1	0	0	0	0	0	2	0	0	0	1	0	1	0	0	0	0	1
F4IBL7;P0DI07;B9DHD3;A8MRI5	F4IBL7;P0DI07;B9DHD3;A8MRI5	6;6;6;5	6;6;6;5	6;6;6;5	Histidinol-phosphate aminotransferase 2, chloroplastic;Histidinol-phosphate aminotransferase 1, chloroplastic	HISN6B;HISN6A	HISTIDINE BIOSYNTHESIS 6B;Histidinol-phosphate aminotransferase 2, chloroplastic;Histidinol-phosphate aminotransferase 1, chloroplastic;HISTIDINE BIOSYNTHESIS 6B	4	6	6	6	0	0	1	4	5	1	4	5	2	5	3	3	5	4	3	2	5	0	0	1	4	5	1	4	5	2	5	3	3	5	4	3	2	5	0	0	1	4
Q9FMT1;B9DHH9;F4K5H6	Q9FMT1;B9DHH9;F4K5H6	15;15;12	15;15;12	8;8;7	3-isopropylmalate dehydrogenase 3, chloroplastic;3-isopropylmalate dehydrogenase	IMDH3;IMD1	3-isopropylmalate dehydrogenase 1, chloroplastic;3-isopropylmalate dehydrogenase;Isopropylmalate dehydrogenase 1	3	15	15	8	0	0	9	11	11	6	10	12	10	11	10	7	14	10	11	11	10	0	0	9	11	11	6	10	12	10	11	10	7	14	10	11	11	10	0	0	5	6
Q56WH1;B9DHQ0	Q56WH1;B9DHQ0	20;20	9;9	7;7	Tubulin alpha-3 chain;Tubulin alpha-5 chain	TUBA3;TUBA5	Tubulin alpha-3 chain;Tubulin alpha-5 chain	2	20	9	7	2	2	15	18	16	13	16	15	15	17	14	15	16	14	15	18	14	0	0	7	8	7	5	8	8	7	7	7	6	7	7	6	8	7	0	0	5	6
C0LGN2	C0LGN2	3	3	3	Probable leucine-rich repeat receptor-like serine/threonine-protein kinase At3g14840	LRR-RLK	Probable leucine-rich repeat receptor-like serine/threonine-protein kinase At3g14840	1	3	3	3	0	0	1	1	3	0	2	1	0	1	1	1	2	2	1	1	2	0	0	1	1	3	0	2	1	0	1	1	1	2	2	1	1	2	0	0	1	1
C0Z286;Q8GSG8;F4K7W6;F4K7W4	C0Z286;Q8GSG8;F4K7W6;F4K7W4	4;4;4;3	4;4;4;3	4;4;4;3		At5g01010	AT5G01010 protein;Retinal-binding protein;Retinal-binding protein;Retinal-binding protein	4	4	4	4	0	0	1	2	3	2	3	1	1	2	1	1	2	4	1	1	0	0	0	1	2	3	2	3	1	1	2	1	1	2	4	1	1	0	0	0	1	2
C0Z2R6;Q93Z30	C0Z2R6;Q93Z30	3;3	3;3	3;3		At4g18950	AT4G18950 protein;AT4g18950/F13C5_120	2	3	3	3	0	0	0	0	2	0	1	3	0	2	1	0	1	1	0	1	1	0	0	0	0	2	0	1	3	0	2	1	0	1	1	0	1	1	0	0	0	0
C0Z361	C0Z361	13	2	2	Chaperonin 60 subunit beta 3, chloroplastic	CPN60B3	Chaperonin 60 subunit beta 3, chloroplastic	1	13	2	2	0	1	11	12	11	11	12	11	11	11	13	11	12	11	12	12	12	0	0	1	1	1	0	2	1	1	1	2	1	1	1	1	1	2	0	0	1	1
CON__A2A5Y0;CON__A2AB72;CON__O76015;CON__O76014;CON__Q6IFU5;CON__Q6IFU6	CON__A2A5Y0	9;2;2;2;1;1	1;0;0;0;0;0	1;0;0;0;0;0				6	9	1	1	0	0	1	1	1	1	1	2	1	2	1	1	1	9	1	1	1	0	0	0	0	0	0	0	0	0	0	0	0	0	1	0	0	0	0	0	0	0
CON__ENSEMBL:ENSBTAP00000031900	CON__ENSEMBL:ENSBTAP00000031900	1	1	1				1	1	1	1	0	0	0	0	0	0	0	0	0	0	0	1	0	0	0	0	0	0	0	0	0	0	0	0	0	0	0	0	1	0	0	0	0	0	0	0	0	0
CON__ENSEMBL:ENSP00000377550;CON__P13646-1	CON__ENSEMBL:ENSP00000377550;CON__P13646-1	11;10	4;4	1;1			;	2	11	4	1	0	0	7	5	2	4	1	5	1	5	6	3	5	3	6	3	4	0	0	1	1	0	0	0	2	0	1	0	0	0	0	0	0	2	0	0	1	0
CON__O76009;CON__Q6NTB9	CON__O76009;CON__Q6NTB9	9;8	2;2	0;0			;	2	9	2	0	0	0	0	0	0	0	0	1	0	1	0	0	0	9	0	0	0	0	0	0	0	0	0	0	0	0	0	0	0	0	2	0	0	0	0	0	0	0
CON__O76013	CON__O76013	6	3	2				1	6	3	2	0	0	1	1	1	1	1	1	1	2	1	1	1	6	1	1	1	0	0	0	0	0	0	0	0	0	1	0	0	0	3	0	0	0	0	0	0	0
CON__O95678	CON__O95678	12	1	1				1	12	1	1	1	1	9	8	8	7	7	7	6	8	11	7	8	9	7	8	6	0	0	0	0	0	0	0	0	0	0	0	0	0	1	0	0	0	0	0	0	0
CON__P00761	CON__P00761	18	18	18				1	18	18	18	11	12	17	16	16	16	17	16	17	17	17	18	16	18	17	16	17	11	12	17	16	16	16	17	16	17	17	17	18	16	18	17	16	17	11	12	17	16
CON__P02533;CON__Q61782;CON__P35900;CON__Q9D312;CON__Q8N1A0	CON__P02533	35;5;3;3;1	35;5;3;3;1	7;1;0;0;0				5	35	35	7	1	0	17	22	11	12	3	11	5	17	33	16	17	15	25	12	10	1	0	17	22	11	12	3	11	5	17	33	16	17	15	25	12	10	0	0	3	2
CON__P02535-1	CON__P02535-1	10	1	1				1	10	1	1	0	0	9	9	7	9	4	4	5	9	9	6	9	6	7	7	7	0	0	1	1	1	1	0	0	0	1	1	1	1	0	1	1	0	0	0	1	1
CON__P02538;CON__Q8VED5;CON__P05787;CON__P07744;CON__H-INV:HIT000292931;CON__Q9DCV7;CON__Q9H552;CON__REFSEQ:XP_932229	CON__P02538	41;9;8;6;5;3;3;1	30;3;3;2;3;2;0;0	2;0;0;0;0;0;0;0				8	41	30	2	2	1	21	23	12	14	9	19	11	19	41	21	14	19	23	16	17	1	0	11	14	4	5	2	11	3	10	30	11	5	10	14	7	8	0	0	0	1
CON__P02662	CON__P02662	4	4	4				1	4	4	4	0	0	4	4	4	4	4	4	3	4	4	4	3	4	4	4	4	0	0	4	4	4	4	4	4	3	4	4	4	3	4	4	4	4	0	0	4	4
CON__P02663	CON__P02663	3	3	3				1	3	3	3	0	0	2	2	1	2	0	2	1	1	0	3	1	0	2	0	2	0	0	2	2	1	2	0	2	1	1	0	3	1	0	2	0	2	0	0	2	2
CON__P02666	CON__P02666	1	1	1				1	1	1	1	0	0	1	1	1	1	1	1	0	1	1	1	1	1	1	1	1	0	0	1	1	1	1	1	1	0	1	1	1	1	1	1	1	1	0	0	1	1
CON__P02668	CON__P02668	3	3	3				1	3	3	3	0	0	0	2	0	0	0	0	0	1	1	3	0	0	0	0	0	0	0	0	2	0	0	0	0	0	1	1	3	0	0	0	0	0	0	0	0	2
CON__P02754	CON__P02754	4	4	4				1	4	4	4	0	0	2	2	2	2	2	2	1	4	2	4	1	2	1	1	3	0	0	2	2	2	2	2	2	1	4	2	4	1	2	1	1	3	0	0	2	2
CON__P02768-1	CON__P02768-1	23	19	19				1	23	19	19	4	4	2	2	2	2	2	1	2	4	4	23	2	3	2	2	2	0	0	0	1	0	0	0	0	0	2	2	19	0	1	0	0	0	0	0	0	1
CON__P02769	CON__P02769	23	23	19				1	23	23	19	21	21	13	11	10	11	11	7	12	11	6	11	9	9	12	11	8	21	21	13	11	10	11	11	7	12	11	6	11	9	9	12	11	8	17	17	11	10
CON__P04259	CON__P04259	40	3	3				1	40	3	3	2	1	20	23	13	13	8	17	11	17	40	19	14	21	24	14	16	0	0	1	2	1	0	0	1	0	1	3	0	1	2	2	0	1	0	0	1	2
CON__P04264;CON__H-INV:HIT000016045	CON__P04264	50;4	50;4	33;0				2	50	50	33	4	4	43	46	37	32	21	29	23	41	45	42	34	37	38	42	38	4	4	43	46	37	32	21	29	23	41	45	42	34	37	38	42	38	3	3	27	30
CON__P07477	CON__P07477	1	1	1				1	1	1	1	1	1	1	1	1	1	1	1	1	1	1	1	1	1	1	1	1	1	1	1	1	1	1	1	1	1	1	1	1	1	1	1	1	1	1	1	1	1
CON__P08727	CON__P08727	12	1	0				1	12	1	0	1	0	5	5	4	4	1	3	2	5	11	5	4	4	8	2	2	0	0	1	0	0	0	0	0	0	0	0	0	0	0	0	0	0	0	0	0	0
CON__Q3KNV1;CON__P08729	CON__Q3KNV1;CON__P08729	4;4	1;1	0;0			;	2	4	1	0	0	0	3	3	3	2	2	2	1	3	3	2	2	4	2	3	1	0	0	0	0	0	0	0	0	0	0	0	0	0	1	0	0	0	0	0	0	0
CON__P08730-1	CON__P08730-1	10	2	2				1	10	2	2	0	0	7	5	4	4	1	2	1	5	6	3	5	3	6	3	2	0	0	1	1	1	0	0	0	0	1	0	0	0	1	0	1	0	0	0	1	1
CON__P08779	CON__P08779	35	20	14				1	35	20	14	1	0	15	19	10	15	4	13	5	15	31	11	14	11	27	9	11	0	0	7	7	5	8	1	6	1	7	18	4	5	6	14	4	5	0	0	7	5
CON__P13645;CON__Q148H6;CON__Q7Z3Y7;CON__P05784;CON__Q7Z3Z0;CON__Q7Z3Y8;CON__Q2M2I5;CON__Q7Z3Y9	CON__P13645	31;3;3;2;2;2;2;1	27;1;1;0;1;1;1;0	21;1;1;0;1;1;0;0				8	31	27	21	3	2	29	29	26	26	15	20	17	28	29	25	27	25	25	26	22	3	2	25	25	22	22	12	17	14	25	26	21	24	23	21	23	19	3	2	19	20
CON__P13647	CON__P13647	34	18	5				1	34	18	5	2	1	26	27	22	21	11	16	13	24	32	24	21	24	21	24	20	0	0	11	14	12	9	4	5	4	11	16	11	10	11	10	11	9	0	0	3	4
CON__P15636	CON__P15636	17	17	17				1	17	17	17	13	13	14	15	16	14	15	14	15	14	15	14	15	14	14	15	14	13	13	14	15	16	14	15	14	15	14	15	14	15	14	14	15	14	13	13	14	15
243598;243599;243600;243601;243602;243603;243604;243605;243606;243607;243608;243609;243610;243611;243612;243613;243614;243615;243616;243617;243618;243619;243620;243621;243622;243623;243624;243625;243626;243627;243628;243629;243630;243631;243632;243633;243634;243635;243636;243637;243638;243639;243640;243641;243642;243643;243644;243645;243646;243647;243648;243649;243650;243651;243652;243653;243654;…	13362;13363;13364;13365;13366;13367;13368;13369;13370;13371;13372;13373;13374;13375;13376;13377;13378;13379;13380;13381;13382;13383;13384;13385;13386;13387;13388;13389;13390;13391;13392;13393;13394;13395;13396;13397;13398;13399;13400;13401;13402;13403;13404;13405;13406;13407;13408;13409;13410;13411;13412;13413;13414;13415;13416;13417;13418;13419;13420;13421;13422;13423;13424;13425;13426;13427;134…	13957;17801;17925;18707;30607;30612;71826;71987;72077;126368;149098;152644;152852;158482;158633;186952;191519	126;127;128	255;265;301
CON__P19013	CON__P19013	6	2	1				1	6	2	1	0	0	4	3	3	3	3	3	2	4	3	3	3	4	3	3	2	0	0	1	0	0	0	0	0	1	1	0	0	0	0	0	0	0	0	0	1	0
CON__P20930	CON__P20930	4	4	4				1	4	4	4	0	0	4	3	3	2	1	0	2	3	2	2	0	2	0	1	4	0	0	4	3	3	2	1	0	2	3	2	2	0	2	0	1	4	0	0	4	3
CON__P35527	CON__P35527	31	30	30				1	31	30	30	7	1	29	30	24	24	18	20	7	27	30	25	25	26	26	27	20	7	1	28	29	23	23	18	20	7	26	29	24	24	26	25	27	20	7	1	28	29
CON__P35908v2;CON__P35908;CON__Q9R0H5	CON__P35908v2;CON__P35908	50;49;2	45;44;1	32;31;0			;	3	50	45	32	1	1	41	38	33	39	25	23	21	35	40	37	39	32	29	35	34	1	1	36	33	29	35	22	19	17	31	36	32	35	29	24	30	29	0	0	27	25
CON__P48668	CON__P48668	40	2	1				1	40	2	1	2	1	21	23	12	14	9	18	11	18	40	20	14	19	24	16	16	0	0	0	1	1	0	0	0	0	0	2	0	0	1	1	0	0	0	0	0	0
CON__P50446	CON__P50446	22	1	0				1	22	1	0	1	1	12	12	10	8	8	9	7	10	20	11	9	12	12	9	8	0	0	0	0	1	0	0	0	0	0	0	0	0	0	0	0	0	0	0	0	0
CON__P67983	CON__P67983	1	1	1				1	1	1	1	0	0	1	1	1	1	1	1	1	1	1	0	1	1	0	1	1	0	0	1	1	1	1	1	1	1	1	1	0	1	1	0	1	1	0	0	1	1
CON__Q6NT21;CON__P78385;CON__O43790;CON__Q14533	CON__Q6NT21;CON__P78385;CON__O43790;CON__Q14533	18;18;17;17	16;16;15;15	2;2;2;2			;;;	4	18	16	2	0	0	2	3	2	1	2	3	1	5	3	1	2	18	3	4	2	0	0	0	1	0	0	1	2	0	3	1	0	1	16	2	2	1	0	0	0	0
CON__P78386	CON__P78386	15	2	2				1	15	2	2	0	0	2	2	2	1	2	3	1	3	2	1	1	15	1	3	1	0	0	0	0	0	0	0	0	0	0	0	0	0	2	0	0	0	0	0	0	0
CON__Q04695;CON__Q9C075;CON__Q99PS0	CON__Q04695	27;1;1	13;1;1	3;0;0				3	27	13	3	1	0	8	13	7	7	1	6	4	9	26	9	9	9	22	4	3	0	0	1	3	2	2	0	1	1	1	13	3	1	3	11	0	0	0	0	0	0
CON__Q0VCM5	CON__Q0VCM5	1	1	1				1	1	1	1	1	0	1	1	1	1	1	1	1	1	1	1	1	1	1	1	1	1	0	1	1	1	1	1	1	1	1	1	1	1	1	1	1	1	1	0	1	1
CON__Q14525	CON__Q14525	9	2	2				1	9	2	2	0	0	1	1	1	1	1	2	1	2	1	1	1	9	1	1	1	0	0	0	0	0	0	0	0	0	0	0	0	0	2	0	0	0	0	0	0	0
CON__Q9UE12;CON__Q15323	CON__Q9UE12;CON__Q15323	10;10	9;9	0;0			;	2	10	9	0	0	0	1	1	1	1	1	3	1	3	1	1	1	10	1	1	1	0	0	0	0	0	0	0	2	0	2	0	0	0	9	0	0	0	0	0	0	0
CON__Q32MB2;CON__Q7RTS7	CON__Q32MB2;CON__Q7RTS7	4;3	1;1	0;0			;	2	4	1	0	0	0	2	1	1	1	1	1	0	2	3	1	2	1	1	1	0	0	0	0	0	0	0	0	0	0	0	1	0	0	0	0	0	0	0	0	0	0
CON__Q9Z2K1;CON__Q3ZAW8	CON__Q9Z2K1;CON__Q3ZAW8	13;13	1;1	1;1			;	2	13	1	1	0	0	4	8	4	4	3	4	2	5	12	2	6	4	9	3	2	0	0	1	1	1	0	1	0	0	0	1	0	1	1	1	1	0	0	0	1	1
CON__Q5D862	CON__Q5D862	12	12	12				1	12	12	12	0	0	3	7	10	4	0	0	2	6	10	2	5	5	2	3	2	0	0	3	7	10	4	0	0	2	6	10	2	5	5	2	3	2	0	0	3	7
CON__Q61726	CON__Q61726	12	2	1				1	12	2	1	0	0	2	3	2	1	1	3	1	6	3	1	2	12	2	3	2	0	0	0	0	0	0	0	0	0	1	0	0	0	2	0	0	0	0	0	0	0
CON__Q8N1N4-2;CON__Q7RTT2	CON__Q8N1N4-2;CON__Q7RTT2	12;12	9;9	8;8			;	2	12	9	8	0	0	8	8	7	3	2	4	1	6	11	4	5	5	3	5	3	0	0	5	6	5	2	1	3	0	4	8	3	3	3	2	3	2	0	0	5	6
CON__Q7Z794	CON__Q7Z794	9	3	2				1	9	3	2	0	0	4	4	9	6	5	4	3	6	4	4	4	4	4	4	3	0	0	0	0	3	2	1	0	0	2	0	0	0	0	0	0	0	0	0	0	0
CON__Q86YZ3	CON__Q86YZ3	25	25	25				1	25	25	25	0	0	17	22	12	12	13	11	7	22	24	17	16	18	13	20	15	0	0	17	22	12	12	13	11	7	22	24	17	16	18	13	20	15	0	0	17	22
CON__Q8BGZ7	CON__Q8BGZ7	13	1	1				1	13	1	1	1	1	9	8	9	7	8	8	6	9	13	8	8	9	8	8	6	0	0	0	0	1	0	1	1	0	1	1	1	0	0	0	0	0	0	0	0	0
CON__Q92764	CON__Q92764	6	2	1				1	6	2	1	0	0	2	2	2	2	2	3	1	2	1	2	2	6	1	1	1	0	0	1	1	1	1	1	1	0	0	0	1	1	2	0	0	0	0	0	1	1
CON__REFSEQ:XP_986630	CON__REFSEQ:XP_986630	7	1	1				1	7	1	1	0	0	1	1	1	1	1	2	1	2	1	1	1	7	1	1	1	0	0	0	0	0	0	0	0	0	0	0	0	0	1	0	0	0	0	0	0	0
CON__Streptavidin	CON__Streptavidin	9	9	9				1	9	9	9	5	6	9	8	9	9	8	9	9	9	8	8	9	9	9	9	9	5	6	9	8	9	9	8	9	9	9	8	8	9	9	9	9	9	5	6	9	8
167839;167840;167841;167842;167843;167844;167845;167846;167847;167848;167849;167850;167851;167852;167853;167854;167855;167856;167857;167858;167859;167860;167861;167862;167863;167864;167865;167866;167867;167868;167869;167870;167871;167872;167873;167874;167875;167876;167877;167878;167879;167880;167881;167882;167883;167884;167885;167886;167887;167888;167889;167890;167891;167892;167893;167894;167895;…
269346;269347;269348;269349;269350;269351;269352;269353;269354;269355;269356;269357;269358;269359;269360;269361;269362;269363;269364;269365;269366;269367;269368;269369;276470;276471;276472;276473;276474;276475;276476;276477;276478;276479;276480;276481;276482;276483;276484;276485;276486;276487;276488;276489;276490;276491;276492;276493;276494;276495;276496;276497;276498;276499;276500;276501;276502;…	87451;87452;87453;87454;87455;87456;87457;87458;87459;87460;87461;87462;87463;87464;87465;87466;87467;87468;87469;87470;87471;87472;87473;87474;87475;87476;87477;87478;87479;87480;87481;87482;87483;87484;87485;87486;87487;87488;87489;87490;87491;87492;87493;87494;87495;87496;87497;87498;87499;87500;87501;87502;87503;87504;87505;87506;87507;87508;87509;87510;87511;87512;87513;87514;87515;87516;875…
9542;129543;129544;129545;129546;129547;129548;129549;129550;129551;129552;129553;129554;129555;129556;129557;129558;129559;129560;129561;129562;129563;129564;129565;129566;129567;129568;129569;129570;129571;129572;129573;129574;129575;129576;129577;129578;129579;129580;129581;129582;129583;129584;129585;129586;129587;129588;129589;129590;129591;129592;129593;129594;129595;129596;129597;129598;12…	88569;89628;129202;135570;166588;167090;207413;208044;213823
F4HNZ6	F4HNZ6	17	1	1		GAPA-2	Glyceraldehyde 3-phosphate dehydrogenase A subunit 2	1	17	1	1	7	8	16	16	16	16	16	16	15	16	16	16	16	16	16	16	16	1	1	1	1	1	1	1	1	0	1	1	1	1	1	1	1	1	1	1	1	1
F4HQD4;F4HQD5;A0A2H1ZEG9	F4HQD4;F4HQD5;A0A2H1ZEG9	32;24;24	32;24;24	7;6;6	Heat shock 70 kDa protein 15	HSP70-15;At1g79920	Heat shock 70 kDa protein 15;Heat shock protein 70 (Hsp 70) family protein;Heat shock protein 70 (Hsp 70) family protein	3	32	32	7	0	0	16	21	21	15	19	21	16	21	23	17	26	26	18	23	20	0	0	16	21	21	15	19	21	16	21	23	17	26	26	18	23	20	0	0	3	3
F4HQQ8;Q9FV52	F4HQQ8;Q9FV52	3;3	3;3	3;3	Methionine aminopeptidase 1B, chloroplastic	MAP1C;MAP1B	Methionine aminopeptidase 1B;Methionine aminopeptidase 1B, chloroplastic	2	3	3	3	0	0	3	3	3	3	3	3	3	2	3	3	2	3	2	3	3	0	0	3	3	3	3	3	3	3	2	3	3	2	3	2	3	3	0	0	3	3
Q38951;F4HQR5;A0A1P8AMM6	Q38951;F4HQR5;A0A1P8AMM6	15;15;10	8;8;3	8;8;3	Serine/threonine-protein phosphatase 2A 65 kDa regulatory subunit A gamma isoform	PP2AA3	Serine/threonine-protein phosphatase 2A 65 kDa regulatory subunit A gamma isoform;Protein phosphatase 2A subunit A3;Protein phosphatase 2A subunit A3	3	15	8	8	0	0	8	9	10	8	9	9	6	10	10	6	10	8	9	10	9	0	0	5	4	4	3	4	3	3	4	4	2	6	3	5	4	4	0	0	5	4
F4HS63;Q944I4;A0A1P8AMB3;A0A1P8AMB5;C0Z2X8	F4HS63;Q944I4;A0A1P8AMB3;A0A1P8AMB5;C0Z2X8	18;18;17;15;14	18;18;17;15;14	18;18;17;15;14	D-glycerate 3-kinase, chloroplastic	At1g80380;GLYK	p-loop containing nucleoside triphosphate hydrolases superfamily protein;D-glycerate 3-kinase, chloroplastic;p-loop containing nucleoside triphosphate hydrolases superfamily protein;p-loop containing nucleoside triphosphate hydrolases superfamily protein;A	5	18	18	18	0	0	12	12	13	7	10	12	11	12	12	11	13	13	13	14	8	0	0	12	12	13	7	10	12	11	12	12	11	13	13	13	14	8	0	0	12	12
Q8VZM1;F4HS68	Q8VZM1;F4HS68	22;22	22;22	22;22		EMB2753	N-terminal acetyltransferase A complex auxiliary subunit NAA15;Tetratricopeptide repeat (TPR)-containing protein	2	22	22	22	0	0	13	13	16	11	14	16	11	15	17	16	18	15	12	17	11	0	0	13	13	16	11	14	16	11	15	17	16	18	15	12	17	11	0	0	13	13
F4HS76;Q9M8L4	F4HS76;Q9M8L4	9;9	9;9	9;9	Glycerol kinase	NHO1;GLPK	Glycerol kinase;Glycerol kinase	2	9	9	9	0	0	5	7	9	3	8	9	6	7	9	7	9	9	6	9	7	0	0	5	7	9	3	8	9	6	7	9	7	9	9	6	9	7	0	0	5	7
F4HST2;P42759	F4HST2;P42759	3;3	3;3	3;3	Dehydrin ERD10	ERD10	Dehydrin family protein;Dehydrin ERD10	2	3	3	3	0	0	2	3	3	0	1	3	2	3	3	0	0	2	0	3	3	0	0	2	3	3	0	1	3	2	3	3	0	0	2	0	3	3	0	0	2	3
F4HSX1;P31166	F4HSX1;P31166	6;6	6;6	6;6	Adenine phosphoribosyltransferase 1, chloroplastic	APT1	Adenine phosphoribosyltransferase;Adenine phosphoribosyltransferase 1, chloroplastic	2	6	6	6	0	0	4	4	4	2	4	4	4	4	4	2	4	5	4	4	4	0	0	4	4	4	2	4	4	4	4	4	2	4	5	4	4	4	0	0	4	4
F4HU51	F4HU51	4	4	4		At1g01710	Acyl-CoA thioesterase II	1	4	4	4	0	0	3	3	2	2	2	0	0	4	2	2	2	2	2	4	3	0	0	3	3	2	2	2	0	0	4	2	2	2	2	2	4	3	0	0	3	3
F4HU93;Q05431	F4HU93;Q05431	18;18	18;18	17;17	L-ascorbate peroxidase 1, cytosolic	APX1	L-ascorbate peroxidase;L-ascorbate peroxidase 1, cytosolic	2	18	18	17	1	1	12	16	13	11	16	16	13	14	15	14	16	16	16	15	17	1	1	12	16	13	11	16	16	13	14	15	14	16	16	16	15	17	1	1	11	15
F4HVW3;Q8VY08	F4HVW3;Q8VY08	1;1	1;1	1;1		At1g02100	Leucine carboxyl methyltransferase 1 homolog;Leucine carboxyl methyltransferase 1 homolog	2	1	1	1	0	0	1	1	1	1	1	1	0	1	1	0	1	1	0	1	1	0	0	1	1	1	1	1	1	0	1	1	0	1	1	0	1	1	0	0	1	1
F4HW26;Q9SJF0	F4HW26;Q9SJF0	12;12	11;11	3;3	Serine/threonine-protein phosphatase;Serine/threonine-protein phosphatase BSL2	BSL2	Serine/threonine-protein phosphatase;Serine/threonine-protein phosphatase BSL2	2	12	11	3	0	0	5	8	8	5	7	8	4	8	9	5	5	6	5	8	6	0	0	4	7	7	4	6	7	3	7	8	4	4	5	4	7	5	0	0	0	2
F4HWL4;A0A1P8ANP3	F4HWL4;A0A1P8ANP3	9;8	9;8	7;6		At1g28350	Tyrosine--tRNA ligase 2, cytoplasmic;Nucleotidylyl transferase superfamily protein	2	9	9	7	0	0	1	3	7	3	7	7	1	5	4	3	5	4	5	7	5	0	0	1	3	7	3	7	7	1	5	4	3	5	4	5	7	5	0	0	1	2
F4HX50;P92981	F4HX50;P92981	8;8	8;8	5;5	5-adenylylsulfate reductase 2, chloroplastic	2-Apr	5adenylylphosphosulfate reductase 2;5-adenylylsulfate reductase 2, chloroplastic	2	8	8	5	0	0	5	6	4	5	6	5	3	6	4	5	7	6	6	6	3	0	0	5	6	4	5	6	5	3	6	4	5	7	6	6	6	3	0	0	4	4
F4HXZ1	F4HXZ1	2	2	2		At1g15130	Vacuolar-sorting protein BRO1	1	2	2	2	0	0	0	0	1	0	1	2	0	2	1	0	1	2	2	2	1	0	0	0	0	1	0	1	2	0	2	1	0	1	2	2	2	1	0	0	0	0
F4HYF3	F4HYF3	14	14	14	Bifunctional D-cysteine desulfhydrase/1-aminocyclopropane-1-carboxylate deaminase, mitochondrial	DCD	Bifunctional D-cysteine desulfhydrase/1-aminocyclopropane-1-carboxylate deaminase, mitochondrial	1	14	14	14	0	0	6	11	9	9	9	7	7	9	7	5	11	10	7	9	9	0	0	6	11	9	9	9	7	7	9	7	5	11	10	7	9	9	0	0	6	11
F4HYK6;Q3ECP6	F4HYK6;Q3ECP6	2;2	2;2	2;2	GDSL esterase/lipase At1g54790	At1g54790	GDSL-like Lipase/Acylhydrolase superfamily protein;GDSL esterase/lipase At1g54790	2	2	2	2	0	0	0	1	2	1	0	0	0	2	2	0	0	1	0	1	1	0	0	0	1	2	1	0	0	0	2	2	0	0	1	0	1	1	0	0	0	1
F4HZE0;Q8L770	F4HZE0;Q8L770	7;7	7;7	7;7	ATP-dependent Clp protease proteolytic subunit;ATP-dependent Clp protease proteolytic subunit-related protein 3, chloroplastic	At1g09130;CLPR3	ATP-dependent Clp protease proteolytic subunit;ATP-dependent Clp protease proteolytic subunit-related protein 3, chloroplastic	2	7	7	7	0	0	1	5	6	4	7	6	3	6	6	2	7	5	2	6	6	0	0	1	5	6	4	7	6	3	6	6	2	7	5	2	6	6	0	0	1	5
F4HZG9	F4HZG9	1	1	1		At1g09300	Intermediate cleaving peptidase 55, mitochondrial	1	1	1	1	0	0	0	0	0	0	0	0	0	0	0	0	0	0	0	0	1	0	0	0	0	0	0	0	0	0	0	0	0	0	0	0	0	1	0	0	0	0
Q9ZVU4;F4I0B5	Q9ZVU4;F4I0B5	3;3	3;3	3;3		T5A14.14;At1g55450	At1g55450/T5A14_14;S-adenosyl-L-methionine-dependent methyltransferases superfamily protein	2	3	3	3	0	0	0	0	3	0	2	2	1	0	1	1	1	3	1	2	0	0	0	0	0	3	0	2	2	1	0	1	1	1	3	1	2	0	0	0	0	0
F4I0L1;Q9LDI9	F4I0L1;Q9LDI9	2;2	2;2	2;2		At1g69250;F23O10.17	Nuclear transport factor 2 (NTF2) family protein with RNA binding (RRM-RBD-RNP motifs) domain-containing protein;At1g69250	2	2	2	2	0	0	1	0	2	0	1	1	0	1	1	0	1	1	0	0	0	0	0	1	0	2	0	1	1	0	1	1	0	1	1	0	0	0	0	0	1	0
F4I116	F4I116	32	32	32		At1g09620	Leucine--tRNA ligase, cytoplasmic	1	32	32	32	0	0	10	23	20	14	20	21	12	24	12	17	28	21	19	21	15	0	0	10	23	20	14	20	21	12	24	12	17	28	21	19	21	15	0	0	10	23
F4I1B4;Q9LME4	F4I1B4;Q9LME4	1;1	1;1	1;1	Probable protein phosphatase 2C 9	PAPP2C	Phytochrome-associated protein phosphatase type 2C;Probable protein phosphatase 2C 9	2	1	1	1	0	0	1	1	1	1	1	1	1	1	1	1	1	1	1	1	1	0	0	1	1	1	1	1	1	1	1	1	1	1	1	1	1	1	0	0	1	1
F4I1C6;Q9ZWJ3	F4I1C6;Q9ZWJ3	5;5	5;5	5;5	UDP-glycosyltransferase 85A2	UGT85A2	Glycosyltransferase;UDP-glycosyltransferase 85A2	2	5	5	5	0	0	2	4	3	2	4	3	2	2	3	2	3	2	3	2	3	0	0	2	4	3	2	4	3	2	2	3	2	3	2	3	2	3	0	0	2	4
F4I2A0;F4I2A1;F4HSS5;A0A1P8APL9	F4I2A0;F4I2A1	20;19;4;2	20;19;4;2	20;19;4;2		At1g76140	Prolyl oligopeptidase family protein;Prolyl oligopeptidase family protein	4	20	20	20	0	0	7	11	14	7	10	14	6	9	13	13	13	11	12	13	14	0	0	7	11	14	7	10	14	6	9	13	13	13	11	12	13	14	0	0	7	11
F4I2F8;O48741	F4I2F8;O48741	2;2	2;2	2;2	Protochlorophyllide reductase C, chloroplastic	POR C;PORC	NADPH-protochlorophyllide oxidoreductase;Protochlorophyllide reductase C, chloroplastic	2	2	2	2	0	0	1	2	1	1	2	1	2	2	2	1	2	2	1	2	1	0	0	1	2	1	1	2	1	2	2	2	1	2	2	1	2	1	0	0	1	2
F4I2X9	F4I2X9	5	1	1	Probable alkaline/neutral invertase D	INVD	Probable alkaline/neutral invertase D	1	5	1	1	0	0	3	4	4	1	5	5	1	4	5	2	4	5	3	3	5	0	0	0	1	1	0	1	1	0	1	1	0	1	1	1	1	1	0	0	0	1
Q9FX95;F4I3C3	Q9FX95;F4I3C3	6;6	6;6	6;6		F14J22.10;NQR	ARP protein;ARP protein (REF)	2	6	6	6	0	0	2	3	4	2	3	3	1	4	1	4	3	3	4	3	2	0	0	2	3	4	2	3	3	1	4	1	4	3	3	4	3	2	0	0	2	3
F4I3J0	F4I3J0	9	9	9	Obg-like ATPase 1	At1g56050	Obg-like ATPase 1	1	9	9	9	0	0	4	7	6	5	6	7	3	6	6	5	5	6	5	5	4	0	0	4	7	6	5	6	7	3	6	6	5	5	6	5	5	4	0	0	4	7
F4I3L1;P50318	F4I3L1;P50318	25;25	10;10	9;9	Phosphoglycerate kinase;Phosphoglycerate kinase 2, chloroplastic	At1g56190	Phosphoglycerate kinase;Phosphoglycerate kinase 2, chloroplastic	2	25	10	9	8	8	25	24	24	23	24	24	22	25	24	23	25	24	25	24	24	0	0	10	10	10	8	9	10	8	10	9	8	10	10	10	10	10	0	0	9	9
F4I3Q8;Q9CAE0	F4I3Q8;Q9CAE0	1;1	1;1	1;1		At1g63750;F24D7.6	Disease resistance protein (TIR-NBS-LRR class) family;ADP-ribosyl cyclase/cyclic ADP-ribose hydrolase	2	1	1	1	0	0	0	0	0	0	1	0	0	0	0	0	0	0	0	0	0	0	0	0	0	0	0	1	0	0	0	0	0	0	0	0	0	0	0	0	0	0
F4I3R1;F4I3R0;Q8H0S9;B3H621;F4I3R4	F4I3R1;F4I3R0;Q8H0S9;B3H621;F4I3R4	48;48;48;45;44	48;48;48;45;44	48;48;48;45;44	Puromycin-sensitive aminopeptidase	At1g63770;MPA1	Peptidase M1 family protein;Peptidase M1 family protein;Puromycin-sensitive aminopeptidase;Peptidase M1 family protein;Peptidase M1 family protein	5	48	48	48	0	0	30	37	36	29	37	0	29	34	32	32	41	41	0	0	36	0	0	30	37	36	29	37	0	29	34	32	32	41	41	0	0	36	0	0	30	37
F4I420	F4I420	2	2	2		At1g76810	Eukaryotic translation initiation factor 5B	1	2	2	2	0	0	1	2	1	1	1	1	1	1	1	1	2	1	1	1	1	0	0	1	2	1	1	1	1	1	1	1	1	2	1	1	1	1	0	0	1	2
F4I472;Q08112;Q9FIX6	F4I472;Q08112	4;4;1	4;4;1	1;1;0	40S ribosomal protein S15-1	RPS15;RPS15A	Cytosolic ribosomal protein S15;40S ribosomal protein S15-1	3	4	4	1	0	0	1	3	3	2	4	3	3	3	3	4	3	3	3	3	4	0	0	1	3	3	2	4	3	3	3	3	4	3	3	3	3	4	0	0	1	1
F4I529;O04151	F4I529;O04151	14;14	7;7	7;7	Calreticulin-1	CRT1a;CRT1	Calreticulin;Calreticulin-1	2	14	7	7	0	0	6	9	10	7	10	12	7	10	12	8	8	10	8	9	11	0	0	2	4	5	3	4	5	2	4	5	3	3	4	3	4	4	0	0	2	4
F4I5C0;F4I5B8;Q94F47;F4JKF3;P35134;P35133;P35132;P35131;F4KJ37	F4I5C0;F4I5B8;Q94F47;F4JKF3;P35134;P35133;P35132;P35131	3;3;3;2;2;2;2;2;1	3;3;3;2;2;2;2;2;1	3;3;3;2;2;2;2;2;1	Ubiquitin-conjugating enzyme E2 28;Ubiquitin-conjugating enzyme E2 11;Ubiquitin-conjugating enzyme E2 10;SUMO-conjugating enzyme UBC9;Ubiquitin-conjugating enzyme E2 8	UBC28;UBC9;UBC11;UBC10;UBC8	Ubiquitin-conjugating enzyme 28;Ubiquitin-conjugating enzyme 28;Ubiquitin-conjugating enzyme E2 28;Ubiquitin conjugating enzyme 9;Ubiquitin-conjugating enzyme E2 11;Ubiquitin-conjugating enzyme E2 10;SUMO-conjugating enzyme UBC9;Ubiquitin-conjugating enzym	9	3	3	3	0	0	2	3	3	3	3	3	2	2	2	2	3	3	2	2	2	0	0	2	3	3	3	3	3	2	2	2	2	3	3	2	2	2	0	0	2	3
Q9C5F4;F4I5H7	Q9C5F4;F4I5H7	8;8	8;8	8;8		At1g70570	Anthranilate phosphoribosyltransferase;Anthranilate phosphoribosyltransferase	2	8	8	8	0	0	3	5	2	3	5	2	3	3	5	2	4	6	3	3	6	0	0	3	5	2	3	5	2	3	3	5	2	4	6	3	3	6	0	0	3	5
F4I5P3;Q94BR4	F4I5P3;Q94BR4	2;2	2;2	2;2	Pre-mRNA-processing factor 19 homolog 1	MAC3A;PRP19A	MOS4-associated complex 3A;Pre-mRNA-processing factor 19 homolog 1	2	2	2	2	0	0	1	1	1	1	1	1	1	1	1	1	1	0	1	1	2	0	0	1	1	1	1	1	1	1	1	1	1	1	0	1	1	2	0	0	1	1
F4I5V8;Q9SGY2;O22718	F4I5V8;Q9SGY2	7;7;2	4;4;0	4;4;0	ATP-citrate synthase alpha chain protein 1	ACLA-1	ATP citrate synthase;ATP-citrate synthase alpha chain protein 1	3	7	4	4	0	0	4	5	5	6	5	4	5	7	3	5	6	3	7	6	4	0	0	3	3	3	4	3	2	3	4	2	3	4	2	4	4	2	0	0	3	3
F4I6B4;F4I6B3;F4I6B2	F4I6B4;F4I6B3;F4I6B2	3;3;3	3;3;3	3;3;3		At1g30470	SIT4 phosphatase-associated family protein;SIT4 phosphatase-associated family protein;SIT4 phosphatase-associated family protein	3	3	3	3	0	0	0	2	1	0	1	1	0	2	1	0	1	2	0	1	0	0	0	0	2	1	0	1	1	0	2	1	0	1	2	0	1	0	0	0	0	2
F4I6W4;Q9SGC1;F4I6W3	F4I6W4;Q9SGC1;F4I6W3	28;28;26	28;28;26	18;18;16	Probable phosphoglucomutase, cytoplasmic 2	At1g70730	Phosphoglucomutase (alpha-D-glucose-1,6-bisphosphate-dependent);Probable phosphoglucomutase, cytoplasmic 2;Phosphoglucomutase (alpha-D-glucose-1,6-bisphosphate-dependent)	3	28	28	18	0	0	18	24	25	14	21	23	19	21	21	16	25	25	19	23	23	0	0	18	24	25	14	21	23	19	21	21	16	25	25	19	23	23	0	0	10	15
F4I7I0;Q9LVA0	F4I7I0	25;1	25;1	18;1	Alanine aminotransferase 1, mitochondrial	ALAAT1	Alanine aminotransferase 1, mitochondrial	2	25	25	18	0	0	17	18	22	18	18	23	14	18	20	13	20	23	18	20	21	0	0	17	18	22	18	18	23	14	18	20	13	20	23	18	20	21	0	0	14	15
F4I7X1;O65449	F4I7X1	6;1	3;1	3;1		SKS6	SKU5-similar 6	2	6	3	3	0	0	5	5	5	4	5	5	4	4	5	4	5	4	4	5	4	0	0	3	3	3	2	3	3	2	2	3	2	2	2	2	3	2	0	0	3	3
F4I8B9	F4I8B9	4	4	4	Putative WEB family protein At1g65010, chloroplastic		Putative WEB family protein At1g65010, chloroplastic	1	4	4	4	0	0	1	2	2	1	4	1	2	3	2	1	2	2	1	3	2	0	0	1	2	2	1	4	1	2	3	2	1	2	2	1	3	2	0	0	1	2
F4I907;A0A1P8AS42	F4I907;A0A1P8AS42	10;9	10;9	10;9	Glyoxylate/succinic semialdehyde reductase 2, chloroplastic	GLYR2	Glyoxylate/succinic semialdehyde reductase 2, chloroplastic;Glyoxylate reductase 2	2	10	10	10	0	0	9	9	7	7	8	7	5	8	9	8	8	7	7	7	9	0	0	9	9	7	7	8	7	5	8	9	8	8	7	7	7	9	0	0	9	9
Q38821;F4I9M3;A0A1P8AUA0	Q38821;F4I9M3;A0A1P8AUA0	4;4;3	4;4;3	4;4;3	Serine/threonine protein phosphatase 2A 55 kDa regulatory subunit B alpha isoform;Serine/threonine-protein phosphatase 2A 55 kDa regulatory subunit B	PP2AB1;B ALPHA	Serine/threonine protein phosphatase 2A 55 kDa regulatory subunit B alpha isoform;Serine/threonine-protein phosphatase 2A 55 kDa regulatory subunit B;Serine/threonine-protein phosphatase 2A 55 kDa regulatory subunit B	3	4	4	4	0	0	1	3	2	0	1	2	1	0	2	2	2	2	1	2	3	0	0	1	3	2	0	1	2	1	0	2	2	2	2	1	2	3	0	0	1	3
F4IAG1;F4IAG2	F4IAG1;F4IAG2	4;4	4;4	4;4	Starch synthase 3, chloroplastic/amyloplastic	SS3	Starch synthase 3;Starch synthase 3, chloroplastic/amyloplastic	2	4	4	4	0	0	1	2	2	2	1	0	0	1	1	1	2	3	1	2	3	0	0	1	2	2	2	1	0	0	1	1	1	2	3	1	2	3	0	0	1	2
F4IAG5;Q9SAA2	F4IAG5;Q9SAA2	9;9	9;9	9;9	ATP-dependent Clp protease proteolytic subunit;ATP-dependent Clp protease proteolytic subunit 6, chloroplastic	CLPP6	ATP-dependent Clp protease proteolytic subunit;ATP-dependent Clp protease proteolytic subunit 6, chloroplastic	2	9	9	9	0	0	6	6	6	6	7	5	6	6	7	5	6	8	5	6	5	0	0	6	6	6	6	7	5	6	6	7	5	6	8	5	6	5	0	0	6	6
F4IAX0;P0DO00;F4IAX1	F4IAX0	9;1;1	9;1;1	9;1;1		At1g31690	Amine oxidase	3	9	9	9	0	0	7	5	4	4	7	3	7	5	3	4	7	4	4	6	4	0	0	7	5	4	4	7	3	7	5	3	4	7	4	4	6	4	0	0	7	5
F4IB62;F4IB63	F4IB62;F4IB63	7;7	7;7	7;7		At1g51805	Leucine-rich repeat protein kinase family protein;Leucine-rich repeat protein kinase family protein	2	7	7	7	0	0	5	5	3	4	3	3	3	3	2	3	4	4	2	4	3	0	0	5	5	3	4	3	3	3	3	2	3	4	4	2	4	3	0	0	5	5
F4IBT7;O65355	F4IBT7;O65355	11;11	11;11	10;10	Gamma-glutamyl hydrolase 2	GGH2	Folate gamma-glutamyl hydrolase;Gamma-glutamyl hydrolase 2	2	11	11	10	1	0	5	6	5	6	5	6	4	6	5	6	8	8	6	4	5	1	0	5	6	5	6	5	6	4	6	5	6	8	8	6	4	5	1	0	5	5
Q9FWX0;F4IC59	Q9FWX0;F4IC59	11;11	11;11	11;11		T28K15.4;At1g12230	Transaldolase;Transaldolase	2	11	11	11	0	0	4	9	8	5	9	8	5	10	8	4	11	10	5	8	9	0	0	4	9	8	5	9	8	5	10	8	4	11	10	5	8	9	0	0	4	9
Q8W4F3;F4ICG2	Q8W4F3;F4ICG2	12;12	12;12	12;12		F4F7.3;OVA9	Glutamine--tRNA ligase, cytoplasmic;Glutamine-tRNA ligase, putative / glutaminyl-tRNA synthetase, putative / GlnRS	2	12	12	12	0	0	5	7	8	5	8	8	5	8	8	4	11	8	6	5	7	0	0	5	7	8	5	8	8	5	8	8	4	11	8	6	5	7	0	0	5	7
F4ICX9	F4ICX9	7	7	7	TSK-associating protein 1	TSA1	TSK-associating protein 1	1	7	7	7	0	0	3	5	7	2	4	7	2	7	6	0	4	7	1	5	5	0	0	3	5	7	2	4	7	2	7	6	0	4	7	1	5	5	0	0	3	5
F4ICZ4;Q8VZ57	F4ICZ4;Q8VZ57	6;6	6;6	6;6		At1g52510	Alpha/beta-Hydrolases superfamily protein;Alpha/beta-Hydrolases superfamily protein	2	6	6	6	0	0	5	5	4	4	4	3	3	4	4	3	6	6	5	4	2	0	0	5	5	4	4	4	3	3	4	4	3	6	6	5	4	2	0	0	5	5
F4IDD6;Q9SGE9	F4IDD6;Q9SGE9	19;19	19;19	19;19	Probable phenylalanine--tRNA ligase beta subunit	At1g72550	Phenylalanyl-tRNA synthetase beta subunit;Phenylalanine--tRNA ligase beta subunit, cytoplasmic	2	19	19	19	0	0	12	16	15	14	15	17	12	12	15	12	16	15	14	15	17	0	0	12	16	15	14	15	17	12	12	15	12	16	15	14	15	17	0	0	12	16
F4IE99;Q9C7Y4	F4IE99;Q9C7Y4	3;2	3;2	3;2		At1g32550;T9G5.4	2Fe-2S ferredoxin-like superfamily protein;Ferredoxin C 2, chloroplastic	2	3	3	3	0	0	2	3	3	2	2	3	3	3	2	2	2	2	3	1	3	0	0	2	3	3	2	2	3	3	3	2	2	2	2	3	1	3	0	0	2	3
F4IF83;F4IF85;Q84L33	F4IF83;F4IF85;Q84L33	2;2;2	2;2;2	1;1;1	Ubiquitin receptor RAD23b	RAD23B	Ubiquitin receptor RAD23;Ubiquitin receptor RAD23;Ubiquitin receptor RAD23b	3	2	2	1	0	0	1	2	2	1	2	2	0	1	2	2	1	2	2	2	2	0	0	1	2	2	1	2	2	0	1	2	2	1	2	2	2	2	0	0	0	1
F4IFC5	F4IFC5	8	8	8		EMB2761	Threonine--tRNA ligase, chloroplastic/mitochondrial 2	1	8	8	8	0	0	5	6	6	6	6	5	7	8	6	6	7	6	6	5	6	0	0	5	6	6	6	6	5	7	8	6	6	7	6	6	5	6	0	0	5	6
F4IFH2;P93732;A0A1P8B2D9	F4IFH2;P93732;A0A1P8B2D9	19;18;15	19;18;15	19;18;15	Proline iminopeptidase	PIP	Proline iminopeptidase;Proline iminopeptidase;Proline iminopeptidase	3	19	19	19	0	0	13	14	14	11	11	13	12	11	12	11	13	12	12	13	14	0	0	13	14	14	11	11	13	12	11	12	11	13	12	12	13	14	0	0	13	14
P54887;F4IFZ9;B9DFG0	P54887;F4IFZ9;B9DFG0	12;12;11	12;12;11	4;4;4	Delta-1-pyrroline-5-carboxylate synthase A;Glutamate 5-kinase;Gamma-glutamyl phosphate reductase	P5CSA;P5CS1	Delta-1-pyrroline-5-carboxylate synthase A;Delta-1-pyrroline-5-carboxylate synthase;Gamma-glutamyl kinase	3	12	12	4	1	1	7	7	3	6	7	7	3	7	6	6	8	8	8	9	3	1	1	7	7	3	6	7	7	3	7	6	6	8	8	8	9	3	1	1	2	3
Q9SLF7;F4IGR3;A0A1P8B2C7	Q9SLF7;F4IGR3	3;3;1	2;2;0	2;2;0	60S acidic ribosomal protein P2-2	RPP2B;At2g27710	60S acidic ribosomal protein P2-2;60S acidic ribosomal protein family	3	3	2	2	0	0	3	3	3	3	3	3	1	3	2	3	3	3	1	3	3	0	0	2	2	2	2	2	2	0	2	1	2	2	2	0	2	2	0	0	2	2
F4IH74;F4IH73;O82790	F4IH74;F4IH73;O82790	2;2;2	2;2;2	2;2;2		At2g45990	Ribosomal RNA small subunit methyltransferase G;Ribosomal RNA small subunit methyltransferase G;AT2G45990 protein	3	2	2	2	0	0	2	1	1	2	1	1	2	1	2	1	2	2	2	1	2	0	0	2	1	1	2	1	1	2	1	2	1	2	2	2	1	2	0	0	2	1
F4IHB2;Q9SL15	F4IHB2;Q9SL15	1;1	1;1	1;1	Glycine-rich protein 3	GRP-3;GRP3	Glycine-rich protein 3;Glycine-rich protein 3	2	1	1	1	0	0	1	1	1	1	1	1	1	1	1	0	1	1	1	1	1	0	0	1	1	1	1	1	1	1	1	1	0	1	1	1	1	1	0	0	1	1
F4IHI1;Q9SJT1	F4IHI1;Q9SJT1	8;8	8;8	8;8	SUMO-activating enzyme subunit 2	SAE2	SUMO-activating enzyme subunit;SUMO-activating enzyme subunit 2	2	8	8	8	0	0	4	3	5	2	4	5	2	4	4	4	4	5	4	2	6	0	0	4	3	5	2	4	5	2	4	4	4	4	5	4	2	6	0	0	4	3
F4IHJ2;Q93ZE9	F4IHJ2;Q93ZE9	2;2	2;2	2;2	Phosphatidylinositol/phosphatidylcholine transfer protein SFH3	SFH3	SEC14-like 3;Phosphatidylinositol/phosphatidylcholine transfer protein SFH3	2	2	2	2	0	0	0	1	1	1	0	0	1	0	1	1	2	1	1	1	1	0	0	0	1	1	1	0	0	1	0	1	1	2	1	1	1	1	0	0	0	1
F4IHW4;O64700	F4IHW4;O64700	2;2	2;2	2;2	Urease accessory protein G	UREG	Urease accessory protein G;Urease accessory protein G	2	2	2	2	0	0	2	2	2	1	2	2	1	1	1	1	1	2	1	1	2	0	0	2	2	2	1	2	2	1	1	1	1	1	2	1	1	2	0	0	2	2
F4II70	F4II70	1	1	1		At2g46320	Mitochondrial substrate carrier family protein	1	1	1	1	0	0	0	0	0	0	0	0	1	1	0	0	0	0	1	0	0	0	0	0	0	0	0	0	0	1	1	0	0	0	0	1	0	0	0	0	0	0
O81147;F4IIA5;A0A1P8B073	O81147;F4IIA5;A0A1P8B073	9;9;8	9;9;8	5;5;4	Proteasome subunit alpha type-6-B	PAA2	Proteasome subunit alpha type-6-B;Proteasome subunit alpha type;Proteasome subunit alpha type	3	9	9	5	0	0	4	4	8	3	6	7	2	5	6	3	4	5	3	4	8	0	0	4	4	8	3	6	7	2	5	6	3	4	5	3	4	8	0	0	3	2
F4IKM1	F4IKM1	6	6	6	Tropinone reductase homolog At2g29340		Tropinone reductase homolog At2g29340	1	6	6	6	1	0	2	2	2	3	2	3	2	2	4	2	3	3	3	3	2	1	0	2	2	2	3	2	3	2	2	4	2	3	3	3	3	2	1	0	2	2
Q84R15;F4IL68	Q84R15;F4IL68	1;1	1;1	1;1		At2g07360	SH3 domain-containing protein;SH3 domain-containing protein	2	1	1	1	0	0	1	0	0	0	0	0	1	0	0	0	0	0	1	0	0	0	0	1	0	0	0	0	0	1	0	0	0	0	0	1	0	0	0	0	1	0
F4INU4;Q682S0	F4INU4;Q682S0	2;2	2;2	2;2	Root phototropism protein 2	RPT2	Phototropic-responsive NPH3 family protein;Root phototropism protein 2	2	2	2	2	0	0	0	0	0	0	2	0	0	0	0	0	0	0	0	2	0	0	0	0	0	0	0	2	0	0	0	0	0	0	0	0	2	0	0	0	0	0
F4INW2;P26569;P26568	F4INW2;P26569;P26568	2;2;1	2;2;1	2;2;1	Histone H1.2;Histone H1.1	At2g30620	Winged-helix DNA-binding transcription factor family protein;Histone H1.2;Histone H1.1	3	2	2	2	0	0	2	2	2	0	2	1	1	2	2	0	0	1	1	1	1	0	0	2	2	2	0	2	1	1	2	2	0	0	1	1	1	1	0	0	2	2
F4IPY2;F4IQQ3	F4IPY2;F4IQQ3	10;8	10;8	10;8		SYCO ARATH	Cysteine--tRNA ligase, chloroplastic/mitochondrial;Cysteinyl-tRNA synthetase	2	10	10	10	0	0	2	5	4	3	4	5	2	7	5	5	8	7	4	4	3	0	0	2	5	4	3	4	5	2	7	5	5	8	7	4	4	3	0	0	2	5
F4IQ73;Q8GYI4;F4IQ75;F4IQ76	F4IQ73;Q8GYI4;F4IQ75;F4IQ76	5;5;4;4	5;5;4;4	5;5;4;4		At2g43180	Phosphoenolpyruvate carboxylase family protein;Phosphoenolpyruvate carboxylase family protein;Phosphoenolpyruvate carboxylase family protein;Phosphoenolpyruvate carboxylase family protein	4	5	5	5	0	0	1	5	3	2	3	3	2	3	4	4	3	3	2	3	3	0	0	1	5	3	2	3	3	2	3	4	4	3	3	2	3	3	0	0	1	5
F4IRD1	F4IRD1	1	1	1		At2g10975	Uncharacterized protein	1	1	1	1	0	0	1	1	1	1	0	0	0	0	0	1	1	0	1	1	1	0	0	1	1	1	1	0	0	0	0	0	1	1	0	1	1	1	0	0	1	1
F4IRR2	F4IRR2	10	10	10	Importin beta-like SAD2	SAD2	Importin beta-like SAD2	1	10	10	10	0	0	2	7	7	1	7	3	0	9	6	2	7	3	2	6	6	0	0	2	7	7	1	7	3	0	9	6	2	7	3	2	6	6	0	0	2	7
F4IS06;Q39253	F4IS06;Q39253	1;1	1;1	1;1	Vacuolar cation/proton exchanger 1	CAX1	Vacuolar cation/proton exchanger;Vacuolar cation/proton exchanger 1	2	1	1	1	0	0	1	1	0	1	1	0	1	1	0	1	0	0	1	0	1	0	0	1	1	0	1	1	0	1	1	0	1	0	0	1	0	1	0	0	1	1
F4IS32;O22832;A0A1I9LTN9;A0A178VGR6;Q9M880;Q84VY3	F4IS32;O22832	14;14;2;2;2;1	14;14;2;2;2;1	9;9;0;0;0;0	Acyl-[acyl-carrier-protein] desaturase;Acyl-[acyl-carrier-protein] desaturase 7, chloroplastic	SSI2;FAB2	Acyl-[acyl-carrier-protein] desaturase;Stearoyl-[acyl-carrier-protein] 9-desaturase 7, chloroplastic	6	14	14	9	0	0	10	9	5	4	8	7	7	10	8	10	12	7	9	9	6	0	0	10	9	5	4	8	7	7	10	8	10	12	7	9	9	6	0	0	6	5
Q8RXE9;F4ISP4;F4ISP6;A0A1P8AY21	Q8RXE9;F4ISP4;F4ISP6;A0A1P8AY21	13;13;12;8	13;13;12;8	13;13;12;8		OVA4	Tryptophan--tRNA ligase, chloroplastic/mitochondrial;Tryptophanyl-tRNA synthetase;Tryptophanyl-tRNA synthetase;Tryptophanyl-tRNA synthetase	4	13	13	13	0	0	8	8	10	7	10	9	8	11	10	9	11	10	8	9	9	0	0	8	8	10	7	10	9	8	11	10	9	11	10	8	9	9	0	0	8	8
F4ISU2	F4ISU2	16	16	16		At2g32240	Early endosome antigen	1	16	16	16	0	0	5	9	10	6	10	8	4	5	8	7	7	13	5	8	7	0	0	5	9	10	6	10	8	4	5	8	7	7	13	5	8	7	0	0	5	9
F4IT21	F4IT21	6	6	4		At2g43945	Uncharacterized protein	1	6	6	4	0	0	3	3	5	4	4	4	4	4	4	3	5	4	3	4	4	0	0	3	3	5	4	4	4	4	4	4	3	5	4	3	4	4	0	0	2	2
P60039;F4IT48;A8MRH4	P60039;F4IT48	10;10;3	10;10;3	1;1;0	60S ribosomal protein L7-3	RPL7C;At2g44120	60S ribosomal protein L7-3;Ribosomal protein L30/L7 family protein	3	10	10	1	0	0	5	9	9	8	9	9	6	6	9	8	9	9	9	10	7	0	0	5	9	9	8	9	9	6	6	9	8	9	9	9	10	7	0	0	1	1
F4IUQ7;Q9SCV3	F4IUQ7;Q9SCV3	9;9	9;9	8;8	Beta-galactosidase;Beta-galactosidase 9	BGAL9	Beta-galactosidase;Beta-galactosidase 9	2	9	9	8	0	0	3	5	6	6	5	5	3	6	8	4	5	6	4	4	3	0	0	3	5	6	6	5	5	3	6	8	4	5	6	4	4	3	0	0	3	5
F4IV18	F4IV18	6	6	6		At2g44760	Dihydroorotate dehydrogenase (DUF3598)	1	6	6	6	0	0	1	2	2	1	1	1	0	2	3	2	4	2	2	3	3	0	0	1	2	2	1	1	1	0	2	3	2	4	2	2	3	3	0	0	1	2
F4IVN6;Q682T9;P0DH98;P0DH97;F4IJ46;A0A1I9LPJ2;Q03509;P59220;A0A1I9LPJ1	F4IVN6;Q682T9;P0DH98;P0DH97;F4IJ46;A0A1I9LPJ2;Q03509;P59220;A0A1I9LPJ1	10;10;10;10;9;9;9;9;6	10;10;10;10;9;9;9;9;6	3;3;3;3;3;2;2;2;1	Calmodulin-5;Calmodulin-3;Calmodulin-2;Calmodulin-6;Calmodulin-7	CAM5;CAM3;CAM2;CAM6;CAM7	Calmodulin;Calmodulin-5;Calmodulin-3;Calmodulin-2;Calmodulin;Calmodulin;Calmodulin-6;Calmodulin-7;Calmodulin	9	10	10	3	2	2	4	7	7	5	6	8	5	7	9	6	8	9	6	7	9	2	2	4	7	7	5	6	8	5	7	9	6	8	9	6	7	9	0	1	1	2
F4IVR2;Q8L7B5	F4IVR2;Q8L7B5	20;20	8;8	8;8	Chaperonin CPN60-like 1, mitochondrial	HSP60-2	Heat shock protein 60-2;Chaperonin CPN60-like 1, mitochondrial	2	20	8	8	0	0	12	15	14	11	13	16	11	17	13	10	16	14	12	12	12	0	0	3	6	5	4	5	6	3	6	5	4	6	5	3	3	4	0	0	3	6
F4IW05;P42814	F4IW05;P42814	2;2	2;2	2;2	Ribonuclease 2	RNS2	Ribonuclease T(2);Ribonuclease 2	2	2	2	2	0	0	0	1	2	0	1	2	0	1	2	0	0	0	2	1	0	0	0	0	1	2	0	1	2	0	1	2	0	0	0	2	1	0	0	0	0	1
F4IWV2	F4IWV2	39	39	26		At3g55410	2-oxoglutarate dehydrogenase, E1 component	1	39	39	26	0	0	27	28	33	23	29	31	24	27	35	25	33	32	25	32	31	0	0	27	28	33	23	29	31	24	27	35	25	33	32	25	32	31	0	0	17	16
F4IX28;F4IX26;P34791	F4IX28;F4IX26;P34791	10;10;10	10;10;10	9;9;9	Peptidyl-prolyl cis-trans isomerase;Peptidyl-prolyl cis-trans isomerase CYP20-3, chloroplastic	ROC4;CYP20-3	Peptidyl-prolyl cis-trans isomerase;Peptidylprolyl isomerase;Peptidyl-prolyl cis-trans isomerase CYP20-3, chloroplastic	3	10	10	9	1	1	8	10	9	7	9	10	8	9	8	7	9	8	8	9	9	1	1	8	10	9	7	9	10	8	9	8	7	9	8	8	9	9	1	1	8	9
Q84M90;F4IXH9	Q84M90;F4IXH9	2;2	2;2	2;2		At3g15180	ARM repeat superfamily protein;ARM repeat superfamily protein	2	2	2	2	0	0	1	1	2	0	1	2	0	2	0	1	0	1	0	1	2	0	0	1	1	2	0	1	2	0	2	0	1	0	1	0	1	2	0	0	1	1
F4IXW2	F4IXW2	7	7	7	Brefeldin A-inhibited guanine nucleotide-exchange protein 5	BIG5	Brefeldin A-inhibited guanine nucleotide-exchange protein 5	1	7	7	7	0	0	3	5	4	3	4	4	2	5	3	3	7	4	2	5	4	0	0	3	5	4	3	4	4	2	5	3	3	7	4	2	5	4	0	0	3	5
F4IYF8	F4IYF8	21	21	21		At3g02760	Histidine--tRNA ligase, cytoplasmic	1	21	21	21	0	0	11	13	14	12	13	12	13	15	17	11	15	16	12	17	14	0	0	11	13	14	12	13	12	13	15	17	11	15	16	12	17	14	0	0	11	13
F4IYK3	F4IYK3	20	20	10		At3g08943	ARM repeat superfamily protein	1	20	20	10	0	0	9	17	17	14	16	18	13	16	15	13	17	17	13	17	17	0	0	9	17	17	14	16	18	13	16	15	13	17	17	13	17	17	0	0	4	8
F4IYK6	F4IYK6	2	2	2		At3g08960	ARM repeat superfamily protein	1	2	2	2	0	0	1	1	1	1	1	1	0	1	1	1	2	1	0	1	1	0	0	1	1	1	1	1	1	0	1	1	1	2	1	0	1	1	0	0	1	1
Q8L7Z2;F4IYR7	Q8L7Z2;F4IYR7	2;2	2;2	2;2		At3g15410	AT3g15410/MJK13_7;Leucine-rich repeat (LRR) family protein	2	2	2	2	0	0	0	1	0	0	0	1	0	1	0	1	2	1	0	1	0	0	0	0	1	0	0	0	1	0	1	0	1	2	1	0	1	0	0	0	0	1
F4IZ56;Q9M236	F4IZ56;Q9M236	2;2	2;2	2;2		At3g43540;T18D12_110	Initiation factor 4F subunit (DUF1350);Initiation factor 4F subunit (DUF1350)	2	2	2	2	0	0	2	2	2	2	2	2	2	2	1	2	2	2	2	2	2	0	0	2	2	2	2	2	2	2	2	1	2	2	2	2	2	2	0	0	2	2
F4IZU7;A0A1I9LNG4;Q9SR43	F4IZU7;A0A1I9LNG4;Q9SR43	2;1;1	2;1;1	2;1;1	Phytochromobilin:ferredoxin oxidoreductase, chloroplastic	HY2	Phytochromobilin:ferredoxin oxidoreductase, chloroplast / phytochromobilin synthase (HY2);Phytochromobilin:ferredoxin oxidoreductase, chloroplast / phytochromobilin synthase (HY2);Phytochromobilin:ferredoxin oxidoreductase, chloroplastic	3	2	2	2	0	0	1	2	0	0	1	0	0	0	0	0	1	1	1	0	0	0	0	1	2	0	0	1	0	0	0	0	0	1	1	1	0	0	0	0	1	2
F4J043;Q27GK7;F4K2T3;Q84JM4	F4J043;Q27GK7	8;8;1;1	2;2;0;0	2;2;0;0	Topless-related protein 4	WSIP2;TPR4	WUS-interacting protein 2;Topless-related protein 4	4	8	2	2	0	0	3	3	5	2	6	6	1	4	5	4	3	4	2	7	6	0	0	1	0	1	0	2	2	0	2	1	1	1	1	0	2	2	0	0	1	0
F4J0J9;Q84MB6	F4J0J9;Q84MB6	1;1	1;1	1;1	Probable 2-oxoglutarate-dependent dioxygenase At3g49630	At3g50210	2-oxoglutarate (2OG) and Fe(II)-dependent oxygenase superfamily protein;Probable 2-oxoglutarate-dependent dioxygenase At3g50210	2	1	1	1	0	0	0	0	1	0	0	1	0	0	1	1	1	1	0	0	0	0	0	0	0	1	0	0	1	0	0	1	1	1	1	0	0	0	0	0	0	0
F4J153	F4J153	1	1	1		At3g03570	Signal transducer, putative (DUF3550/UPF0682)	1	1	1	1	0	0	0	1	1	1	1	1	0	0	0	1	0	0	0	1	1	0	0	0	1	1	1	1	1	0	0	0	1	0	0	0	1	1	0	0	0	1
F4J1U2;F4J2Z0	F4J1U2;F4J2Z0	4;3	4;3	4;3		At3g29185	Glutamate NMDA receptor subunit epsilon-1, putative (DUF3598);Glutamate NMDA receptor subunit epsilon-1, putative (DUF3598)	2	4	4	4	0	0	3	3	3	3	3	3	3	3	1	2	3	2	2	3	2	0	0	3	3	3	3	3	3	3	3	1	2	3	2	2	3	2	0	0	3	3
F4J1V2;Q94AW8;P42825	F4J1V2;Q94AW8;P42825	3;3;2	3;3;2	3;3;2	Chaperone protein dnaJ 3;Chaperone protein dnaJ 2	ATJ3;ATJ2	DNAJ homologue 3;Chaperone protein dnaJ 3;Chaperone protein dnaJ 2	3	3	3	3	0	0	0	1	2	0	2	2	0	2	2	1	2	2	1	1	2	0	0	0	1	2	0	2	2	0	2	2	1	2	2	1	1	2	0	0	0	1
F4J270	F4J270	16	16	16		BG3	Probable glucan endo-1,3-beta-glucosidase BG3	1	16	16	16	0	0	11	10	14	9	9	13	8	11	13	8	10	14	9	11	13	0	0	11	10	14	9	9	13	8	11	13	8	10	14	9	11	13	0	0	11	10
F4J2B4;Q8W4A0;Q0WSE9;Q9LF21	F4J2B4;Q8W4A0	8;8;1;1	8;8;1;1	8;8;1;1	Eukaryotic translation initiation factor 3 subunit M	At3g02200;F14P3.15	Proteasome component (PCI) domain protein;Eukaryotic translation initiation factor 3 subunit M	4	8	8	8	0	0	3	4	4	1	6	4	2	6	3	4	5	3	3	6	6	0	0	3	4	4	1	6	4	2	6	3	4	5	3	3	6	6	0	0	3	4
Q67YE7;F4J355	Q67YE7;F4J355	4;4	4;4	4;4		At3g44620	Acid phosphatase;Acid phosphatase	2	4	4	4	0	0	2	3	4	2	3	3	2	3	4	2	3	3	2	3	3	0	0	2	3	4	2	3	3	2	3	4	2	3	3	2	3	3	0	0	2	3
F4J3A5;Q9S818	F4J3A5;Q9S818	2;2	2;2	2;2	Naringenin,2-oxoglutarate 3-dioxygenase	F3H	Flavanone 3-hydroxylase;Naringenin,2-oxoglutarate 3-dioxygenase	2	2	2	2	0	0	2	2	1	2	2	1	2	2	1	2	1	1	1	2	2	0	0	2	2	1	2	2	1	2	2	1	2	1	1	1	2	2	0	0	2	2
F4J3M2	F4J3M2	1	1	1		PTAC3	Plastid transcriptionally active 3	1	1	1	1	0	0	0	1	0	0	0	0	0	0	0	0	0	0	0	1	0	0	0	0	1	0	0	0	0	0	0	0	0	0	0	0	1	0	0	0	0	1
F4J3P1;P49690	F4J3P1;P49690	5;5	5;5	5;5	60S ribosomal protein L23	emb2171;RPL23A	Ribosomal protein L14p/L23e family protein;60S ribosomal protein L23	2	5	5	5	0	0	4	4	4	4	4	4	3	3	4	5	4	5	4	4	5	0	0	4	4	4	4	4	4	3	3	4	5	4	5	4	4	5	0	0	4	4
F4J3Q1	F4J3Q1	10	10	10		At3g04480	Diphthamide synthase	1	10	10	10	0	0	4	6	8	2	7	9	3	8	7	4	6	9	7	5	9	0	0	4	6	8	2	7	9	3	8	7	4	6	9	7	5	9	0	0	4	6
Q9LUG1;F4J462	Q9LUG1;F4J462	3;3	2;2	2;2		At3g23660	Protein transport protein SEC23;Protein transport protein SEC23	2	3	2	2	0	0	3	2	3	3	2	3	3	2	3	2	2	2	2	3	3	0	0	2	1	2	2	1	2	2	1	2	1	1	2	1	2	2	0	0	2	1
F4J469	F4J469	1	1	1	Protein TIC 22-like, chloroplastic	TIC22L	Protein TIC 22-like, chloroplastic	1	1	1	1	0	0	0	0	1	0	0	1	0	1	0	0	1	1	0	1	0	0	0	0	0	1	0	0	1	0	1	0	0	1	1	0	1	0	0	0	0	0
F4J4S1;Q9FPH3	F4J4S1;Q9FPH3	5;5	5;5	5;5	Probable low-specificity L-threonine aldolase 2	THA2	Threonine aldolase 2;Probable low-specificity L-threonine aldolase 2	2	5	5	5	0	0	3	4	3	1	2	2	2	3	3	4	3	4	3	4	4	0	0	3	4	3	1	2	2	2	3	3	4	3	4	3	4	4	0	0	3	4
F4J4V4;Q9SR03;F4J4V1	F4J4V4;Q9SR03;F4J4V1	1;1;1	1;1;1	1;1;1		At3g04710;F7O18.18	Ankyrin repeat family protein;Ankyrin repeat family protein;Ankyrin repeat family protein	3	1	1	1	0	0	0	1	1	1	1	1	0	0	0	1	1	1	0	1	1	0	0	0	1	1	1	1	1	0	0	0	1	1	1	0	1	1	0	0	0	1
F4J504;O81235	F4J504;O81235	2;2	2;2	2;2	Superoxide dismutase;Superoxide dismutase [Mn] 1, mitochondrial	MSD1	Superoxide dismutase;Superoxide dismutase [Mn] 1, mitochondrial	2	2	2	2	0	0	1	2	2	1	2	1	1	1	1	1	2	2	1	1	2	0	0	1	2	2	1	2	1	1	1	1	1	2	2	1	1	2	0	0	1	2
F4J5M9	F4J5M9	5	5	4	Clathrin light chain 3		Clathrin light chain 3	1	5	5	4	0	0	2	2	3	2	2	4	1	2	3	2	2	3	3	1	4	0	0	2	2	3	2	2	4	1	2	3	2	2	3	3	1	4	0	0	2	2
F4J5S0;F4J5R9;F4J5S1	F4J5S0;F4J5R9;F4J5S1	4;4;4	4;4;4	4;4;4	Clustered mitochondria protein homolog;Clustered mitochondria protein	At3g52140;FMT	Clustered mitochondria protein homolog;Clustered mitochondria protein homolog;Clustered mitochondria protein	3	4	4	4	0	0	0	2	1	0	1	0	0	2	0	0	3	0	0	2	0	0	0	0	2	1	0	1	0	0	2	0	0	3	0	0	2	0	0	0	0	2
F4J5T2;Q0WQF7	F4J5T2;Q0WQF7	18;18	18;18	18;18	Dihydrolipoyllysine-residue acetyltransferase component 1 of pyruvate dehydrogenase complex, mitochondrial	LTA3	Dihydrolipoamide acetyltransferase component of pyruvate dehydrogenase complex;Dihydrolipoyllysine-residue acetyltransferase component 1 of pyruvate dehydrogenase complex, mitochondrial	2	18	18	18	0	0	11	12	12	11	13	12	8	12	15	8	14	16	11	12	15	0	0	11	12	12	11	13	12	8	12	15	8	14	16	11	12	15	0	0	11	12
Q9SSJ0;F4J6A1;Q9FI86	Q9SSJ0;F4J6A1;Q9FI86	2;2;1	2;2;1	2;2;1	Eukaryotic translation initiation factor 3 subunit G	F24K9.7;EIF3G1;EIF3G2	Eukaryotic translation initiation factor 3 subunit G;Eukaryotic translation initiation factor 3 subunit G;Eukaryotic translation initiation factor 3 subunit G	3	2	2	2	0	0	2	2	2	1	2	1	1	2	1	0	0	2	0	1	2	0	0	2	2	2	1	2	1	1	2	1	0	0	2	0	1	2	0	0	2	2
F4J6A8	F4J6A8	2	2	2		At3g11450	DnaJ and Myb-like DNA-binding domain-containing protein	1	2	2	2	0	0	0	1	1	1	2	0	0	1	1	1	1	1	0	1	1	0	0	0	1	1	1	2	0	0	1	1	1	1	1	0	1	1	0	0	0	1
F4J6R6;Q8LCU7	F4J6R6;Q8LCU7	3;3	3;3	3;3	Probable trans-2-enoyl-CoA reductase, mitochondrial	At3g45770	Polyketide synthase, enoylreductase family protein;Enoyl-[acyl-carrier-protein] reductase, mitochondrial	2	3	3	3	0	0	2	2	1	1	3	1	1	2	2	0	0	3	1	2	3	0	0	2	2	1	1	3	1	1	2	2	0	0	3	1	2	3	0	0	2	2
F4J6Z1;Q9SVD7;F4I6V4;F4I6V2;Q93YP0;Q9CAB6	F4J6Z1;Q9SVD7	6;6;1;1;1;1	6;6;1;1;1;1	3;3;0;0;0;0	Ubiquitin-conjugating enzyme E2 variant 1D	UEV1D-4;UEV1D	Ubiquitin E2 variant 1D-4;Ubiquitin-conjugating enzyme E2 variant 1D	6	6	6	3	0	0	3	4	4	2	4	4	2	4	5	3	4	5	2	4	4	0	0	3	4	4	2	4	4	2	4	5	3	4	5	2	4	4	0	0	3	3
F4J737;F4J738	F4J737;F4J738	9;9	9;9	9;9	Importin beta-like SAD2 homolog	At3g59020	ARM repeat superfamily protein;Importin beta-like SAD2 homolog	2	9	9	9	0	0	2	4	7	2	4	5	1	6	6	3	3	5	4	8	9	0	0	2	4	7	2	4	5	1	6	6	3	3	5	4	8	9	0	0	2	4
F4J7I2;Q84WU2	F4J7I2;Q84WU2	29;29	14;14	14;14	Ubiquitin carboxyl-terminal hydrolase;Ubiquitin carboxyl-terminal hydrolase 13	UBP13	Ubiquitinyl hydrolase 1;Ubiquitin carboxyl-terminal hydrolase 13	2	29	14	14	0	0	13	18	20	12	16	18	12	17	16	14	19	19	16	16	21	0	0	4	7	9	5	6	8	4	6	7	4	9	8	6	6	9	0	0	4	7
F4J8L7;Q9LHL7	F4J8L7;Q9LHL7	2;2	2;2	2;2		At3g12050;T21B14.13	Aha1 domain-containing protein;Aha1 domain-containing protein	2	2	2	2	0	0	0	0	0	0	0	0	0	1	0	0	1	0	1	0	0	0	0	0	0	0	0	0	0	0	1	0	0	1	0	1	0	0	0	0	0	0
Q8VYJ4;F4J8X6	Q8VYJ4;F4J8X6	2;2	2;2	2;2		At3g25150	AT3g25150/MJL12_9;Nuclear transport factor 2 (NTF2) family protein with RNA binding (RRM-RBD-RNP motifs) domain-containing protein	2	2	2	2	0	0	0	1	2	0	1	1	0	0	1	0	0	2	0	2	1	0	0	0	1	2	0	1	1	0	0	1	0	0	2	0	2	1	0	0	0	1
F4J9A0	F4J9A0	17	17	17		At3g53180	Nodulin/glutamine synthase-like protein	1	17	17	17	1	1	4	11	12	6	11	10	6	11	11	10	13	12	7	13	13	1	1	4	11	12	6	11	10	6	11	11	10	13	12	7	13	13	1	1	4	11
F4J9Y8;Q9LJ66	F4J9Y8;Q9LJ66	1;1	1;1	1;1		At3g19000	2-oxoglutarate (2OG) and Fe(II)-dependent oxygenase superfamily protein;2-oxoglutarate (2OG) and Fe(II)-dependent oxygenase superfamily protein	2	1	1	1	0	0	0	0	0	0	1	0	0	1	0	0	1	1	0	1	0	0	0	0	0	0	0	1	0	0	1	0	0	1	1	0	1	0	0	0	0	0
F4JB05;F4JNE0	F4JB05;F4JNE0	19;19	3;3	3;3		At3g12915	Ribosomal protein S5/Elongation factor G/III/V family protein;Nucleotide-sugar transporter family protein	2	19	3	3	3	3	17	16	19	13	17	18	14	18	16	16	18	19	16	18	18	0	0	1	2	3	1	2	3	1	2	3	2	3	3	2	2	3	0	0	1	2
F4JBI5;Q9STY4	F4JBI5;Q9STY4	5;4	5;4	5;4	Riboflavin biosynthesis protein PYRR, chloroplastic;Inactive diaminohydroxyphosphoribosylaminopyrimidine deaminase;5-amino-6-(5-phosphoribosylamino)uracil reductase	PHS1;PYRR	5-amino-6-(5-phosphoribosylamino)uracil reductase;Riboflavin biosynthesis protein PYRR, chloroplastic	2	5	5	5	0	0	1	1	3	0	2	3	0	1	3	0	1	4	4	2	2	0	0	1	1	3	0	2	3	0	1	3	0	1	4	4	2	2	0	0	1	1
F4JBP8;Q9M330	F4JBP8;Q9M330	2;2	2;2	2;2	Probable proteasome inhibitor	At3g53970	Proteasome inhibitor-like protein;Probable proteasome inhibitor	2	2	2	2	0	0	2	2	2	2	1	2	2	1	1	1	2	2	1	1	2	0	0	2	2	2	2	1	2	2	1	1	1	2	2	1	1	2	0	0	2	2
F4JBU0;A0A1I9LT53	F4JBU0;A0A1I9LT53	8;6	8;6	8;6		At3g60440	Phosphoglycerate mutase family protein;Phosphoglycerate mutase family protein	2	8	8	8	0	0	3	5	5	3	3	5	3	2	6	3	5	7	3	5	7	0	0	3	5	5	3	3	5	3	2	6	3	5	7	3	5	7	0	0	3	5
F4JC86;Q1EBV4	F4JC86;Q1EBV4	5;5	5;5	5;5		At3g13235	Ubiquitin family protein;Protein DNA-DAMAGE INDUCIBLE 1	2	5	5	5	0	0	5	5	5	4	5	5	4	5	5	4	5	5	4	5	5	0	0	5	5	5	4	5	5	4	5	5	4	5	5	4	5	5	0	0	5	5
F4JC97	F4JC97	26	26	26	Proteasome activator subunit 4	PA200	Proteasome activator subunit 4	1	26	26	26	0	0	7	11	20	7	12	18	7	11	18	10	12	21	10	15	19	0	0	7	11	20	7	12	18	7	11	18	10	12	21	10	15	19	0	0	7	11
Q8RWQ2;F4JCX0;F4JCX1	Q8RWQ2;F4JCX0;F4JCX1	14;14;14	14;14;14	14;14;14		At3g54440	Lactase;Lactase;Lactase	3	14	14	14	0	0	9	11	10	8	10	9	8	10	9	9	13	11	11	11	9	0	0	9	11	10	8	10	9	8	10	9	9	13	11	11	11	9	0	0	9	11
F4JD01;P42742	F4JD01;P42742	6;6	6;6	6;6	Proteasome subunit beta type;Proteasome subunit beta type-1	PBF1	Proteasome subunit beta;Proteasome subunit beta type-1	2	6	6	6	0	0	3	4	4	3	4	4	2	3	5	2	4	5	3	6	6	0	0	3	4	4	3	4	4	2	3	5	2	4	5	3	6	6	0	0	3	4
Q84L31;F4JD57;F4JD59	Q84L31;F4JD57	7;7;3	6;6;3	6;6;3	Ubiquitin receptor RAD23c	RAD23C	Ubiquitin receptor RAD23c;Ubiquitin receptor RAD23	3	7	6	6	0	0	4	5	6	3	7	5	2	5	6	5	4	5	4	4	3	0	0	3	4	5	2	6	4	1	4	5	4	3	5	3	3	3	0	0	3	4
F4JD96;Q9SFU1	F4JD96;Q9SFU1	10;10	6;6	4;4	60S ribosomal protein L13a-1	At3g07110;RPL13AA	Ribosomal protein L13 family protein;60S ribosomal protein L13a-1	2	10	6	4	0	0	8	9	8	6	8	8	7	9	8	7	8	8	8	9	9	0	0	5	6	5	4	5	5	5	6	5	4	6	5	5	6	6	0	0	4	4
F4JDC2;F4JDC3;Q9LJE5;F4JDC5;A1L4X2;A0A1P8ANN7;Q56XH8;A8MPR6;A0A1P8AS00;F4I0C1;A0A1P8AS28;Q1JPL5;F4I0C2;A0A1P8AS03;F4HWS5	F4JDC2;F4JDC3;Q9LJE5;F4JDC5	4;4;4;2;1;1;1;1;1;1;1;1;1;1;1	4;4;4;2;1;1;1;1;1;1;1;1;1;1;1	4;4;4;2;1;1;1;1;1;1;1;1;1;1;1		ECT2	Evolutionarily conserved C-terminal region 2;Evolutionarily conserved C-terminal region 2;YTH domain-containing protein ECT2;Evolutionarily conserved C-terminal region 2	15	4	4	4	0	0	3	4	3	2	4	4	1	3	3	2	4	3	3	4	3	0	0	3	4	3	2	4	4	1	3	3	2	4	3	3	4	3	0	0	3	4
F4JE18;Q9M1S4	F4JE18;Q9M1S4	5;5	5;5	5;5		At3g54760;T5N23_120	Dentin sialophosphoprotein-like protein;Dentin sialophosphoprotein-like protein	2	5	5	5	0	0	3	4	4	3	4	5	2	4	4	3	4	5	2	4	4	0	0	3	4	4	3	4	5	2	4	4	3	4	5	2	4	4	0	0	3	4
F4JF64;Q9SXJ7;A0A178W7U9;P42730	F4JF64;Q9SXJ7	25;25;1;1	2;2;0;0	2;2;0;0	Chaperone protein ClpC2, chloroplastic	HSP93-III;CLPC2	Clp ATPase;Chaperone protein ClpC2, chloroplastic	4	25	2	2	0	1	17	20	16	12	19	18	16	20	15	18	21	21	21	22	13	0	0	1	1	2	0	2	2	0	2	1	2	2	2	2	2	1	0	0	1	1
F4JFN3	F4JFN3	10	4	4		Hsp89.1	Heat shock protein 90-6, mitochondrial	1	10	4	4	1	0	3	6	6	0	6	7	1	7	6	2	10	8	5	7	7	1	0	1	2	2	0	3	2	0	2	2	1	4	2	2	2	2	1	0	1	2
F4JFY5;Q42592;F4JFY4;Q9SI17;Q9SI16	F4JFY5;Q42592;F4JFY4	13;13;12;1;1	12;12;11;1;1	10;10;9;0;0	L-ascorbate peroxidase S, chloroplastic/mitochondrial	SAPX;APXS	L-ascorbate peroxidase;L-ascorbate peroxidase S, chloroplastic/mitochondrial;L-ascorbate peroxidase	5	13	12	10	2	0	11	12	13	11	13	12	12	12	13	9	13	13	12	12	12	2	0	10	11	12	10	12	11	11	11	12	8	12	12	11	11	11	2	0	9	9
F4JGL5;Q94BV7	F4JGL5;Q94BV7	1;1	1;1	1;1	External alternative NAD(P)H-ubiquinone oxidoreductase B2, mitochondrial	NDB2	NADH:ubiquinone reductase (non-electrogenic);External alternative NAD(P)H-ubiquinone oxidoreductase B2, mitochondrial	2	1	1	1	0	0	0	0	1	0	0	1	0	0	1	0	0	1	0	0	1	0	0	0	0	1	0	0	1	0	0	1	0	0	1	0	0	1	0	0	0	0
F4JGR5	F4JGR5	8	8	6	Pyrophosphate--fructose 6-phosphate 1-phosphotransferase subunit beta 2	PFP-BETA2	Pyrophosphate--fructose 6-phosphate 1-phosphotransferase subunit beta 2	1	8	8	6	0	0	0	3	2	0	3	3	2	1	4	6	5	4	3	6	2	0	0	0	3	2	0	3	3	2	1	4	6	5	4	3	6	2	0	0	0	3
F4JHJ0;Q8L7U4	F4JHJ0;Q8L7U4	8;8	8;8	8;8		At4g02450	HSP20-like chaperones superfamily protein;Co-chaperone protein p23-1	2	8	8	8	0	0	6	8	7	5	7	7	7	6	7	6	6	6	7	6	6	0	0	6	8	7	5	7	7	7	6	7	6	6	6	7	6	6	0	0	6	8
F4JI64;F4JI63	F4JI64;F4JI63	9;9	9;9	9;9		At4g03200	Catalytics;Catalytics	2	9	9	9	0	0	2	5	4	2	4	4	2	3	4	1	1	7	3	4	0	0	0	2	5	4	2	4	4	2	3	4	1	1	7	3	4	0	0	0	2	5
Q3E7I4;Q94JY0;F4JJY7	Q3E7I4;Q94JY0;F4JJY7	10;10;10	10;10;10	10;10;10		At4g34090;F28A23.80	Cyclin delta-3;Protein IN CHLOROPLAST ATPASE BIOGENESIS, chloroplastic;Cyclin delta-3	3	10	10	10	0	0	4	6	9	4	5	7	5	9	3	4	8	9	5	4	7	0	0	4	6	9	4	5	7	5	9	3	4	8	9	5	4	7	0	0	4	6
F4JK17	F4JK17	5	5	3		At4g09520	Cofactor-independent phosphoglycerate mutase	1	5	5	3	0	0	2	2	4	1	3	4	1	1	3	1	3	3	1	4	3	0	0	2	2	4	1	3	4	1	1	3	1	3	3	1	4	3	0	0	0	0
Q9SST2;F4JK28	Q9SST2;F4JK28	4;4	4;4	4;4		At4g09620	At4g09620;Mitochondrial transcription termination factor family protein	2	4	4	4	0	0	3	3	4	3	3	3	3	4	4	3	3	4	3	3	3	0	0	3	3	4	3	3	3	3	4	4	3	3	4	3	3	3	0	0	3	3
F4JKH6	F4JKH6	19	19	18		At4g28080	Protein TSS	1	19	19	18	0	0	10	15	9	10	15	10	7	16	11	13	16	9	11	17	12	0	0	10	15	9	10	15	10	7	16	11	13	16	9	11	17	12	0	0	9	14
F4JKM2;O49482	F4JKM2;O49482	7;7	6;6	6;6	Cinnamyl alcohol dehydrogenase 5	CAD5	Cinnamyl alcohol dehydrogenase 5;Cinnamyl alcohol dehydrogenase 5	2	7	6	6	0	0	1	2	3	1	1	5	1	1	3	1	1	6	1	4	5	0	0	0	1	2	0	0	4	0	0	2	0	0	5	0	3	4	0	0	0	1
F4JKV3	F4JKV3	1	1	1		At4g09965	Uncharacterized protein	1	1	1	1	0	0	1	1	1	1	1	1	1	1	1	1	1	1	1	1	1	0	0	1	1	1	1	1	1	1	1	1	1	1	1	1	1	1	0	0	1	1
F4JKZ9	F4JKZ9	7	7	7		At4g16060	Uncharacterized protein	1	7	7	7	0	0	4	3	5	4	4	5	4	6	5	4	6	6	3	5	5	0	0	4	3	5	4	4	5	4	6	5	4	6	6	3	5	5	0	0	4	3
F4JL11;A0A1P8B3H5;O04294	F4JL11	14;2;2	14;2;2	9;0;0	Importin subunit alpha-2	IMPA2	Importin subunit alpha-2	3	14	14	9	0	0	9	10	11	7	12	9	7	9	10	9	10	9	8	12	7	0	0	9	10	11	7	12	9	7	9	10	9	10	9	8	12	7	0	0	6	7
F4JL78;Q8VZR8	F4JL78;Q8VZR8	2;2	2;2	2;2		At4g28300	Formin-like protein (DUF1421);Formin-like protein (DUF1421)	2	2	2	2	0	0	0	2	2	0	2	1	0	1	1	0	1	1	0	1	1	0	0	0	2	2	0	2	1	0	1	1	0	1	1	0	1	1	0	0	0	2
F4JLJ2	F4JLJ2	2	2	2	Non-lysosomal glucosylceramidase	At4g10060	Non-lysosomal glucosylceramidase	1	2	2	2	0	0	1	1	1	1	1	2	1	1	1	1	1	1	1	1	2	0	0	1	1	1	1	1	2	1	1	1	1	1	1	1	1	2	0	0	1	1
F4JLM5;F4J2W0	F4JLM5	34;1	34;1	34;1		At4g10320	Isoleucine--tRNA ligase, cytoplasmic	2	34	34	34	0	0	23	24	24	23	22	27	22	26	25	22	31	28	26	28	27	0	0	23	24	24	23	22	27	22	26	25	22	31	28	26	28	27	0	0	23	24
F4JLP5	F4JLP5	16	16	8	Dihydrolipoyl dehydrogenase 2, chloroplastic	LPD2	Dihydrolipoyl dehydrogenase 2, chloroplastic	1	16	16	8	0	0	13	14	13	11	15	12	13	14	13	11	15	13	14	9	15	0	0	13	14	13	11	15	12	13	14	13	11	15	13	14	9	15	0	0	7	8
F4JM05;Q8W0Y8	F4JM05;Q8W0Y8	3;3	3;3	3;3	Photosystem II reaction center Psb28 protein;Photosystem II reaction center PSB28 protein, chloroplastic	PSB28	Photosystem II reaction center Psb28 protein;Photosystem II reaction center PSB28 protein, chloroplastic	2	3	3	3	0	0	0	1	1	0	2	1	0	2	0	1	1	2	0	0	2	0	0	0	1	1	0	2	1	0	2	0	1	1	2	0	0	2	0	0	0	1
Q8VZA8;F4JM15	Q8VZA8;F4JM15	10;10	10;10	1;1		At4g28706	PfkB-like carbohydrate kinase family protein;PfkB-like carbohydrate kinase family protein	2	10	10	1	0	0	5	6	6	4	7	7	5	7	9	5	8	8	4	6	7	0	0	5	6	6	4	7	7	5	7	9	5	8	8	4	6	7	0	0	0	0
Q944J2;F4JM17	Q944J2;F4JM17	10;10	1;1	1;1		At4g28706	At4g29227;PfkB-like carbohydrate kinase family protein	2	10	1	1	0	0	5	6	5	4	6	7	5	7	9	5	7	8	4	6	6	0	0	0	0	0	0	0	1	0	1	1	0	0	1	0	1	0	0	0	0	0
F4JML2	F4JML2	2	2	2			2-oxoglutarate (2OG) and Fe(II)-dependent oxygenase superfamily protein	1	2	2	2	0	0	1	0	2	1	1	1	0	1	1	0	1	2	0	1	0	0	0	1	0	2	1	1	1	0	1	1	0	1	2	0	1	0	0	0	1	0
Q9SAR5;F4JN13;F4JN17	Q9SAR5;F4JN13;F4JN17	13;13;11	13;13;11	10;10;8	Ankyrin repeat domain-containing protein 2	AKR2	Ankyrin repeat domain-containing protein 2A;Ankyrin repeat-containing protein 2;Ankyrin repeat-containing protein 2	3	13	13	10	0	0	12	12	11	10	13	9	10	12	12	8	11	10	8	11	11	0	0	12	12	11	10	13	9	10	12	12	8	11	10	8	11	11	0	0	9	9
F4JNE1	F4JNE1	7	7	7		At4g17100	Poly(U)-specific endoribonuclease-B protein	1	7	7	7	0	0	3	5	6	2	6	5	2	5	5	2	6	6	4	6	6	0	0	3	5	6	2	6	5	2	5	5	2	6	6	4	6	6	0	0	3	5
F4JNZ8;Q9SUS3	F4JNZ8;Q9SUS3	13;13	13;13	4;4	Beta-adaptin-like protein B	At4g11380;BETAB-AD	Beta-adaptin-like protein;Beta-adaptin-like protein B	2	13	13	4	0	0	4	8	10	4	7	10	3	6	7	7	7	11	6	10	8	0	0	4	8	10	4	7	10	3	6	7	7	7	11	6	10	8	0	0	2	3
F4JP80;F4JP79;Q8W4H1	F4JP80;F4JP79;Q8W4H1	1;1;1	1;1;1	1;1;1	GATA transcription factor 26	GATA26	GATA transcription factor 26;GATA transcription factor 26;GATA transcription factor 26	3	1	1	1	0	0	0	1	0	0	0	0	0	0	1	0	0	1	0	1	0	0	0	0	1	0	0	0	0	0	0	1	0	0	1	0	1	0	0	0	0	1
F4JPK5;Q9SUM2	F4JPK5;Q9SUM2	1;1	1;1	1;1	Small nuclear ribonucleoprotein F;Probable small nuclear ribonucleoprotein F	RUXF	Sm protein F;Probable small nuclear ribonucleoprotein F	2	1	1	1	0	0	1	1	1	1	1	1	1	1	1	1	0	1	1	1	1	0	0	1	1	1	1	1	1	1	1	1	1	0	1	1	1	1	0	0	1	1
F4JPP0	F4JPP0	1	1	1		At4g36270	Protein MICRORCHIDIA 3	1	1	1	1	1	0	1	1	1	1	1	1	1	1	1	1	1	1	1	1	0	1	0	1	1	1	1	1	1	1	1	1	1	1	1	1	1	0	1	0	1	1
F4JQ55;Q9STX5	F4JQ55;Q9STX5	29;29	28;28	27;27	Endoplasmin homolog	SHD	Chaperone protein htpG family protein;Endoplasmin homolog	2	29	28	27	0	0	10	21	26	12	20	29	11	18	23	13	23	25	13	22	25	0	0	9	20	25	12	19	28	11	17	22	12	22	24	12	21	24	0	0	9	20
F4JQ90;A0A1P8B635;F4JQ91;F4JQ92	F4JQ90;A0A1P8B635;F4JQ91;F4JQ92	19;13;13;10	19;13;13;10	19;13;13;10		At4g30310	FGGY family of carbohydrate kinase;FGGY family of carbohydrate kinase;FGGY family of carbohydrate kinase;FGGY family of carbohydrate kinase	4	19	19	19	0	0	8	15	11	5	13	12	7	12	9	9	14	15	7	15	14	0	0	8	15	11	5	13	12	7	12	9	9	14	15	7	15	14	0	0	8	15
F4JQE2	F4JQE2	2	2	2		At4g30720	FAD/NAD(P)-binding oxidoreductase family protein	1	2	2	2	0	0	1	2	2	0	2	0	0	1	1	1	1	1	2	2	1	0	0	1	2	2	0	2	0	0	1	1	1	1	1	2	2	1	0	0	1	2
F4K456;Q9SU26;Q94AF6;F4K455;F4JRD3	F4K456;Q9SU26;Q94AF6;F4K455;F4JRD3	1;1;1;1;1	1;1;1;1;1	1;1;1;1;1		At5g20160;At4g12600	Ribonucloprotein;Ribonucloprotein;Ribonucloprotein;Ribonucloprotein;Ribonucloprotein	5	1	1	1	0	0	0	1	1	1	0	0	0	0	1	0	1	1	1	1	1	0	0	0	1	1	1	0	0	0	0	1	0	1	1	1	1	1	0	0	0	1
Q8VYA4;F4JRN8	Q8VYA4;F4JRN8	9;9	9;9	9;9		F28A21.220;At4g18810	At4g18810;NAD(P)-binding Rossmann-fold superfamily protein	2	9	9	9	0	0	4	7	7	5	6	6	4	8	7	4	6	6	5	3	5	0	0	4	7	7	5	6	6	4	8	7	4	6	6	5	3	5	0	0	4	7
F4JRT7;Q9SW21	F4JRT7;Q9SW21	2;2	2;2	2;2	Acyl carrier protein;Acyl carrier protein 4, chloroplastic	ACP4	Acyl carrier protein 4;Acyl carrier protein 4, chloroplastic	2	2	2	2	0	0	1	2	2	1	2	2	1	2	2	1	2	2	1	2	2	0	0	1	2	2	1	2	2	1	2	2	1	2	2	1	2	2	0	0	1	2
F4JRU7;Q9SW17	F4JRU7;Q9SW17	1;1	1;1	1;1	Putative respiratory burst oxidase homolog protein G	At4g25090;RBOHG	Riboflavin synthase-like superfamily protein;Putative respiratory burst oxidase homolog protein G	2	1	1	1	0	0	0	0	0	0	0	1	0	0	1	0	1	0	0	0	0	0	0	0	0	0	0	0	1	0	0	1	0	1	0	0	0	0	0	0	0	0
F4JSG6;Q8GX17	F4JSG6;Q8GX17	1;1	1;1	1;1		At4g19150	Ankyrin repeat family protein;Ankyrin repeat family protein	2	1	1	1	0	0	0	0	1	0	1	1	0	0	1	0	1	1	0	1	1	0	0	0	0	1	0	1	1	0	0	1	0	1	1	0	1	1	0	0	0	0
F4JT64;Q940J8	F4JT64;Q940J8	4;4	3;3	3;3	Pectin acetylesterase 7	At4g19410;PAE7	Pectin acetylesterase;Pectin acetylesterase 7	2	4	3	3	0	0	2	3	3	3	4	4	1	3	1	4	3	3	2	4	0	0	0	2	2	2	2	3	3	0	2	0	3	2	2	1	3	0	0	0	2	2
F4JT76	F4JT76	2	2	2	Vacuolar protein sorting-associated protein 54, chloroplastic	VPS54	Vacuolar protein sorting-associated protein 54, chloroplastic	1	2	2	2	0	0	1	2	1	1	0	0	1	1	1	1	0	0	0	1	0	0	0	1	2	1	1	0	0	1	1	1	1	0	0	0	1	0	0	0	1	2
F4JTE7	F4JTE7	1	1	1	(DL)-glycerol-3-phosphatase 1	GPP1	(DL)-glycerol-3-phosphatase 1, mitochondrial	1	1	1	1	0	0	1	1	1	1	1	1	1	1	1	1	1	1	1	1	1	0	0	1	1	1	1	1	1	1	1	1	1	1	1	1	1	1	0	0	1	1
F4JTJ6;Q8L5Y9	F4JTJ6;Q8L5Y9	5;5	5;5	5;5	Pantothenate kinase 2	PANK2	Pantothenate kinase 2;Pantothenate kinase 2	2	5	5	5	0	0	3	2	3	2	1	5	1	3	2	4	5	5	4	4	2	0	0	3	2	3	2	1	5	1	3	2	4	5	5	4	4	2	0	0	3	2
Q8S9L3;F4JTK8	Q8S9L3;F4JTK8	9;9	9;9	9;9	Aminoacylase-1	At4g38220	N-acyl-L-amino-acid amidohydrolase;N-acyl-L-amino-acid amidohydrolase	2	9	9	9	0	0	8	8	5	5	5	6	6	6	5	3	7	4	4	6	5	0	0	8	8	5	5	5	6	6	6	5	3	7	4	4	6	5	0	0	8	8
F4JTL0;Q8LAA8;F4JTL2	F4JTL0;Q8LAA8;F4JTL2	6;6;4	6;6;4	6;6;4		At4g38225	Glycerol kinase;Glycerol kinase;Glycerol kinase	3	6	6	6	0	0	6	5	3	3	4	5	5	5	6	5	5	6	5	6	6	0	0	6	5	3	3	4	5	5	5	6	5	5	6	5	6	6	0	0	6	5
F4JTQ0;Q9SZN1	F4JTQ0;Q9SZN1	22;22	1;1	1;1	V-type proton ATPase subunit B2	At4g38510;VHA-B2	Vacuolar proton pump subunit B;V-type proton ATPase subunit B2	2	22	1	1	0	0	13	17	16	12	15	16	9	16	18	9	15	18	14	14	17	0	0	1	1	1	1	1	0	1	0	1	0	0	1	1	1	1	0	0	1	1
F4JTS8	F4JTS8	1	1	1		NOV	Protein NO VEIN	1	1	1	1	1	1	1	1	1	1	1	0	1	1	1	1	0	1	1	1	1	1	1	1	1	1	1	1	0	1	1	1	1	0	1	1	1	1	1	1	1	1
Q8VXX0;F4JUM1;F4JUM3;Q8H0S3	Q8VXX0;F4JUM1;F4JUM3	13;13;11;2	13;13;11;2	12;12;11;1		At4g14160	Protein transport protein SEC23;Protein transport protein SEC23;Protein transport protein SEC23	4	13	13	12	0	0	6	7	11	4	10	10	4	9	6	8	11	12	6	9	9	0	0	6	7	11	4	10	10	4	9	6	8	11	12	6	9	9	0	0	5	6
F4JV80	F4JV80	1	1	1	Glutamyl-tRNA(Gln) amidotransferase subunit C, chloroplastic/mitochondrial	GATC	Glutamyl-tRNA(Gln) amidotransferase subunit C, chloroplastic/mitochondrial	1	1	1	1	0	0	0	0	0	0	1	0	0	0	0	0	0	0	0	0	0	0	0	0	0	0	0	1	0	0	0	0	0	0	0	0	0	0	0	0	0	0
F4JVC5;Q9T034	F4JVC5;Q9T034	12;12	12;12	12;12	Probable phenylalanine--tRNA ligase alpha subunit	At4g39280	Phenylalanine--tRNA ligase;Phenylalanine--tRNA ligase alpha subunit, cytoplasmic	2	12	12	12	0	0	3	8	7	3	10	10	3	9	6	3	7	7	4	7	8	0	0	3	8	7	3	10	10	3	9	6	3	7	7	4	7	8	0	0	3	8
F4JVN6	F4JVN6	49	49	49	Tripeptidyl-peptidase 2	TPP2	Tripeptidyl-peptidase 2	1	49	49	49	0	0	24	29	37	24	31	38	24	26	37	27	37	35	31	34	38	0	0	24	29	37	24	31	38	24	26	37	27	37	35	31	34	38	0	0	24	29
Q8L948;F4JVV4	Q8L948;F4JVV4	2;2	2;2	2;2		At4g32930	Uncharacterized protein At4g32930;Uncharacterized protein	2	2	2	2	0	0	1	1	1	1	1	1	1	1	1	1	0	1	1	0	2	0	0	1	1	1	1	1	1	1	1	1	1	0	1	1	0	2	0	0	1	1
F4JW69;P45725;Q9SS45	F4JW69;P45725	20;20;4	20;20;4	17;17;1	Phenylalanine ammonia-lyase;Phenylalanine ammonia-lyase 3	PAL3	Phenylalanine ammonia-lyase;Phenylalanine ammonia-lyase 3	3	20	20	17	0	0	6	10	13	8	14	7	11	15	8	12	10	11	11	10	11	0	0	6	10	13	8	14	7	11	15	8	12	10	11	11	10	11	0	0	5	8
F4JWF7;F4JWF6;Q9LFN6;Q56XG6;F4JWF3	F4JWF7;F4JWF6;Q9LFN6;Q56XG6;F4JWF3	13;13;13;13;12	13;13;13;13;12	13;13;13;13;12	DEAD-box ATP-dependent RNA helicase 56;DEAD-box ATP-dependent RNA helicase 15	At5g11200;RH56;RH15;At5g11170	DEAD/DEAH box RNA helicase family protein;DEAD/DEAH box RNA helicase family protein;DEAD-box ATP-dependent RNA helicase 56;DEAD-box ATP-dependent RNA helicase 15;DEAD/DEAH box RNA helicase family protein	5	13	13	13	0	0	5	11	12	6	9	10	6	11	10	7	11	12	9	9	10	0	0	5	11	12	6	9	10	6	11	10	7	11	12	9	9	10	0	0	5	11
F4JXD5;Q9ZSK4	F4JXD5;Q9ZSK4	4;4	4;4	3;3	Actin-depolymerizing factor 3	ADF3	Actin depolymerizing factor 3;Actin-depolymerizing factor 3	2	4	4	3	0	1	2	4	4	2	4	4	2	4	4	2	3	4	2	4	4	0	1	2	4	4	2	4	4	2	4	4	2	3	4	2	4	4	0	1	1	3
F4JY76	F4JY76	3	3	3	Eukaryotic translation initiation factor 3 subunit L		Eukaryotic translation initiation factor 3 subunit L	1	3	3	3	0	0	1	2	2	1	2	1	1	2	2	2	2	2	3	2	2	0	0	1	2	2	1	2	1	1	2	2	2	2	2	3	2	2	0	0	1	2
F4JYC0;Q8VYL1	F4JYC0;Q8VYL1	8;8	7;7	7;7	Adenylate kinase 5, chloroplastic	At5g35170	ATP:AMP phosphotransferase;Adenylate kinase 5, chloroplastic	2	8	7	7	0	0	2	5	5	2	4	7	3	5	5	4	7	7	5	5	7	0	0	1	4	4	1	3	6	2	4	4	3	6	6	4	4	6	0	0	1	4
F4JYE9	F4JYE9	1	1	1		GLA1	Dihydrofolate synthetase	1	1	1	1	0	0	0	0	0	0	1	0	0	1	0	0	1	0	0	1	1	0	0	0	0	0	0	1	0	0	1	0	0	1	0	0	1	1	0	0	0	0
F4JZY1	F4JZY1	3	3	3		CIP1	COP1-interactive protein 1	1	3	3	3	0	0	0	1	2	0	1	1	0	2	3	0	0	2	0	2	2	0	0	0	1	2	0	1	1	0	2	3	0	0	2	0	2	2	0	0	0	1
F4K000	F4K000	4	4	4		At5g41970	Metal-dependent protein hydrolase	1	4	4	4	0	0	2	4	4	3	3	3	3	4	2	2	3	4	4	3	4	0	0	2	4	4	3	3	3	3	4	2	2	3	4	4	3	4	0	0	2	4
F4K020;Q9FHX5	F4K020;Q9FHX5	3;3	3;3	3;3	Glucan endo-1,3-beta-glucosidase 10	BG_PPAP	Glucan endo-1,3-beta-D-glucosidase;Glucan endo-1,3-beta-glucosidase 10	2	3	3	3	0	0	1	2	2	2	2	1	1	1	1	1	2	2	2	2	3	0	0	1	2	2	2	2	1	1	1	1	1	2	2	2	2	3	0	0	1	2
F4K0E8;B3H725	F4K0E8;B3H725	39;35	39;35	39;35	4-hydroxy-3-methylbut-2-en-1-yl diphosphate synthase (ferredoxin), chloroplastic	ISPG;HDS	4-hydroxy-3-methylbut-2-en-1-yl diphosphate synthase (ferredoxin), chloroplastic;4-hydroxy-3-methylbut-2-enyl diphosphate synthase	2	39	39	39	1	1	27	33	27	28	32	25	29	32	27	30	32	26	31	35	26	1	1	27	33	27	28	32	25	29	32	27	30	32	26	31	35	26	1	1	27	33
Q9FF55;F4K0F7;F4K0F5	Q9FF55;F4K0F7;F4K0F5	13;13;10	13;13;10	13;13;10	Protein disulfide isomerase-like 1-4;Protein disulfide-isomerase	PDIL1-4	Protein disulfide isomerase-like 1-4;Protein disulfide-isomerase;Protein disulfide-isomerase	3	13	13	13	0	0	8	6	9	5	8	11	4	11	12	4	9	10	9	8	9	0	0	8	6	9	5	8	11	4	11	12	4	9	10	9	8	9	0	0	8	6
F4K0R0;Q9FFF8	F4K0R0;Q9FFF8	3;3	3;3	3;3		At5g05570	Transducin family protein / WD-40 repeat family protein;Transducin family protein / WD-40 repeat family protein	2	3	3	3	0	0	0	2	1	2	1	2	1	1	3	1	2	1	1	2	2	0	0	0	2	1	2	1	2	1	1	3	1	2	1	1	2	2	0	0	0	2
F4K0T5;P32068;A0A1I9LMP0;F4IY44;A0A1I9LMN9	F4K0T5;P32068	12;12;3;3;3	12;12;3;3;3	10;10;1;1;1	Anthranilate synthase alpha subunit 1, chloroplastic	ASA1	Anthranilate synthase;Anthranilate synthase alpha subunit 1, chloroplastic	5	12	12	10	0	1	5	7	7	5	6	7	5	7	6	2	8	5	6	5	6	0	1	5	7	7	5	6	7	5	7	6	2	8	5	6	5	6	0	1	4	6
F4K0U3;O24412	F4K0U3;O24412	1;1	1;1	1;1	26S proteasome non-ATPase regulatory subunit 7 homolog A	RPN8A	RP non-ATPase subunit 8A;26S proteasome non-ATPase regulatory subunit 7 homolog A	2	1	1	1	0	0	0	0	0	0	0	0	0	0	0	0	0	0	0	0	1	0	0	0	0	0	0	0	0	0	0	0	0	0	0	0	0	1	0	0	0	0
F4K0X5	F4K0X5	1	1	1		At5g12350	Regulator of chromosome condensation (RCC1) family with FYVE zinc finger domain-containing protein	1	1	1	1	0	0	1	1	1	1	1	0	1	1	1	0	1	1	0	1	1	0	0	1	1	1	1	1	0	1	1	1	0	1	1	0	1	1	0	0	1	1
F4K157;P0C026	F4K157;P0C026	2;2	1;1	1;1	Nudix hydrolase 24, chloroplastic	NUDT24	Nudix hydrolase homolog 24;Nudix hydrolase 24, chloroplastic	2	2	1	1	0	0	2	2	2	2	2	2	2	2	2	2	2	2	2	2	2	0	0	1	1	1	1	1	1	1	1	1	1	1	1	1	1	1	0	0	1	1
F4K180;Q8L7S8	F4K180;Q8L7S8	7;7	7;7	7;7	DEAD-box ATP-dependent RNA helicase 3, chloroplastic	emb1138;RH3	RNA helicase;DEAD-box ATP-dependent RNA helicase 3, chloroplastic	2	7	7	7	0	0	5	5	2	5	5	2	4	5	1	6	6	0	7	3	4	0	0	5	5	2	5	5	2	4	5	1	6	6	0	7	3	4	0	0	5	5
F4K1G7	F4K1G7	2	2	2		At5g35970	P-loop containing nucleoside triphosphate hydrolases superfamily protein	1	2	2	2	0	0	0	1	1	1	1	1	1	1	1	1	1	1	1	1	2	0	0	0	1	1	1	1	1	1	1	1	1	1	1	1	1	2	0	0	0	1
Q9LV69;F4K1P8;A0A1P8BCQ6	Q9LV69;F4K1P8;A0A1P8BCQ6	3;3;2	3;3;2	3;3;2		At5g48440	At5g48440;FAD-dependent oxidoreductase family protein;FAD-dependent oxidoreductase family protein	3	3	3	3	0	0	0	1	3	1	1	1	0	1	2	0	1	2	1	1	2	0	0	0	1	3	1	1	1	0	1	2	0	1	2	1	1	2	0	0	0	1
Q9FFV2;F4K1U5	Q9FFV2;F4K1U5	1;1	1;1	1;1		At5g54750	Trafficking protein particle complex subunit;Trafficking protein particle complex subunit	2	1	1	1	0	0	1	1	1	1	1	1	1	1	1	1	1	1	1	1	1	0	0	1	1	1	1	1	1	1	1	1	1	1	1	1	1	1	0	0	1	1
F4K1Z5;Q8RX28	F4K1Z5;Q8RX28	3;3	3;3	3;3	Histone deacetylase 5	HDA05;HDA5	Histone deacetylase;Histone deacetylase 5	2	3	3	3	0	0	0	2	3	0	0	3	0	2	2	0	2	3	1	1	2	0	0	0	2	3	0	0	3	0	2	2	0	2	3	1	1	2	0	0	0	2
Q9FI94;F4K292;A0A1P8BA27	Q9FI94;F4K292;A0A1P8BA27	4;4;3	4;4;3	4;4;3	Deoxyhypusine synthase	DHS	Deoxyhypusine synthase;Deoxyhypusine synthase;Deoxyhypusine synthase	3	4	4	4	0	0	2	2	3	1	3	2	2	3	3	1	1	3	2	2	3	0	0	2	2	3	1	3	2	2	3	3	1	1	3	2	2	3	0	0	2	2
F4K2A1	F4K2A1	4	4	3	Folylpolyglutamate synthase	FPGS1	Folylpolyglutamate synthase	1	4	4	3	0	0	0	2	2	1	1	1	1	2	0	2	3	2	1	2	1	0	0	0	2	2	1	1	1	1	2	0	2	3	2	1	2	1	0	0	0	1
Q5FV35;F4K2G3	Q5FV35;F4K2G3	1;1	1;1	1;1		At4g36280;At5g13130	Protein MICRORCHIDIA 2;Protein MICRORCHIDIA 5	2	1	1	1	0	0	0	1	0	0	0	1	0	0	0	1	0	0	0	0	0	0	0	0	1	0	0	0	1	0	0	0	1	0	0	0	0	0	0	0	0	1
Q9LYS0;F4K2J2	Q9LYS0;F4K2J2	3;3	2;2	2;2		T22N19_10;At5g13360	Auxin reponsive-like protein;Auxin-responsive GH3 family protein	2	3	2	2	0	0	2	1	1	1	1	1	2	1	1	0	2	1	1	1	1	0	0	1	0	0	1	0	0	1	0	0	0	2	0	0	1	0	0	0	1	0
F4K2Y3	F4K2Y3	17	17	17		At5g36210	Alpha/beta-Hydrolases superfamily protein	1	17	17	17	0	0	7	9	12	8	9	12	6	9	11	8	14	12	11	10	11	0	0	7	9	12	8	9	12	6	9	11	8	14	12	11	10	11	0	0	7	9
F4K329	F4K329	7	7	7		At5g42765	Plasma membrane fusion protein	1	7	7	7	0	0	1	3	4	4	5	5	2	6	5	2	6	6	3	3	7	0	0	1	3	4	4	5	5	2	6	5	2	6	6	3	3	7	0	0	1	3
F4K3A9	F4K3A9	5	5	5		At5g48960	HAD-superfamily hydrolase, subfamily IG, 5-nucleotidase	1	5	5	5	0	0	2	3	3	0	3	4	0	3	3	1	4	3	3	4	3	0	0	2	3	3	0	3	4	0	3	3	1	4	3	3	4	3	0	0	2	3
F4K3M1;Q9ASU7	F4K3M1;Q9ASU7	1;1	1;1	1;1	Peter Pan-like protein	PPAN	PETER PAN-like protein;Peter Pan-like protein	2	1	1	1	0	0	1	1	1	1	1	1	1	0	1	1	0	1	1	1	1	0	0	1	1	1	1	1	1	1	0	1	1	0	1	1	1	1	0	0	1	1
F4K410;F4K409	F4K410;F4K409	22;22	22;22	22;22		At5g13650	Putative elongation factor TypA-like SVR3, chloroplastic;Elongation factor family protein	2	22	22	22	1	1	16	15	8	10	18	10	16	16	8	15	20	10	17	19	9	1	1	16	15	8	10	18	10	16	16	8	15	20	10	17	19	9	1	1	16	15
F4K470;Q8RX87	F4K470;Q8RX87	4;4	4;4	4;4	Probable galactinol--sucrose galactosyltransferase 6	DIN10;RFS6	Galactinol--sucrose galactosyltransferase;Probable galactinol--sucrose galactosyltransferase 6	2	4	4	4	0	0	2	2	2	2	2	3	2	4	1	2	3	2	2	1	3	0	0	2	2	2	2	2	3	2	4	1	2	3	2	2	1	3	0	0	2	2
F4K4D5;Q9C5Z1;Q8GUM1	F4K4D5;Q9C5Z1;Q8GUM1	5;5;4	5;5;4	5;5;4	Eukaryotic translation initiation factor 3 subunit B	TIF3B1;EIF3B-2	Eukaryotic translation initiation factor 3 subunit B;Eukaryotic translation initiation factor 3 subunit B;Eukaryotic translation initiation factor 3 subunit B	3	5	5	5	0	0	1	2	2	2	2	4	1	2	2	1	2	1	2	3	4	0	0	1	2	2	2	2	4	1	2	2	1	2	1	2	3	4	0	0	1	2
Q8RXK8;F4K4Q2	Q8RXK8;F4K4Q2	25;25	25;25	25;25		OVA2	Isoleucine--tRNA ligase, chloroplastic/mitochondrial;Isoleucyl-tRNA synthetase	2	25	25	25	0	1	15	18	17	13	20	15	15	20	18	14	17	20	19	19	21	0	1	15	18	17	13	20	15	15	20	18	14	17	20	19	19	21	0	1	15	18
F4K5E7;Q8LPJ3	F4K5E7;Q8LPJ3	6;6	6;6	6;6	Alpha-mannosidase	At5g13980	Alpha-mannosidase;Probable alpha-mannosidase At5g13980	2	6	6	6	0	0	5	5	5	3	4	4	5	4	5	4	5	4	4	4	5	0	0	5	5	5	3	4	4	5	4	5	4	5	4	4	4	5	0	0	5	5
Q84JZ4;F4K6Y9;F4K6Y8	Q84JZ4;F4K6Y9;F4K6Y8	3;3;3	3;3;3	3;3;3	Homoserine dehydrogenase	At5g21060	Homoserine dehydrogenase;Homoserine dehydrogenase;Homoserine dehydrogenase	3	3	3	3	0	0	0	3	2	0	3	3	0	1	3	2	3	3	3	3	2	0	0	0	3	2	0	3	3	0	1	3	2	3	3	3	3	2	0	0	0	3
F4K7E0;Q9FND0_ARATHGb	F4K7E0;Q9FND0_ARATHGb	3;3	3;3	3;3		At5g43960	Nuclear transport factor 2 (NTF2) family protein with RNA binding (RRM-RBD-RNP motifs) domain-containing protein;Gb|AAD20086.1	2	3	3	3	0	0	2	3	2	0	2	1	1	2	2	0	1	2	0	2	2	0	0	2	3	2	0	2	1	1	2	2	0	1	2	0	2	2	0	0	2	3
O49303;Q9FHP6;F4K8L6	O49303;Q9FHP6;F4K8L6	1;1;1	1;1;1	1;1;1		T26J12.9;At5g37740	Protein C2-DOMAIN ABA-RELATED 8;Protein C2-DOMAIN ABA-RELATED 1;Calcium-dependent lipid-binding (CaLB domain) family protein	3	1	1	1	0	0	1	0	1	1	1	1	1	0	1	1	1	1	0	1	1	0	0	1	0	1	1	1	1	1	0	1	1	1	1	0	1	1	0	0	1	0
F4KA19	F4KA19	2	2	2		At5g28830	Calcium-binding EF hand family protein	1	2	2	2	0	0	0	0	2	0	0	1	0	0	2	0	0	1	0	1	1	0	0	0	0	2	0	0	1	0	0	2	0	0	1	0	1	1	0	0	0	0
F4KAB4	F4KAB4	1	1	1		At5g44600	S-adenosyl-L-methionine-dependent methyltransferases superfamily protein	1	1	1	1	0	0	0	1	0	0	1	0	0	0	0	0	1	0	0	1	0	0	0	0	1	0	0	1	0	0	0	0	0	1	0	0	1	0	0	0	0	1
F4KAS6;Q93ZM6;A0A1P8BEP1	F4KAS6;Q93ZM6;A0A1P8BEP1	3;3;2	3;3;2	3;3;2		At5g63620	GroES-like zinc-binding alcohol dehydrogenase family protein;AT5g63620/MBK5_9;GroES-like zinc-binding alcohol dehydrogenase family protein	3	3	3	3	0	0	1	0	1	0	2	1	1	1	1	0	1	2	0	0	2	0	0	1	0	1	0	2	1	1	1	1	0	1	2	0	0	2	0	0	1	0
F4KBN2;O48588	F4KBN2;O48588	3;3	3;3	3;3		At5g44720;T19K24.17	Molybdenum cofactor sulfurase family protein;Molybdenum cofactor sulfurase family protein	2	3	3	3	0	0	1	2	2	2	3	2	2	2	2	2	3	2	2	1	3	0	0	1	2	2	2	3	2	2	2	2	2	3	2	2	1	3	0	0	1	2
F4KBV0;Q9LU63	F4KBV0;Q9LU63	2;2	2;2	2;2		At5g51110;pdl1	4a-hydroxytetrahydrobiopterin dehydratase;Probable pterin-4-alpha-carbinolamine dehydratase, chloroplastic	2	2	2	2	0	0	1	2	0	0	1	1	1	1	0	0	2	1	0	1	0	0	0	1	2	0	0	1	1	1	1	0	0	2	1	0	1	0	0	0	1	2
F4KDU5;P49691	F4KDU5;P49691	12;12	12;12	4;4	60S ribosomal protein L4-2	At5g02870;RPL4D	Ribosomal protein L4/L1 family;60S ribosomal protein L4-2	2	12	12	4	0	0	8	10	10	9	8	8	8	9	7	8	9	7	7	10	10	0	0	8	10	10	9	8	8	8	9	7	8	9	7	7	10	10	0	0	2	3
F4KDZ4;Q9ZP05;A0A1P8BBQ0;A8MRP1;B3H560	F4KDZ4;Q9ZP05;A0A1P8BBQ0;A8MRP1;B3H560	17;17;16;12;12	17;17;16;12;12	16;16;15;11;11	Malate dehydrogenase;Malate dehydrogenase, glyoxysomal	PMDH2	Malate dehydrogenase;Malate dehydrogenase 2, peroxisomal;Malate dehydrogenase;Malate dehydrogenase;Malate dehydrogenase	5	17	17	16	2	1	16	16	16	15	16	16	15	17	16	16	16	16	15	16	16	2	1	16	16	16	15	16	16	15	17	16	16	16	16	15	16	16	2	1	15	15
F4KE63	F4KE63	24	24	24		EMB2247	Valine--tRNA ligase, chloroplastic/mitochondrial 2	1	24	24	24	0	0	10	14	14	11	18	14	12	17	17	12	19	16	15	15	15	0	0	10	14	14	11	18	14	12	17	17	12	19	16	15	15	15	0	0	10	14
F4KFD7;Q9FIB6;B3H6B0;A0A1P8BHB1;F4KF39;Q8VWK0	F4KFD7;Q9FIB6;B3H6B0	15;15;12;7;7;7	15;15;12;7;7;7	15;15;12;7;7;7	26S proteasome non-ATPase regulatory subunit 12 homolog A	EMB2107;RPN5A	26S proteasome regulatory subunit, putative (RPN5);26S proteasome non-ATPase regulatory subunit 12 homolog A;26S proteasome regulatory subunit, putative (RPN5)	6	15	15	15	0	0	10	11	10	10	11	10	7	9	9	6	14	11	7	11	9	0	0	10	11	10	10	11	10	7	9	9	6	14	11	7	11	9	0	0	10	11
F4KFT7	F4KFT7	5	5	5	Probable aminopyrimidine aminohydrolase, mitochondrial	TNEA_C	Bifunctional TH2 protein, mitochondrial	1	5	5	5	0	0	3	2	2	3	2	3	1	1	2	0	4	3	3	2	2	0	0	3	2	2	3	2	3	1	1	2	0	4	3	3	2	2	0	0	3	2
F4KFV6;Q9LU10	F4KFV6;Q9LU10	7;7	7;7	7;7	Protease Do-like 8, chloroplastic	DEG8;DEGP8	Trypsin family protein with PDZ domain-containing protein;Protease Do-like 8, chloroplastic	2	7	7	7	0	0	4	4	5	4	7	5	5	2	5	5	5	5	3	5	6	0	0	4	4	5	4	7	5	5	2	5	5	5	5	3	5	6	0	0	4	4
F4KGQ0;A0A1P8BBB5	F4KGQ0;A0A1P8BBB5	7;6	3;3	3;3	Fructose-bisphosphate aldolase	At5g03690	Fructose-bisphosphate aldolase 4, cytosolic;Fructose-bisphosphate aldolase	2	7	3	3	0	0	4	5	5	4	5	5	5	5	5	4	5	5	4	4	3	0	0	0	1	1	0	1	1	1	1	1	0	2	1	0	0	0	0	0	0	1
F4KGS3;Q9LFU1	F4KGS3;Q9LFU1	5;5	1;1	1;1	Asparagine synthetase [glutamine-hydrolyzing] 3	ASN3	Asparagine synthetase [glutamine-hydrolyzing];Asparagine synthetase [glutamine-hydrolyzing] 3	2	5	1	1	0	0	3	4	3	3	4	4	3	4	2	3	5	3	2	3	4	0	0	0	1	0	0	1	1	0	1	0	0	1	0	0	0	1	0	0	0	1
F4KHD5	F4KHD5	48	48	48		At5g40450	A-kinase anchor-like protein	1	48	48	48	0	0	22	32	36	16	34	34	16	35	32	20	35	37	6	27	35	0	0	22	32	36	16	34	34	16	35	32	20	35	37	6	27	35	0	0	22	32
Q9FN89;F4KJA1;A0A1P8BHH7	Q9FN89;F4KJA1;A0A1P8BHH7	6;6;5	6;6;5	5;5;4	Monofunctional riboflavin biosynthesis protein RIBA 3, chloroplastic;Inactive 3,4-dihydroxy-2-butanone 4-phosphate synthase;GTP cyclohydrolase-2	RIBA3;At5g59750	Monofunctional riboflavin biosynthesis protein RIBA 3, chloroplastic;GTP cyclohydrolase II;GTP cyclohydrolase II	3	6	6	5	0	0	4	5	5	4	4	5	5	5	4	5	5	4	4	5	3	0	0	4	5	5	4	4	5	5	5	4	5	5	4	4	5	3	0	0	3	4
G1C2R4;P93303	G1C2R4;P93303	1;1	1;1	1;1	ATP synthase protein YMF19	atp8;YMF19	Mitochondrial protein YMF19;ATP synthase protein YMF19	2	1	1	1	0	0	0	1	1	1	1	1	0	1	1	0	1	1	1	1	0	0	0	0	1	1	1	1	1	0	1	1	0	1	1	1	1	0	0	0	0	1
O03042;P93292;F4INE2	O03042	43;4;3	43;4;3	43;4;3	Ribulose bisphosphate carboxylase large chain	rbcL	Ribulose bisphosphate carboxylase large chain	3	43	43	43	25	25	41	39	41	38	39	38	39	40	40	42	39	39	40	39	39	25	25	41	39	41	38	39	38	39	40	40	42	39	39	40	39	39	25	25	41	39
23765;223766;223767;223768;223769;223770;223771;223772;223773;223774;223775;223776;223777;223778;223779;223780;223781;223782;223783;223784;223785;223786;223787;223788;223789;223790;223791;223792;223793;223794;223795;223796;223797;223798;223799;223800;223801;223802;223803;223804;223805;223806;223807;223808;223809;223810;223811;223812;223813;223814;223815;223816;223817;223818;223819;223820;223821;2…	9026;9027;9028;9029;9030;9031;9032;9033;9034;9035;9036;9037;9038;9039;9040;9041;9042;9043;9044;9045;9046;9047;9048;9049;9050;9051;9052;9053;9054;11491;11492;11493;11494;11495;11496;11497;11498;11499;11500;11501;11502;11503;11504;11505;11506;11507;11508;11509;11510;11511;11512;11513;11514;11515;11516;11517;11518;11519;11520;11521;11522;11523;11524;11525;11526;11527;11528;11529;11530;11531;11532;11…
5038;205039;205040;205041;205042;205043;205044;205045;205046;205047;205048;205049;205050;205051;205052;205053;205054;205055;205056;205057;205058;205059;205060;205061;205062;205063;205064;205065;205066;205067;205068;205069;209652;209653;209654;209655;209656;209657;209658;209659;209660;209661;209662;209663;209664;209665;209666;209667;209668;209669;209670;209671;209672;209673;209674;209675;209676;20…	9039;11584;11590;20116;23537;23598;27307;27383;29323;30849;32218;41343;41414;42230;42801;46322;46462;54299;62333;63482;90376;101764;102070;102284;115514;117825;117865;131354;131381;132534;141154;145434;163259;163474;171622;171648;181569;199064;199999;205020;205062;209678;209723	236;237;238;239	212;250;266;297
O03986	O03986	27	2	2	Heat shock protein 90-4	HSP90-4	Heat shock protein 90-4	1	27	2	2	2	0	16	20	21	15	22	22	14	23	18	15	23	22	20	21	22	0	0	0	1	1	0	2	2	0	1	1	0	1	1	1	1	1	0	0	0	1
O04090	O04090	3	3	2	Ferredoxin-1, chloroplastic	FD1	Ferredoxin-1, chloroplastic	1	3	3	2	1	2	1	3	3	1	2	3	1	1	3	1	2	2	1	3	1	1	2	1	3	3	1	2	3	1	1	3	1	2	2	1	3	1	1	2	1	2
O04130	O04130	8	8	8	D-3-phosphoglycerate dehydrogenase 2, chloroplastic	PGDH2	D-3-phosphoglycerate dehydrogenase 2, chloroplastic	1	8	8	8	0	0	2	2	1	1	4	2	1	3	2	3	3	8	3	7	2	0	0	2	2	1	1	4	2	1	3	2	3	3	8	3	7	2	0	0	2	2
O04153;F4HW30;F4HW29	O04153;F4HW30;F4HW29	20;19;16	20;19;16	20;19;16	Calreticulin-3	CRT3	Calreticulin-3;Calreticulin;Calreticulin	3	20	20	20	0	0	8	10	18	10	10	20	8	10	18	8	13	18	8	10	18	0	0	8	10	18	10	10	20	8	10	18	8	13	18	8	10	18	0	0	8	10
O04157;Q9XI98;Q9LW76;Q9LS94;Q9C820	O04157;Q9XI98;Q9LW76;Q9LS94;Q9C820	1;1;1;1;1	1;1;1;1;1	1;1;1;1;1	Ras-related protein RABG3b;Ras-related protein RABG3e;Ras-related protein RABG3c;Ras-related protein RABG3f;Ras-related protein RABG3d	RABG3B;RABG3E;RABG3C;RABG3F;RABG3D	Ras-related protein RABG3b;Ras-related protein RABG3e;Ras-related protein RABG3c;Ras-related protein RABG3f;Ras-related protein RABG3d	5	1	1	1	0	0	1	1	1	0	0	0	1	1	1	1	1	1	0	0	1	0	0	1	1	1	0	0	0	1	1	1	1	1	1	0	0	1	0	0	1	1
O04196;A0A1P8B0K2;A0A1P8B0L6	O04196;A0A1P8B0K2;A0A1P8B0L6	6;5;5	6;5;5	6;5;5	Isoamylase 1, chloroplastic	ISA1	Isoamylase 1, chloroplastic;Isoamylase 1;Isoamylase 1	3	6	6	6	0	0	0	2	2	1	2	0	0	1	1	1	4	2	3	1	2	0	0	0	2	2	1	2	0	0	1	1	1	4	2	3	1	2	0	0	0	2
O04197	O04197	3	3	3	Coronatine-insensitive protein 1	COI1	Coronatine-insensitive protein 1	1	3	3	3	0	0	1	2	2	1	2	2	1	3	2	1	2	1	1	2	2	0	0	1	2	2	1	2	2	1	3	2	1	2	1	1	2	2	0	0	1	2
O04202	O04202	1	1	1	Eukaryotic translation initiation factor 3 subunit F	TIF3F1	Eukaryotic translation initiation factor 3 subunit F	1	1	1	1	0	0	1	0	0	0	1	1	0	0	0	0	0	0	1	0	1	0	0	1	0	0	0	1	1	0	0	0	0	0	0	1	0	1	0	0	1	0
O04309;A0A1I9LQM9	O04309;A0A1I9LQM9	12;9	12;9	12;9	Jacalin-related lectin 35	JAL35	Jacalin-related lectin 35;Mannose-binding lectin superfamily protein	2	12	12	12	0	0	8	8	7	9	8	9	5	8	8	7	6	9	9	9	9	0	0	8	8	7	9	8	9	5	8	8	7	6	9	9	9	9	0	0	8	8
O04331	O04331	1	1	1	Prohibitin-3, mitochondrial	PHB3	Prohibitin-3, mitochondrial	1	1	1	1	0	0	0	0	0	0	1	0	0	0	0	0	0	0	0	0	0	0	0	0	0	0	0	1	0	0	0	0	0	0	0	0	0	0	0	0	0	0
O04373	O04373	4	4	4	IAA-amino acid hydrolase ILR1-like 4	ILL4	IAA-amino acid hydrolase ILR1-like 4	1	4	4	4	0	0	2	3	4	2	4	4	1	2	4	1	3	4	2	2	3	0	0	2	3	4	2	4	4	1	2	4	1	3	4	2	2	3	0	0	2	3
O04379;Q9XGW1	O04379	3;1	3;1	3;1	Protein argonaute 1	AGO1	Protein argonaute 1	2	3	3	3	0	0	2	2	2	0	2	2	1	2	3	2	2	3	2	2	2	0	0	2	2	2	0	2	2	1	2	3	2	2	3	2	2	2	0	0	2	2
O04420	O04420	10	10	10	Uricase		Uricase	1	10	10	10	0	0	4	5	10	5	5	8	3	6	9	6	5	10	4	6	9	0	0	4	5	10	5	5	8	3	6	9	6	5	10	4	6	9	0	0	4	5
O04450;A0A1P8ARS7	O04450;A0A1P8ARS7	13;12	13;12	12;12	T-complex protein 1 subunit epsilon	CCT5	T-complex protein 1 subunit epsilon;TCP-1/cpn60 chaperonin family protein	2	13	13	12	0	0	6	7	10	6	8	8	2	7	8	6	8	10	4	10	8	0	0	6	7	10	6	8	8	2	7	8	6	8	10	4	10	8	0	0	5	6
O04482;Q9FFF2	O04482	7;1	7;1	7;1	Ubiquitin carboxyl-terminal hydrolase	F5I14.18	Ubiquitin carboxyl-terminal hydrolase 2	2	7	7	7	0	0	1	4	6	3	3	3	1	4	4	1	5	5	1	6	3	0	0	1	4	6	3	3	3	1	4	4	1	5	5	1	6	3	0	0	1	4
O04486	O04486	2	1	1	Ras-related protein RABA2a	RABA2A	Ras-related protein RABA2a	1	2	1	1	0	0	1	1	1	1	1	1	0	0	1	1	2	1	1	1	2	0	0	1	1	1	1	1	1	0	0	1	1	1	1	1	1	1	0	0	1	1
O04487;C0Z2L8	O04487;C0Z2L8	21;12	12;8	12;8	Probable elongation factor 1-gamma 1	At1g09640	Probable elongation factor 1-gamma 1;AT1G09640 protein	2	21	12	12	0	0	12	17	17	14	18	18	16	18	18	13	18	20	12	16	18	0	0	7	9	8	8	9	9	9	9	9	7	10	11	6	7	9	0	0	7	9
O04496	O04496	11	11	11		F21M12.13	Aspartyl protease AED3	1	11	11	11	0	0	6	7	6	5	7	7	6	9	5	6	8	6	6	5	6	0	0	6	7	6	5	7	7	6	9	5	6	8	6	6	5	6	0	0	6	7
O04499	O04499	32	32	24	2,3-bisphosphoglycerate-independent phosphoglycerate mutase 1	PGM1	2,3-bisphosphoglycerate-independent phosphoglycerate mutase 1	1	32	32	24	0	0	20	25	24	17	22	23	21	24	24	19	25	28	24	25	21	0	0	20	25	24	17	22	23	21	24	24	19	25	28	24	25	21	0	0	14	18
O04551	O04551	5	5	4		At1g27020	Plant/protein	1	5	5	4	0	0	1	3	3	1	3	2	1	3	3	1	3	3	2	3	4	0	0	1	3	3	1	3	2	1	3	3	1	3	3	2	3	4	0	0	1	2
O04603	O04603	7	7	7	50S ribosomal protein L5, chloroplastic	RPL5	50S ribosomal protein L5, chloroplastic	1	7	7	7	0	0	7	6	7	7	7	7	7	7	6	7	6	6	7	7	6	0	0	7	6	7	7	7	7	7	7	6	7	6	6	7	7	6	0	0	7	6
O04630;A0A1P8AVU9;Q8GZ45	O04630	25;1;1	25;1;1	25;1;1	Threonine--tRNA ligase, mitochondrial	THRRS	Threonine--tRNA ligase, mitochondrial 1	3	25	25	25	0	0	11	16	18	13	19	16	13	16	15	17	21	18	17	16	18	0	0	11	16	18	13	19	16	13	16	15	17	21	18	17	16	18	0	0	11	16
O04904	O04904	9	9	9	Dihydroorotase, mitochondrial	PYR4	Dihydroorotase, mitochondrial	1	9	9	9	0	0	6	4	5	1	5	5	4	4	5	4	8	5	4	4	6	0	0	6	4	5	1	5	5	4	4	5	4	8	5	4	4	6	0	0	6	4
O04905;B3H4S0;Q6NMK6	O04905	3;1;1	3;1;1	2;0;0	UMP-CMP kinase 3	UMK3	UMP-CMP kinase 3	3	3	3	2	0	0	1	1	1	1	2	2	1	1	1	1	2	2	1	2	2	0	0	1	1	1	1	2	2	1	1	1	1	2	2	1	2	2	0	0	0	1
O04922	O04922	4	3	3	Probable glutathione peroxidase 2	GPX2	Probable glutathione peroxidase 2	1	4	3	3	1	1	3	3	2	4	4	3	3	4	3	4	3	4	3	3	2	1	1	2	2	1	3	3	2	2	3	2	3	2	3	2	2	1	1	1	2	2
O04951	O04951	6	2	2	Serine/threonine-protein phosphatase PP2A-5 catalytic subunit	PP2A5	Serine/threonine-protein phosphatase PP2A-5 catalytic subunit	1	6	2	2	0	0	3	4	4	3	4	3	4	5	4	2	3	5	4	4	4	0	0	1	1	1	1	1	1	1	1	2	1	1	1	1	1	1	0	0	1	1
O04983;F4JYE0;F4JYE1	O04983;F4JYE0;F4JYE1	20;19;15	20;19;15	20;19;15	Biotin carboxylase, chloroplastic	CAC2	Biotin carboxylase, chloroplastic;Biotin carboxylase;Biotin carboxylase	3	20	20	20	0	0	17	17	15	16	17	16	18	18	17	16	20	16	17	16	15	0	0	17	17	15	16	17	16	18	18	17	16	20	16	17	16	15	0	0	17	17
O22126	O22126	13	13	10	Fasciclin-like arabinogalactan protein 8	FLA8	Fasciclin-like arabinogalactan protein 8	1	13	13	10	1	1	13	12	12	12	13	12	13	12	12	13	11	11	13	13	13	1	1	13	12	12	12	13	12	13	12	12	13	11	11	13	13	13	1	1	10	10
O22149	O22149	2	2	2	Probable pectinesterase/pectinesterase inhibitor 17;Pectinesterase inhibitor 17;Pectinesterase 17	PME17	Probable pectinesterase/pectinesterase inhibitor 17	1	2	2	2	0	0	0	0	1	0	0	1	0	0	0	0	0	2	0	0	1	0	0	0	0	1	0	0	1	0	0	0	0	0	2	0	0	1	0	0	0	0
O22160	O22160	2	2	2	Thylakoid lumenal 15 kDa protein 1, chloroplastic		Thylakoid lumenal 15 kDa protein 1, chloroplastic	1	2	2	2	0	0	2	2	2	1	2	2	2	2	2	1	1	2	2	2	2	0	0	2	2	2	1	2	2	2	2	2	1	1	2	2	2	2	0	0	2	2
O22173;Q05196	O22173	12;1	12;1	11;0	Polyadenylate-binding protein 4	PAB4	Polyadenylate-binding protein 4	2	12	12	11	0	0	8	7	9	5	9	9	6	9	9	3	9	9	7	7	10	0	0	8	7	9	5	9	9	6	9	9	3	9	9	7	7	10	0	0	7	6
O22187	O22187	5	5	5	Probable receptor-like protein kinase At2g23200		Probable receptor-like protein kinase At2g23200	1	5	5	5	0	0	1	1	4	1	2	5	0	1	4	1	1	5	0	0	5	0	0	1	1	4	1	2	5	0	1	4	1	1	5	0	0	5	0	0	1	1
O22190	O22190	2	2	2	Indole-3-acetic acid-amido synthetase GH3.3	GH3.3	Indole-3-acetic acid-amido synthetase GH3.3	1	2	2	2	0	0	0	0	1	0	0	0	0	0	0	0	0	1	0	0	0	0	0	0	0	1	0	0	0	0	0	0	0	0	1	0	0	0	0	0	0	0
O22229	O22229	17	17	17	NADPH-dependent thioredoxin reductase 3	NTRC	NADPH-dependent thioredoxin reductase 3	1	17	17	17	0	0	8	10	11	9	10	11	7	12	11	8	12	12	9	10	8	0	0	8	10	11	9	10	11	7	12	11	8	12	12	9	10	8	0	0	8	10
O22265	O22265	2	2	2	Signal recognition particle 43 kDa protein, chloroplastic	CAO	Signal recognition particle 43 kDa protein, chloroplastic	1	2	2	2	0	0	1	2	1	0	1	0	2	2	0	0	2	0	1	1	2	0	0	1	2	1	0	1	0	2	2	0	0	2	0	1	1	2	0	0	1	2
O22287	O22287	7	7	5	Mannose-1-phosphate guanylyltransferase 1	CYT1	Mannose-1-phosphate guanylyltransferase 1	1	7	7	5	0	0	2	3	4	1	2	3	0	3	2	4	5	5	4	4	4	0	0	2	3	4	1	2	3	0	3	2	4	5	5	4	4	4	0	0	2	2
O22467	O22467	1	1	1	Histone-binding protein MSI1	MSI1	Histone-binding protein MSI1	1	1	1	1	0	0	1	0	1	1	1	1	0	1	1	1	0	1	1	1	1	0	0	1	0	1	1	1	1	0	1	1	1	0	1	1	1	1	0	0	1	0
O22527	O22527	9	9	9	Chlorophyllase-1	CLH1	Chlorophyllase-1	1	9	9	9	0	0	5	5	4	3	6	5	3	4	5	2	6	7	5	7	6	0	0	5	5	4	3	6	5	3	4	5	2	6	7	5	7	6	0	0	5	5
O22607	O22607	10	10	10	WD-40 repeat-containing protein MSI4	MSI4	WD-40 repeat-containing protein MSI4	1	10	10	10	0	0	3	5	6	2	9	6	4	5	6	1	7	7	5	6	9	0	0	3	5	6	2	9	6	4	5	6	1	7	7	5	6	9	0	0	3	5
O22609	O22609	9	9	9	Protease Do-like 1, chloroplastic	DEGP1	Protease Do-like 1, chloroplastic	1	9	9	9	0	0	5	6	8	5	7	7	4	6	7	3	7	7	5	5	9	0	0	5	6	8	5	7	7	4	6	7	3	7	7	5	5	9	0	0	5	6
O22683;A0A1I9LTP8	O22683;A0A1I9LTP8	8;6	8;6	8;6	Cyanate hydratase	CYN	Cyanate hydratase;Cyanase	2	8	8	8	0	0	7	7	7	5	6	8	6	7	8	6	7	8	6	7	8	0	0	7	7	7	5	6	8	6	7	8	6	7	8	6	7	8	0	0	7	7
O22707	O22707	2	1	1	Probable aldo-keto reductase 3		Probable aldo-keto reductase 3	1	2	1	1	0	0	1	1	1	1	2	1	1	1	1	2	2	1	1	1	1	0	0	0	0	0	0	1	0	0	0	0	1	1	0	0	0	0	0	0	0	0
O22713	O22713	1	1	1		F8A5.27	F8A5.27 protein	1	1	1	1	0	0	0	0	1	0	1	1	0	1	1	0	1	1	0	0	1	0	0	0	0	1	0	1	1	0	1	1	0	1	1	0	0	1	0	0	0	0
Q9SAC9;O22715	Q9SAC9;O22715	2;2	2;2	2;2	AP-1 complex subunit mu-1;AP-1 complex subunit mu-2	AP1M1;AP1M2	AP-1 complex subunit mu-1;AP-1 complex subunit mu-2	2	2	2	2	0	0	1	1	2	1	1	2	1	1	2	1	1	2	1	2	1	0	0	1	1	2	1	1	2	1	1	2	1	1	2	1	2	1	0	0	1	1
O22765	O22765	3	3	3	Tryptophan synthase alpha chain	TRPA1	Tryptophan synthase alpha chain	1	3	3	3	0	0	2	1	1	1	2	1	1	1	1	0	1	2	2	1	1	0	0	2	1	1	1	2	1	1	1	1	0	1	2	2	1	1	0	0	2	1
O22769	O22769	5	5	5	NADH dehydrogenase [ubiquinone] flavoprotein 2, mitochondrial		NADH dehydrogenase [ubiquinone] flavoprotein 2, mitochondrial	1	5	5	5	0	0	5	5	5	4	5	5	5	5	5	5	5	3	4	4	5	0	0	5	5	5	4	5	5	5	5	5	5	5	3	4	4	5	0	0	5	5
O22785;F4IVT2	O22785;F4IVT2	2;1	2;1	2;1	Pre-mRNA-processing factor 19 homolog 2	PRP19B;MAC3B	Pre-mRNA-processing factor 19 homolog 2;MOS4-associated complex 3B	2	2	2	2	0	0	0	1	1	0	0	1	0	0	2	0	1	1	0	0	1	0	0	0	1	1	0	0	1	0	0	2	0	1	1	0	0	1	0	0	0	1
O22788	O22788	6	6	6	Probable peroxygenase 3	PXG3	Probable peroxygenase 3	1	6	6	6	0	0	3	4	3	1	2	3	1	1	2	0	1	5	1	3	2	0	0	3	4	3	1	2	3	1	1	2	0	1	5	1	3	2	0	0	3	4
O22793	O22793	3	3	3	Multiple organellar RNA editing factor 2, chloroplastic	MORF2	Multiple organellar RNA editing factor 2, chloroplastic	1	3	3	3	0	0	2	3	3	2	2	2	2	3	2	2	2	2	1	2	2	0	0	2	3	3	2	2	2	2	3	2	2	2	2	1	2	2	0	0	2	3
O22795	O22795	2	2	2	50S ribosomal protein L28, chloroplastic	RPL28	50S ribosomal protein L28, chloroplastic	1	2	2	2	0	0	2	2	2	2	2	2	2	1	1	2	2	2	2	2	2	0	0	2	2	2	2	2	2	2	1	1	2	2	2	2	2	2	0	0	2	2
O22809	O22809	6	6	4		At2g33590	NAD(P)-binding Rossmann-fold superfamily protein	1	6	6	4	0	0	4	6	5	3	5	6	3	5	5	4	5	6	3	5	5	0	0	4	6	5	3	5	6	3	5	5	4	5	6	3	5	5	0	0	3	4
O22822;F4IS54;O22820	O22822	6;1;1	6;1;1	6;1;1	UDP-glycosyltransferase 74F2	UGT74F2	UDP-glycosyltransferase 74F2	3	6	6	6	0	0	4	4	3	3	4	4	2	4	4	2	3	6	4	4	5	0	0	4	4	3	3	4	4	2	4	4	2	3	6	4	4	5	0	0	4	4
O22827	O22827	2	2	2	Molybdopterin synthase catalytic subunit	MOCS2	Molybdopterin synthase catalytic subunit	1	2	2	2	0	0	1	1	2	1	2	2	1	2	1	0	1	1	1	1	2	0	0	1	1	2	1	2	2	1	2	1	0	1	1	1	1	2	0	0	1	1
O22886	O22886	14	14	14	Uroporphyrinogen decarboxylase 2, chloroplastic	HEME2	Uroporphyrinogen decarboxylase 2, chloroplastic	1	14	14	14	0	0	12	13	13	9	13	13	11	12	11	11	13	11	13	11	13	0	0	12	13	13	9	13	13	11	12	11	11	13	11	13	11	13	0	0	12	13
O22914	O22914	3	3	3	Calvin cycle protein CP12-1, chloroplastic	CP12-1	Calvin cycle protein CP12-1, chloroplastic	1	3	3	3	0	0	1	2	2	2	2	2	2	2	2	1	3	2	2	3	2	0	0	1	2	2	2	2	2	2	2	2	1	3	2	2	3	2	0	0	1	2
O22941;A0A1I9LPB3;A0A1I9LPB2;F4J3D7;A0A1I9LPB4;F4J3D9	O22941	25;1;1;1;1;1	25;1;1;1;1;1	25;1;1;1;1;1	Zinc-metallopeptidase, peroxisomal	PXM16	Insulin-degrading enzyme-like 1, peroxisomal	6	25	25	25	0	0	7	13	17	8	12	14	8	10	18	9	15	17	11	11	15	0	0	7	13	17	8	12	14	8	10	18	9	15	17	11	11	15	0	0	7	13
O22957;F4IGU7;A0A1P8AUI7;Q8GXH2	O22957;F4IGU7	9;8;1;1	9;8;1;1	9;8;1;1		At2g34040	Apoptosis inhibitory protein 5 (API5);Apoptosis inhibitory protein 5 (API5)	4	9	9	9	0	0	4	5	7	5	8	8	2	7	7	4	8	8	4	7	5	0	0	4	5	7	5	8	8	2	7	7	4	8	8	4	7	5	0	0	4	5
O23006	O23006	2	2	2	LysM domain-containing GPI-anchored protein 2	LYM2	LysM domain-containing GPI-anchored protein 2	1	2	2	2	0	0	0	1	2	0	0	2	0	1	1	0	0	2	1	0	2	0	0	0	1	2	0	0	2	0	1	1	0	0	2	1	0	2	0	0	0	1
O23016	O23016	10	10	10	Probable voltage-gated potassium channel subunit beta	KAB1	Probable voltage-gated potassium channel subunit beta	1	10	10	10	0	0	6	8	8	5	7	8	5	8	8	5	8	7	7	8	6	0	0	6	8	8	5	7	8	5	8	8	5	8	7	7	8	6	0	0	6	8
O23034	O23034	1	1	1	Ubiquitin-like modifier-activating enzyme 5		Ubiquitin-like modifier-activating enzyme 5	1	1	1	1	0	0	0	0	1	0	1	1	0	0	1	0	0	1	0	1	0	0	0	0	0	1	0	1	1	0	0	1	0	0	1	0	1	0	0	0	0	0
O23049	O23049	1	1	1	50S ribosomal protein L6, chloroplastic	RPL6	50S ribosomal protein L6, chloroplastic	1	1	1	1	0	0	0	1	0	1	1	1	0	1	1	0	0	0	1	1	1	0	0	0	1	0	1	1	1	0	1	1	0	0	0	1	1	1	0	0	0	1
O23095	O23095	3	3	3	60S acidic ribosomal protein P1-2	RPP1B	60S acidic ribosomal protein P1-2	1	3	3	3	0	0	2	3	3	2	3	3	1	2	2	2	1	0	1	2	2	0	0	2	3	3	2	3	3	1	2	2	2	1	0	1	2	2	0	0	2	3
O23140;F4KHJ7	O23140;F4KHJ7	3;2	3;2	3;2	AP-2 complex subunit mu	AP2M;At5g46630	AP-2 complex subunit mu;Clathrin adaptor complexes medium subunit family protein	2	3	3	3	0	0	0	1	1	0	0	2	0	0	0	0	2	2	0	0	0	0	0	0	1	1	0	0	2	0	0	0	0	2	2	0	0	0	0	0	0	1
O23240	O23240	3	3	3	D-2-hydroxyglutarate dehydrogenase, mitochondrial	D2HGDH	D-2-hydroxyglutarate dehydrogenase, mitochondrial	1	3	3	3	0	0	0	1	3	0	1	1	1	0	2	0	0	2	1	2	2	0	0	0	1	3	0	1	1	1	0	2	0	0	2	1	2	2	0	0	0	1
O23252	O23252	2	2	2	Eukaryotic translation initiation factor 4E-1	EIF4E1	Eukaryotic translation initiation factor 4E-1	1	2	2	2	0	0	0	0	1	0	1	2	1	1	0	0	1	1	1	1	1	0	0	0	0	1	0	1	2	1	1	0	0	1	1	1	1	1	0	0	0	0
O23254	O23254	22	22	21	Serine hydroxymethyltransferase 4	SHM4	Serine hydroxymethyltransferase 4	1	22	22	21	1	1	18	22	22	20	21	21	19	20	22	19	21	22	19	22	22	1	1	18	22	22	20	21	21	19	20	22	19	21	22	19	22	22	1	1	18	21
O23255;F4JTV4;F4JTV5;A8MQP1	O23255;F4JTV4;F4JTV5;A8MQP1	30;27;22;19	30;27;22;19	15;15;12;8	Adenosylhomocysteinase 1;Adenosylhomocysteinase	SAHH1;MEE58	Adenosylhomocysteinase 1;Adenosylhomocysteinase;Adenosylhomocysteinase;Adenosylhomocysteinase	4	30	30	15	2	3	26	26	25	24	29	26	26	24	27	26	26	27	24	26	28	2	3	26	26	25	24	29	26	26	24	27	26	26	27	24	26	28	0	1	13	11
O23264;A0A1I9LTQ7;Q9LK38	O23264	23;1;1	15;0;0	15;0;0	Selenium-binding protein 1	SBP1	Selenium-binding protein 1	3	23	15	15	1	1	14	15	16	15	16	12	15	15	15	16	22	15	18	14	14	1	1	8	9	10	9	10	6	9	10	9	9	14	8	11	9	8	1	1	8	9
O23299	O23299	5	5	5	Enoyl-CoA delta isomerase 2, peroxisomal	ECI2	Enoyl-CoA delta isomerase 2, peroxisomal	1	5	5	5	0	0	5	5	5	3	4	4	3	3	5	3	3	5	5	5	3	0	0	5	5	5	3	4	4	3	3	5	3	3	5	5	5	3	0	0	5	5
O23344	O23344	3	3	3		dl3485w	Ferredoxin C 1, chloroplastic	1	3	3	3	0	0	0	0	0	0	0	1	0	1	0	0	3	0	0	2	1	0	0	0	0	0	0	0	1	0	1	0	0	3	0	0	2	1	0	0	0	0
O23365	O23365	2	2	2	Cytochrome P450 97B3, chloroplastic	CYP97B3	Cytochrome P450 97B3, chloroplastic	1	2	2	2	0	0	0	0	0	0	1	0	0	0	0	0	0	1	0	1	0	0	0	0	0	0	0	1	0	0	0	0	0	0	1	0	1	0	0	0	0	0
O23372	O23372	1	1	1	Histone-lysine N-methyltransferase ATXR3	ATXR3	Histone-lysine N-methyltransferase ATXR3	1	1	1	1	0	0	1	0	1	0	0	1	0	1	1	0	1	0	0	0	1	0	0	1	0	1	0	0	1	0	1	1	0	1	0	0	0	1	0	0	1	0
O23401;O23402;Q5XF20	O23401;O23402;Q5XF20	2;1;1	2;1;1	2;1;1	UDP-glycosyltransferase 84A3;UDP-glycosyltransferase 84A4;UDP-glycosyltransferase 84A1	UGT84A3;UGT84A4;UGT84A1	UDP-glycosyltransferase 84A3;UDP-glycosyltransferase 84A4;UDP-glycosyltransferase 84A1	3	2	2	2	0	0	1	1	1	1	1	2	0	1	1	0	2	1	1	1	1	0	0	1	1	1	1	1	2	0	1	1	0	2	1	1	1	1	0	0	1	1
O23404	O23404	29	29	29	Pyruvate, phosphate dikinase 1, chloroplastic	PPDK	Pyruvate, phosphate dikinase 1, chloroplastic	1	29	29	29	0	0	8	14	23	8	14	25	5	12	22	7	12	25	10	13	21	0	0	8	14	23	8	14	25	5	12	22	7	12	25	10	13	21	0	0	8	14
O23406	O23406	5	4	4	UDP-glycosyltransferase 75D1	UGT75D1	UDP-glycosyltransferase 75D1	1	5	4	4	0	0	1	3	1	0	2	3	1	3	0	2	4	3	1	2	5	0	0	1	3	1	0	2	2	1	2	0	2	3	2	1	2	4	0	0	1	3
O23461;Q9M1M0;A0A1I9LRU1	O23461	11;1;1	11;1;1	11;1;1	L-arabinokinase	ARA1	L-arabinokinase	3	11	11	11	0	0	3	3	7	2	4	6	4	6	3	2	9	8	4	9	5	0	0	3	3	7	2	4	6	4	6	3	2	9	8	4	9	5	0	0	3	3
O23515;Q8VYF1	O23515;Q8VYF1	9;8	9;8	9;8	60S ribosomal protein L15-1;60S ribosomal protein L15-2	RPL15A;RPL15B	60S ribosomal protein L15-1;60S ribosomal protein L15-2	2	9	9	9	1	0	7	9	8	8	9	9	7	9	9	8	9	8	9	8	8	1	0	7	9	8	8	9	9	7	9	9	8	9	8	9	8	8	1	0	7	9
O23523	O23523	1	1	1		dl4440w	RGG repeats nuclear RNA binding protein A	1	1	1	1	0	0	1	1	1	0	1	1	0	1	1	0	1	1	1	1	1	0	0	1	1	1	0	1	1	0	1	1	0	1	1	1	1	1	0	0	1	1
O23553	O23553	17	17	17	Beta-amylase 3, chloroplastic	BAM3	Beta-amylase 3, chloroplastic	1	17	17	17	0	0	10	14	13	14	13	13	11	11	13	14	15	12	15	16	12	0	0	10	14	13	14	13	13	11	11	13	14	15	12	15	16	12	0	0	10	14
O23569	O23569	3	3	3	L-lactate dehydrogenase	dl4665w	L-lactate dehydrogenase	1	3	3	3	0	0	0	2	2	0	2	1	1	1	1	2	3	2	2	2	2	0	0	0	2	2	0	2	1	1	1	1	2	3	2	2	2	2	0	0	0	2
O23614	O23614	3	3	3	Carboxyl-terminal-processing peptidase 2, chloroplastic	CTPA2	Carboxyl-terminal-processing peptidase 2, chloroplastic	1	3	3	3	0	0	0	0	1	0	2	2	1	2	2	1	1	3	0	1	2	0	0	0	0	1	0	2	2	1	2	2	1	1	3	0	1	2	0	0	0	0
O23627;Q9FXG2;F4J376	O23627	31;2;1	31;2;1	31;2;1	Glycine--tRNA ligase 1, mitochondrial	GLYRS-1	Glycine--tRNA ligase, mitochondrial 1	3	31	31	31	0	0	16	24	22	19	24	26	17	22	25	22	26	22	20	24	27	0	0	16	24	22	19	24	26	17	22	25	22	26	22	20	24	27	0	0	16	24
Q9SF55;Q9LZ45;Q9ZUS0;Q9LZT0;Q9FFC0;Q9LQQ4;P40283;O23629;Q9SI96	Q9SF55;Q9LZ45;Q9ZUS0;Q9LZT0;Q9FFC0;Q9LQQ4;P40283;O23629;Q9SI96	1;1;1;1;1;1;1;1;1	1;1;1;1;1;1;1;1;1	1;1;1;1;1;1;1;1;1	Histone H2B.5;Histone H2B.9;Histone H2B.4;Histone H2B.7;Histone H2B.10;Histone H2B.1;Histone H2B.11;Histone H2B.6;Histone H2B.3	H2B	Histone H2B.5;Histone H2B.9;Histone H2B.4;Histone H2B.7;Histone H2B.10;Histone H2B.1;Histone H2B.11;Histone H2B.6;Histone H2B.3	9	1	1	1	0	0	1	1	0	1	1	1	0	1	0	0	0	1	0	0	0	0	0	1	1	0	1	1	1	0	1	0	0	0	1	0	0	0	0	0	1	1
O23647	O23647	19	19	15	1,4-alpha-glucan-branching enzyme 2-1, chloroplastic/amyloplastic	SBE2.1	1,4-alpha-glucan-branching enzyme 2-1, chloroplastic/amyloplastic	1	19	19	15	0	0	11	12	10	7	11	8	9	14	13	8	13	8	9	11	12	0	0	11	12	10	7	11	8	9	14	13	8	13	8	9	11	12	0	0	9	10
O23653;A0A1P8BBD5	O23653	4;1	4;1	4;1	Aspartokinase 2, chloroplastic	AK2	Aspartokinase 2, chloroplastic	2	4	4	4	0	0	2	4	3	2	4	1	3	4	2	4	4	2	2	1	2	0	0	2	4	3	2	4	1	3	4	2	4	4	2	2	1	2	0	0	2	4
O23654	O23654	40	40	40	V-type proton ATPase catalytic subunit A	VHA-A	V-type proton ATPase catalytic subunit A	1	40	40	40	2	0	27	36	36	32	35	37	30	36	37	28	32	36	35	36	37	2	0	27	36	36	32	35	37	30	36	37	28	32	36	35	36	37	2	0	27	36
O23657	O23657	2	2	2	Ras-related protein RABC1	RABC1	Ras-related protein RABC1	1	2	2	2	0	0	0	0	1	0	1	0	1	1	1	0	0	2	1	1	1	0	0	0	0	1	0	1	0	1	1	1	0	0	2	1	1	1	0	0	0	0
O23673;Q3E6Y8;A0A1P8ATD0	O23673;Q3E6Y8;A0A1P8ATD0	4;4;3	4;4;3	4;4;3		T7I23.2;At1g02020	Nitroreductase family protein;Nitroreductase family protein;Nitroreductase family protein	3	4	4	4	0	0	2	2	2	1	2	2	2	1	1	2	1	3	2	2	1	0	0	2	2	2	1	2	2	2	1	1	2	1	3	2	2	1	0	0	2	2
O23676	O23676	2	2	2	Protein mago nashi homolog		Protein mago nashi homolog	1	2	2	2	0	0	0	1	2	1	1	2	1	2	1	0	2	2	0	1	1	0	0	0	1	2	1	1	2	1	2	1	0	2	2	0	1	1	0	0	0	1
O23684	O23684	5	5	5		At2g41950	At2g41950/T6D20.26	1	5	5	5	0	0	4	4	5	2	5	5	2	3	2	3	4	2	2	3	3	0	0	4	4	5	2	5	5	2	3	2	3	4	2	2	3	3	0	0	4	4
O23710;F4IWI5	O23710;F4IWI5	7;6	7;6	1;1	Proteasome subunit beta type-7-A;Proteasome subunit beta type	PBB1	Proteasome subunit beta type-7-A;Proteasome endopeptidase complex	2	7	7	1	0	0	2	3	4	3	4	5	3	4	5	4	5	6	4	5	5	0	0	2	3	4	3	4	5	3	4	5	4	5	6	4	5	5	0	0	1	1
O23712	O23712	9	1	1	Proteasome subunit alpha type-1-B	PAF2	Proteasome subunit alpha type-1-B	1	9	1	1	0	0	5	7	6	4	7	6	5	6	7	5	8	6	5	4	6	0	0	0	1	1	0	1	0	0	0	1	0	1	1	0	0	1	0	0	0	1
O23714	O23714	4	4	2	Proteasome subunit beta type-2-A	PBD1	Proteasome subunit beta type-2-A	1	4	4	2	0	0	1	1	3	2	1	4	1	1	2	1	2	1	1	1	2	0	0	1	1	3	2	1	4	1	1	2	1	2	1	1	1	2	0	0	0	0
O23715;A0A1P8AX55	O23715;A0A1P8AX55	4;3	4;3	4;3	Proteasome subunit alpha type-3	PAG1	Proteasome subunit alpha type-3;Proteasome endopeptidase complex	2	4	4	4	0	0	2	2	3	3	3	4	3	2	3	1	3	3	2	2	4	0	0	2	2	3	3	3	4	3	2	3	1	3	3	2	2	4	0	0	2	2
O23717;F4HP14;Q9LIP2	O23717;F4HP14	5;4;2	5;4;2	5;4;2	Proteasome subunit beta type-5-A	PBE1	Proteasome subunit beta type-5-A;20S proteasome beta subunit E1	3	5	5	5	0	0	1	3	3	2	4	3	1	3	5	2	2	3	1	3	2	0	0	1	3	3	2	4	3	1	3	5	2	2	3	1	3	2	0	0	1	3
O23722;A0A1I9LME2;F4JCU3	O23722	7;2;2	7;2;2	7;2;2		MVD1	Diphosphomevalonate decarboxylase MVD1, peroxisomal	3	7	7	7	0	0	1	3	2	2	2	4	5	5	3	1	5	4	1	7	3	0	0	1	3	2	2	2	4	5	5	3	1	5	4	1	7	3	0	0	1	3
O24456	O24456	16	12	12	Receptor for activated C kinase 1A	RACK1A	Receptor for activated C kinase 1A	1	16	12	12	0	0	14	12	12	13	14	13	13	13	12	13	15	13	14	12	13	0	0	11	11	11	11	12	11	11	11	11	11	11	11	11	11	11	0	0	11	11
O24457	O24457	13	13	13	Pyruvate dehydrogenase E1 component subunit alpha-3, chloroplastic	PDH-E1 ALPHA	Pyruvate dehydrogenase E1 component subunit alpha-3, chloroplastic	1	13	13	13	1	1	7	11	8	9	11	12	10	13	11	8	12	10	11	11	11	1	1	7	11	8	9	11	12	10	13	11	8	12	10	11	11	11	1	1	7	11
O24466	O24466	1	1	1	Ras-related protein RABE1a	RABE1A	Ras-related protein RABE1a	1	1	1	1	0	0	0	0	1	0	1	1	0	1	1	0	0	0	0	0	1	0	0	0	0	1	0	1	1	0	1	1	0	0	0	0	0	1	0	0	0	0
O24496	O24496	12	12	12	Hydroxyacylglutathione hydrolase cytoplasmic	GLX2-2	Hydroxyacylglutathione hydrolase cytoplasmic	1	12	12	12	0	0	5	11	11	7	10	10	8	9	11	7	9	11	8	9	10	0	0	5	11	11	7	10	10	8	9	11	7	9	11	8	9	10	0	0	5	11
O24521	O24521	8	8	8	Non-symbiotic hemoglobin 2	AHB2	Non-symbiotic hemoglobin 2	1	8	8	8	0	0	7	5	4	5	5	6	6	7	5	5	5	7	6	5	5	0	0	7	5	4	5	5	6	6	7	5	5	5	7	6	5	5	0	0	7	5
O24603	O24603	11	11	11		CHI	Endochitinase CHI	1	11	11	11	0	0	1	3	11	2	3	8	2	1	8	2	1	11	2	2	10	0	0	1	3	11	2	3	8	2	1	8	2	1	11	2	2	10	0	0	1	3
O24633;F4JIF9	O24633;F4JIF9	4;3	2;1	2;1	Proteasome subunit beta type-2-B;Proteasome subunit beta type	PBD2	Proteasome subunit beta type-2-B;Proteasome subunit beta	2	4	2	2	0	0	2	2	2	2	2	3	1	2	2	1	2	2	2	2	2	0	0	1	1	1	1	1	1	0	1	1	0	1	1	1	1	1	0	0	1	1
O24653	O24653	13	7	7	Guanosine nucleotide diphosphate dissociation inhibitor 2	GDI2	Guanosine nucleotide diphosphate dissociation inhibitor 2	1	13	7	7	0	0	9	6	10	6	7	9	7	9	9	7	8	10	8	8	12	0	0	4	3	5	2	3	4	4	4	5	4	3	5	4	5	6	0	0	4	3
O24658	O24658	3	3	3		At2g43590	Endochitinase At2g43590	1	3	3	3	0	0	1	2	1	1	2	1	2	1	1	1	2	1	2	2	2	0	0	1	2	1	1	2	1	2	1	1	1	2	1	2	2	2	0	0	1	2
O48587	O48587	4	4	4		T19K24.16	At5g44730	1	4	4	4	0	0	1	2	2	1	1	2	1	2	3	2	3	2	2	2	3	0	0	1	2	2	1	1	2	1	2	3	2	3	2	2	2	3	0	0	1	2
O48646	O48646	6	6	6	Probable phospholipid hydroperoxide glutathione peroxidase 6, mitochondrial	GPX6	Probable phospholipid hydroperoxide glutathione peroxidase 6, mitochondrial	1	6	6	6	0	0	5	4	6	4	6	6	5	5	6	4	6	6	5	6	6	0	0	5	4	6	4	6	6	5	5	6	4	6	6	5	6	6	0	0	5	4
O48661	O48661	11	9	9	Spermidine synthase 2	SPDSYN2	Spermidine synthase 2	1	11	9	9	0	0	6	7	8	5	6	6	4	8	8	7	9	8	7	8	9	0	0	4	5	6	3	4	4	2	6	6	5	7	6	5	6	7	0	0	4	5
O48676	O48676	12	12	12	UDP-glycosyltransferase 74B1	UGT74B1	UDP-glycosyltransferase 74B1	1	12	12	12	0	0	7	8	11	8	10	11	8	10	8	9	12	10	9	9	11	0	0	7	8	11	8	10	11	8	10	8	9	12	10	9	9	11	0	0	7	8
O48721;A0A1P8AZL4;A0A1P8AZK1	O48721;A0A1P8AZL4;A0A1P8AZK1	4;2;2	4;2;2	4;2;2	Uroporphyrinogen-III synthase, chloroplastic	UROS	Uroporphyrinogen-III synthase, chloroplastic;Uroporphyrinogen-III synthase;Uroporphyrinogen-III synthase	3	4	4	4	0	0	1	2	3	1	1	1	1	1	3	2	2	2	1	2	3	0	0	1	2	3	1	1	1	1	1	3	2	2	2	1	2	3	0	0	1	2
O48723	O48723	4	4	4	Patatin-like protein 2	PLP2	Patatin-like protein 2	1	4	4	4	0	0	0	0	3	0	2	3	0	1	3	0	1	3	1	1	4	0	0	0	0	3	0	2	3	0	1	3	0	1	3	1	1	4	0	0	0	0
O48726;A0A1P8B2X5	O48726;A0A1P8B2X5	9;8	9;8	9;8	26S proteasome regulatory subunit RPN13	RPN13	26S proteasome regulatory subunit RPN13;Regulatory particle non-ATPase 13	2	9	9	9	0	0	2	5	8	4	5	6	2	6	5	3	4	8	4	5	8	0	0	2	5	8	4	5	6	2	6	5	3	4	8	4	5	8	0	0	2	5
O48737	O48737	4	4	4	Thioredoxin M1, chloroplastic		Thioredoxin M1, chloroplastic	1	4	4	4	0	0	3	3	3	3	3	4	1	3	3	3	4	3	2	2	3	0	0	3	3	3	3	3	4	1	3	3	3	4	3	2	2	3	0	0	3	3
O48773	O48773	4	4	4	Protein disulfide-isomerase 2-3	PDIL2-3	Protein disulfide-isomerase 2-3	1	4	4	4	0	0	2	2	3	1	1	4	2	2	4	1	3	4	1	2	3	0	0	2	2	3	1	1	4	2	2	4	1	3	4	1	2	3	0	0	2	2
O48782;Q9LQC0	O48782	9;1	9;1	9;1	Heme oxygenase 1, chloroplastic	HO1	Heme oxygenase 1, chloroplastic	2	9	9	9	0	0	7	9	7	5	8	9	8	9	8	7	7	9	9	9	8	0	0	7	9	7	5	8	9	8	9	8	7	7	9	9	9	8	0	0	7	9
O48802	O48802	2	2	2		At1g62390	Protein CLMP1	1	2	2	2	0	0	0	1	1	2	1	1	1	1	1	1	1	1	1	1	1	0	0	0	1	1	2	1	1	1	1	1	1	1	1	1	1	1	0	0	0	1
O48844	O48844	13	13	6	26S proteasome non-ATPase regulatory subunit 1 homolog A	RPN2A	26S proteasome non-ATPase regulatory subunit 1 homolog A	1	13	13	6	0	0	6	8	8	4	8	5	6	7	8	4	11	9	5	6	9	0	0	6	8	8	4	8	5	6	7	8	4	11	9	5	6	9	0	0	4	4
O48849	O48849	4	4	4		RLP23	Receptor like protein 23	1	4	4	4	0	0	0	0	1	0	0	0	0	0	1	0	0	3	0	0	2	0	0	0	0	1	0	0	0	0	0	1	0	0	3	0	0	2	0	0	0	0
O48917	O48917	16	16	16	UDP-sulfoquinovose synthase, chloroplastic	SQD1	UDP-sulfoquinovose synthase, chloroplastic	1	16	16	16	0	0	11	12	12	11	9	11	11	13	9	9	12	11	10	11	10	0	0	11	12	12	11	9	11	11	13	9	9	12	11	10	11	10	0	0	11	12
O48963	O48963	3	2	2	Phototropin-1	PHOT1	Phototropin-1	1	3	2	2	0	0	2	2	2	0	2	1	2	2	2	2	2	2	3	3	2	0	0	1	1	1	0	1	1	2	1	1	1	1	1	2	2	1	0	0	1	1
O49006;Q42534;A0A1P8BGK2;A0A1P8B5T5;Q84R10;O48711;O49298;Q9SRX4;Q9FK05;Q94CB1;O23447	O49006	16;4;1;1;1;1;1;1;1;1;1	16;4;1;1;1;1;1;1;1;1;1	15;3;0;0;0;0;0;0;0;0;0	Pectinesterase/pectinesterase inhibitor 3;Pectinesterase inhibitor 3;Pectinesterase 3	PME3	Pectinesterase/pectinesterase inhibitor 3	11	16	16	15	1	1	11	13	15	10	12	11	9	13	13	10	13	15	10	15	14	1	1	11	13	15	10	12	11	9	13	13	10	13	15	10	15	14	1	1	10	12
O49160	O49160	4	4	4	Eukaryotic translation initiation factor 3 subunit C	TIF3C1	Eukaryotic translation initiation factor 3 subunit C	1	4	4	4	0	0	1	2	2	1	2	1	1	2	3	2	1	2	0	3	2	0	0	1	2	2	1	2	1	1	2	3	2	1	2	0	3	2	0	0	1	2
O49195;B3H5J6;O82122	O49195;B3H5J6;O82122	2;1;1	2;1;1	2;1;1	Vegetative storage protein 1;Vegetative storage protein 2	VSP1;VSP2	Vegetative storage protein 1;Vegetative storage protein 1;Vegetative storage protein 2	3	2	2	2	0	0	0	1	1	0	0	1	0	1	0	0	0	2	0	0	0	0	0	0	1	1	0	0	1	0	1	0	0	0	2	0	0	0	0	0	0	1
O49203;F4JPD8;Q8LAH8	O49203;F4JPD8;Q8LAH8	5;3;3	5;3;3	5;3;3	Nucleoside diphosphate kinase III, chloroplastic/mitochondrial;Nucleoside diphosphate kinase;Nucleoside diphosphate kinase IV, chloroplastic/mitochondrial	NDPK3;At4g23895;NDK4	Nucleoside diphosphate kinase III, chloroplastic/mitochondrial;Nucleoside diphosphate kinase;Nucleoside diphosphate kinase IV, chloroplastic/mitochondrial	3	5	5	5	0	0	5	5	5	5	4	5	5	5	5	4	4	5	4	5	5	0	0	5	5	5	5	4	5	5	5	5	4	4	5	4	5	5	0	0	5	5
O49290	O49290	6	4	4	Carboxyvinyl-carboxyphosphonate phosphorylmutase, chloroplastic		Carboxyvinyl-carboxyphosphonate phosphorylmutase, chloroplastic	1	6	4	4	0	0	4	5	5	4	5	6	5	5	6	4	5	3	3	4	4	0	0	2	3	3	2	3	4	3	3	4	2	3	2	2	3	3	0	0	2	3
O49299	O49299	24	14	14	Probable phosphoglucomutase, cytoplasmic 1		Probable phosphoglucomutase, cytoplasmic 1	1	24	14	14	0	0	18	19	21	13	19	20	16	20	18	15	19	20	16	21	23	0	0	10	10	11	9	11	11	9	11	10	9	10	12	9	12	13	0	0	10	10
O49304	O49304	4	4	4		T26J12.10	At1g23130/T26J12_10	1	4	4	4	0	0	1	3	4	1	3	2	1	1	4	2	1	3	3	2	2	0	0	1	3	4	1	3	2	1	1	4	2	1	3	3	2	2	0	0	1	3
O49429	O49429	1	1	1	Multiple organellar RNA editing factor 1, mitochondrial	MORF1	Multiple organellar RNA editing factor 1, mitochondrial	1	1	1	1	0	0	1	1	1	1	1	1	0	1	1	1	1	1	1	0	1	0	0	1	1	1	1	1	1	0	1	1	1	1	1	1	0	1	0	0	1	1
O49485	O49485	16	13	13	D-3-phosphoglycerate dehydrogenase 1, chloroplastic	PGDH1	D-3-phosphoglycerate dehydrogenase 1, chloroplastic	1	16	13	13	0	0	11	13	16	10	12	13	6	13	12	9	12	16	13	13	12	0	0	9	11	13	9	11	11	6	11	10	7	10	13	10	11	11	0	0	9	11
O49499;A0A1P8B3H0;Q3E6Z1	O49499;A0A1P8B3H0;Q3E6Z1	9;8;5	9;8;5	9;8;5	Caffeoyl-CoA O-methyltransferase 1	CCOAOMT1;CCoAOMT1	Caffeoyl-CoA O-methyltransferase 1;S-adenosyl-L-methionine-dependent methyltransferases superfamily protein;S-adenosyl-L-methionine-dependent methyltransferases superfamily protein	3	9	9	9	0	0	5	5	7	2	6	6	4	6	6	4	5	7	5	6	5	0	0	5	5	7	2	6	6	4	6	6	4	5	7	5	6	5	0	0	5	5
O49543;A8MSF1	O49543;A8MSF1	2;1	2;1	2;1	Cysteine desulfurase, mitochondrial	NIFS1;NFS1	Cysteine desulfurase, mitochondrial;Cysteine desulfurase	2	2	2	2	0	0	1	1	1	1	1	1	1	1	1	0	2	1	1	1	1	0	0	1	1	1	1	1	1	1	1	1	0	2	1	1	1	1	0	0	1	1
O49552	O49552	12	1	1	DNA damage-binding protein 1b	DDB1B	DNA damage-binding protein 1b	1	12	1	1	0	0	6	9	9	9	11	8	8	9	7	5	7	9	6	10	9	0	0	0	1	0	1	1	0	0	1	1	1	1	1	0	0	1	0	0	0	1
O49553	O49553	2	2	2		F7J7.50	AT4g21110/F7J7_50	1	2	2	2	0	0	0	1	1	1	1	1	0	1	0	0	2	2	0	0	2	0	0	0	1	1	1	1	1	0	1	0	0	2	2	0	0	2	0	0	0	1
O49562;Q9MAC9	O49562	11;2	11;2	11;2	Pyruvate, phosphate dikinase regulatory protein 1, chloroplastic	RP1	Pyruvate, phosphate dikinase regulatory protein 1, chloroplastic	2	11	11	11	0	0	8	10	8	8	10	7	10	9	8	9	8	6	9	10	6	0	0	8	10	8	8	10	7	10	9	8	9	8	6	9	10	6	0	0	8	10
O49675	O49675	9	9	9	Probable carotenoid cleavage dioxygenase 4, chloroplastic	CCD4	Probable carotenoid cleavage dioxygenase 4, chloroplastic	1	9	9	9	0	0	3	5	6	1	6	4	5	6	7	2	6	6	4	3	3	0	0	3	5	6	1	6	4	5	6	7	2	6	6	4	3	3	0	0	3	5
O49686	O49686	1	1	1	Abscisic acid receptor PYR1	PYR1	Abscisic acid receptor PYR1	1	1	1	1	0	0	1	1	1	1	1	0	1	1	1	1	0	1	1	1	0	0	0	1	1	1	1	1	0	1	1	1	1	0	1	1	1	0	0	0	1	1
O49743	O49743	1	1	1	GATA transcription factor 4	GATA4	GATA transcription factor 4	1	1	1	1	0	0	0	1	0	0	1	0	0	1	0	0	1	1	1	0	0	0	0	0	1	0	0	1	0	0	1	0	0	1	1	1	0	0	0	0	0	1
O50008;O22824	O50008	45;1	45;1	23;1	5-methyltetrahydropteroyltriglutamate--homocysteine methyltransferase 1	MS1	5-methyltetrahydropteroyltriglutamate--homocysteine methyltransferase 1	2	45	45	23	12	16	40	39	38	39	42	42	38	40	40	40	43	43	37	41	41	12	16	40	39	38	39	42	42	38	40	40	40	43	43	37	41	41	6	9	19	20
O50039	O50039	7	7	7	Ornithine carbamoyltransferase, chloroplastic	OTC	Ornithine carbamoyltransferase, chloroplastic	1	7	7	7	0	0	2	4	5	3	5	6	2	5	4	2	5	6	4	4	6	0	0	2	4	5	3	5	6	2	5	4	2	5	6	4	4	6	0	0	2	4
Q2V4Q4;Q3EDH2;O50061	Q2V4Q4;Q3EDH2;O50061	2;2;2	2;2;2	2;2;2	50S ribosomal protein L4, chloroplastic	RPL4	AT1G07320 protein;Ribosomal protein L4;50S ribosomal protein L4, chloroplastic	3	2	2	2	0	0	2	2	2	0	2	1	2	2	0	0	2	0	0	0	1	0	0	2	2	2	0	2	1	2	2	0	0	2	0	0	0	1	0	0	2	2
O64490	O64490	4	4	3		F20D22.6	Protein-synthesizing GTPase	1	4	4	3	0	0	3	3	3	2	3	2	3	3	3	3	2	2	3	3	3	0	0	3	3	3	2	3	2	3	3	3	3	2	2	3	3	3	0	0	2	2
O64517;O64518;O64519	O64517	10;2;1	10;2;1	10;2;1	Metacaspase-4;Metacaspase-4 subunit p20;Metacaspase-4 subunit p10	AMC4	Metacaspase-4	3	10	10	10	0	0	5	6	7	3	8	8	2	7	8	6	7	8	5	7	8	0	0	5	6	7	3	8	8	2	7	8	6	7	8	5	7	8	0	0	5	6
O64530;A8MR47	O64530;A8MR47	10;7	10;7	10;7	Thiosulfate/3-mercaptopyruvate sulfurtransferase 1, mitochondrial;Sulfurtransferase	STR1;MST1	Thiosulfate/3-mercaptopyruvate sulfurtransferase 1, mitochondrial;Sulfurtransferase	2	10	10	10	0	0	3	5	6	5	5	6	4	5	5	4	6	8	6	6	9	0	0	3	5	6	5	5	6	4	5	5	4	6	8	6	6	9	0	0	3	5
O64587	O64587	1	1	1	Accelerated cell death 11	ACD11	Accelerated cell death 11	1	1	1	1	0	0	0	1	1	0	0	0	0	0	0	0	0	0	0	1	0	0	0	0	1	1	0	0	0	0	0	0	0	0	0	0	1	0	0	0	0	1
O64640	O64640	3	3	3	Probable carboxylesterase 8	CXE8	Probable carboxylesterase 8	1	3	3	3	0	0	0	1	2	0	2	2	0	1	3	1	1	3	2	1	3	0	0	0	1	2	0	2	2	0	1	3	1	1	3	2	1	3	0	0	0	1
O64643;Q67Y01	O64643;Q67Y01	1;1	1;1	1;1		At2g45630	At2g45630/F17K2.16;D-isomer specific 2-hydroxyacid dehydrogenase family protein	2	1	1	1	0	0	0	0	1	0	1	1	0	1	0	0	1	1	1	1	1	0	0	0	0	1	0	1	1	0	1	0	0	1	1	1	1	1	0	0	0	0
O64650;Q9M2F1;A0A178VKE9;B3H5X2	O64650;Q9M2F1	3;3;1;1	3;3;1;1	2;2;1;1	40S ribosomal protein S27-1;40S ribosomal protein S27-2	RPS27A;RPS27B	40S ribosomal protein S27-1;40S ribosomal protein S27-2	4	3	3	2	0	0	3	3	3	3	3	3	3	3	3	3	3	3	3	3	3	0	0	3	3	3	3	3	3	3	3	3	3	3	3	3	3	3	0	0	2	2
O64688	O64688	7	1	1	Pyruvate dehydrogenase E1 component subunit beta-3, chloroplastic	E1-BETA-2	Pyruvate dehydrogenase E1 component subunit beta-3, chloroplastic	1	7	1	1	0	0	5	6	5	6	5	4	6	6	6	7	5	6	6	7	4	0	0	1	1	1	1	1	1	1	1	1	1	1	1	1	1	1	0	0	1	1
O64730;A0A2H1ZE30;A0A1P8AY07;A0A1P8AY65;A0A1P8AY61;A0A1P8AY09	O64730;A0A2H1ZE30;A0A1P8AY07;A0A1P8AY65	6;4;3;3;2;2	6;4;3;3;2;2	6;4;3;3;2;2	Probable protein phosphatase 2C 26		Probable protein phosphatase 2C 26;Protein phosphatase;Protein phosphatase;Protein phosphatase	6	6	6	6	0	0	4	6	6	3	5	5	5	6	5	6	5	6	5	5	6	0	0	4	6	6	3	5	5	5	6	5	6	5	6	5	5	6	0	0	4	6
O64733	O64733	13	13	13	UDP-glycosyltransferase 87A2	UGT87A2	UDP-glycosyltransferase 87A2	1	13	13	13	0	0	4	5	8	3	6	10	2	3	8	2	5	11	3	4	10	0	0	4	5	8	3	6	10	2	3	8	2	5	11	3	4	10	0	0	4	5
O64740	O64740	6	5	5	Protein transport protein SEC13 homolog B	SEC13B	Protein transport protein SEC13 homolog B	1	6	5	5	0	0	3	2	4	4	5	2	3	4	3	4	4	4	3	3	3	0	0	2	1	3	3	4	1	2	3	2	3	3	3	2	2	2	0	0	2	1
O64745	O64745	5	5	4		At2g34810	Berberine bridge enzyme-like 16	1	5	5	4	0	0	3	4	2	2	3	2	1	2	2	0	1	4	3	3	1	0	0	3	4	2	2	3	2	1	2	2	0	1	4	3	3	1	0	0	2	4
O64760	O64760	1	1	1		At2g34970	eIF-2B GDP-GTP exchange factor subunit epsilon	1	1	1	1	0	0	0	0	1	0	1	1	0	1	1	0	0	0	0	1	1	0	0	0	0	1	0	1	1	0	1	1	0	0	0	0	1	1	0	0	0	0
O64764	O64764	2	2	2	Thioredoxin O1, mitochondrial		Thioredoxin O1, mitochondrial	1	2	2	2	0	0	1	1	1	1	1	1	1	1	1	1	2	1	1	0	0	0	0	1	1	1	1	1	1	1	1	1	1	2	1	1	0	0	0	0	1	1
O64765;F4I7V2	O64765	8;3	8;3	5;0	UDP-N-acetylglucosamine diphosphorylase 2	GLCNAC1PUT2	UDP-N-acetylglucosamine diphosphorylase 2	2	8	8	5	0	0	3	3	6	3	4	6	2	4	6	5	5	6	5	5	6	0	0	3	3	6	3	4	6	2	4	6	5	5	6	5	5	6	0	0	1	1
O64767;Q8RWT5	O64767;Q8RWT5	19;18	19;18	19;18		At2g35040	AICAR transformylase;AICAR transformylase	2	19	19	19	0	0	10	12	15	11	11	13	10	12	10	10	14	14	11	12	11	0	0	10	12	15	11	11	13	10	12	10	10	14	14	11	12	11	0	0	10	12
Q08466;Q08467;O64816;O64817	Q08466;Q08467;O64816;O64817	2;2;2;1	2;2;2;1	2;2;2;1	Casein kinase II subunit alpha-2;Casein kinase II subunit alpha-1;Casein kinase II subunit alpha, chloroplastic;Probable casein kinase II subunit alpha	CKA2;CKA1	Casein kinase II subunit alpha-2;Casein kinase II subunit alpha-1;Casein kinase II subunit alpha-4, chloroplastic;Casein kinase II subunit alpha-3	4	2	2	2	0	0	0	1	0	0	1	1	0	1	1	0	1	0	1	0	0	0	0	0	1	0	0	1	1	0	1	1	0	1	0	1	0	0	0	0	0	1
O64866	O64866	2	2	2		At2g44310	Calcium-binding EF-hand family protein	1	2	2	2	0	0	1	1	2	0	1	2	0	2	2	0	1	2	1	1	2	0	0	1	1	2	0	1	2	0	2	2	0	1	2	1	1	2	0	0	1	1
O64883	O64883	11	10	10	Beta-glucosidase 26, peroxisomal	BGLU26	Beta-glucosidase 26, peroxisomal	1	11	10	10	0	0	3	6	7	1	5	8	3	5	6	4	8	9	3	6	5	0	0	3	5	7	0	4	7	3	5	5	3	7	9	3	5	5	0	0	3	5
O64903	O64903	8	8	8	Nucleoside diphosphate kinase II, chloroplastic	NDPK2	Nucleoside diphosphate kinase II, chloroplastic	1	8	8	8	0	0	5	7	7	4	6	7	7	5	7	5	8	7	6	6	7	0	0	5	7	7	4	6	7	7	5	7	5	8	7	6	6	7	0	0	5	7
O65041;A0A1P8BGN7	O65041;A0A1P8BGN7	7;5	7;5	7;5	NEDD8-activating enzyme E1 catalytic subunit	ECR1	NEDD8-activating enzyme E1 catalytic subunit;NEDD8-activating enzyme E1 catalytic subunit	2	7	7	7	0	0	3	4	5	1	7	4	3	5	3	2	4	3	2	4	4	0	0	3	4	5	1	7	4	3	5	3	2	4	3	2	4	4	0	0	3	4
O65202;F4JMK8	O65202;F4JMK8	28;27	28;27	25;24	Peroxisomal acyl-coenzyme A oxidase 1;Acyl-coenzyme A oxidase	ACX1	Peroxisomal acyl-coenzyme A oxidase 1;Acyl-coenzyme A oxidase	2	28	28	25	0	0	17	23	24	15	23	23	13	19	24	13	20	24	17	22	25	0	0	17	23	24	15	23	23	13	19	24	13	20	24	17	22	25	0	0	14	20
O65258;O80831	O65258	20;1	20;1	20;1	Beta-amylase 2, chloroplastic	BAM2	Beta-amylase 2, chloroplastic	2	20	20	20	0	0	8	12	15	12	12	16	7	14	14	8	13	15	13	13	12	0	0	8	12	15	12	12	16	7	14	14	8	13	15	13	13	12	0	0	8	12
O65271	O65271	2	2	2	Bifunctional protein FolD 4, chloroplastic;Methylenetetrahydrofolate dehydrogenase;Methenyltetrahydrofolate cyclohydrolase	FOLD4	Bifunctional protein FolD 4, chloroplastic	1	2	2	2	0	0	0	2	1	1	2	0	0	1	1	0	1	1	1	1	1	0	0	0	2	1	1	2	0	0	1	1	0	1	1	1	1	1	0	0	0	2
O65282	O65282	8	8	8	20 kDa chaperonin, chloroplastic	CPN21	20 kDa chaperonin, chloroplastic	1	8	8	8	0	0	5	5	6	4	7	7	5	5	5	4	6	6	4	5	6	0	0	5	5	6	4	7	7	5	5	5	4	6	6	4	5	6	0	0	5	5
O65351	O65351	12	12	12	Subtilisin-like protease SBT1.7	SBT1.7	Subtilisin-like protease SBT1.7	1	12	12	12	0	0	9	8	9	7	8	9	6	7	8	9	5	8	8	9	7	0	0	9	8	9	7	8	9	6	7	8	9	5	8	8	9	7	0	0	9	8
O65378	O65378	2	1	1	1-aminocyclopropane-1-carboxylate oxidase 3		1-aminocyclopropane-1-carboxylate oxidase 3	1	2	1	1	0	0	2	2	2	2	2	2	2	2	2	2	2	2	2	2	2	0	0	1	1	1	1	1	1	1	1	1	1	1	1	1	1	1	0	0	1	1
O65386;Q944L8	O65386;Q944L8	3;3	3;3	3;3		F12F1.20;At1g11930	Pyridoxal phosphate homeostasis protein;Pyridoxal phosphate homeostasis protein	2	3	3	3	0	0	3	2	1	0	2	1	1	1	1	1	1	2	1	1	1	0	0	3	2	1	0	2	1	1	1	1	1	1	2	1	1	1	0	0	3	2
O65398	O65398	10	9	9	Lactoylglutathione lyase	F12F1.32	Lactoylglutathione lyase GLX1	1	10	9	9	0	0	10	10	10	8	10	9	9	10	9	7	9	10	9	10	10	0	0	9	9	9	7	9	8	8	9	8	6	8	9	8	9	9	0	0	9	9
O65399;F4IAH8;A0A1P8AWX9	O65399;F4IAH8;A0A1P8AWX9	4;3;3	4;3;3	4;3;3	Glucan endo-1,3-beta-glucosidase 1	At1g11820	Glucan endo-1,3-beta-glucosidase 1;Glucan endo-1,3-beta-D-glucosidase;Glucan endo-1,3-beta-D-glucosidase	3	4	4	4	0	0	2	3	2	0	3	3	0	2	3	2	2	3	3	0	2	0	0	2	3	2	0	3	3	0	2	3	2	2	3	3	0	2	0	0	2	3
O65423;A8MRW5;B9DGL1	O65423;A8MRW5;B9DGL1	14;13;12	14;13;12	14;13;12		F18E5.200;At4g21580	AT4g21580/F18E5_200;Oxidoreductase, zinc-binding dehydrogenase family protein;AT4G21580 protein	3	14	14	14	0	0	7	8	12	7	9	9	7	6	11	6	10	14	8	6	9	0	0	7	8	12	7	9	9	7	6	11	6	10	14	8	6	9	0	0	7	8
O65468;Q9C5S9	O65468;Q9C5S9	2;1	1;1	1;1	Cysteine-rich receptor-like protein kinase 8;Cysteine-rich receptor-like protein kinase 6	CRK8;CRK6	Cysteine-rich receptor-like protein kinase 8;Cysteine-rich receptor-like protein kinase 6	2	2	1	1	0	0	0	1	2	0	1	1	0	1	1	0	0	2	1	0	2	0	0	0	0	1	0	0	0	0	0	0	0	0	1	0	0	1	0	0	0	0
O65469	O65469	2	2	1	Putative cysteine-rich receptor-like protein kinase 9	CRK9	Putative cysteine-rich receptor-like protein kinase 9	1	2	2	1	0	0	0	1	1	0	1	1	0	1	2	0	0	1	1	0	1	0	0	0	1	1	0	1	1	0	1	2	0	0	1	1	0	1	0	0	0	0
O65570;Q9LVC6	O65570	14;1	13;1	12;1	Villin-4	VLN4	Villin-4	2	14	13	12	0	0	10	10	13	10	11	12	6	11	13	8	10	11	8	11	10	0	0	9	9	12	9	10	11	5	10	12	7	9	10	7	10	9	0	0	9	9
O65581	O65581	18	15	15	Fructose-bisphosphate aldolase	M3E9.40	Fructose-bisphosphate aldolase 5, cytosolic	1	18	15	15	0	0	14	16	16	16	16	15	15	16	15	14	17	16	16	16	15	0	0	11	13	13	13	13	12	12	13	12	11	14	13	13	13	12	0	0	11	13
O65583	O65583	1	1	1	Uridine kinase-like protein 4;Uridine kinase;Putative uracil phosphoribosyltransferase	UKL4	Uridine kinase-like protein 4	1	1	1	1	0	0	0	1	1	0	1	1	0	1	1	1	1	1	1	1	1	0	0	0	1	1	0	1	1	0	1	1	1	1	1	1	1	1	0	0	0	1
O65639;A0A1P8B8F3	O65639;A0A1P8B8F3	8;7	8;7	8;7	Cold shock protein 1	CSP1	Cold shock protein 1;Cold shock domain protein 1	2	8	8	8	0	0	2	7	7	1	7	7	3	6	6	4	5	6	1	5	8	0	0	2	7	7	1	7	7	3	6	6	4	5	6	1	5	8	0	0	2	7
O65686	O65686	5	5	5		T4L20.200	30S ribosomal protein S16-1, chloroplastic	1	5	5	5	0	0	2	3	3	2	4	3	3	3	2	3	4	3	4	2	4	0	0	2	3	3	2	4	3	3	3	2	3	4	3	4	2	4	0	0	2	3
O65719	O65719	37	18	17	Heat shock 70 kDa protein 3	HSP70-3	Heat shock 70 kDa protein 3	1	37	18	17	3	2	28	29	31	29	31	33	26	32	33	30	33	31	31	31	28	0	1	11	14	16	13	16	16	10	15	18	14	16	16	13	16	15	0	1	10	13
O65896	O65896	3	3	3	Cytidine deaminase 1	CDA1	Cytidine deaminase 1	1	3	3	3	0	0	2	1	2	1	1	1	2	1	2	2	1	3	2	2	2	0	0	2	1	2	1	1	1	2	1	2	2	1	3	2	2	2	0	0	2	1
O78310	O78310	5	5	5	Superoxide dismutase [Cu-Zn] 2, chloroplastic	CSD2	Superoxide dismutase [Cu-Zn] 2, chloroplastic	1	5	5	5	0	0	4	4	4	3	4	4	4	4	3	5	4	4	4	4	5	0	0	4	4	4	3	4	4	4	4	3	5	4	4	4	4	5	0	0	4	4
O80448;O80446	O80448	12;4	12;4	8;1	Pyridoxal 5-phosphate synthase subunit PDX1.1	PDX11	Pyridoxal 5-phosphate synthase subunit PDX1.1	2	12	12	8	0	0	6	10	10	5	9	5	8	9	8	7	9	11	7	11	8	0	0	6	10	10	5	9	5	8	9	8	7	9	11	7	11	8	0	0	2	6
O80456;A0A1P8AY18	O80456;A0A1P8AY18	2;1	2;1	2;1		At2g23390	Acyl-CoA;Acyl-CoA	2	2	2	2	0	0	0	2	1	1	1	2	0	1	1	1	1	1	1	2	0	0	0	0	2	1	1	1	2	0	1	1	1	1	1	1	2	0	0	0	0	2
O80480	O80480	2	1	1	Importin subunit alpha-4	IMPA4	Importin subunit alpha-4	1	2	1	1	0	0	1	1	1	1	1	1	1	1	1	1	2	0	1	1	1	0	0	0	0	0	0	0	0	0	0	0	0	1	0	0	0	0	0	0	0	0
O80494	O80494	1	1	1	F-box protein PP2-B15	PP2B15	F-box protein PP2-B15	1	1	1	1	0	0	1	1	1	1	1	1	1	1	1	1	1	1	1	1	1	0	0	1	1	1	1	1	1	1	1	1	1	1	1	1	1	1	0	0	1	1
Q9LV79;Q9SID8;Q9LFT9;O80501;Q9SMR4	Q9LV79;Q9SID8;Q9LFT9;O80501;Q9SMR4	1;1;1;1;1	1;1;1;1;1	1;1;1;1;1	Ras-related protein RABH1a;Ras-related protein RABH1d;Ras-related protein RABH1e;Ras-related protein RABH1b;Ras-related protein RABH1c	RABH1A;RABH1D;RABH1E;RABH1B;RABH1C	Ras-related protein RABH1a;Ras-related protein RABH1d;Ras-related protein RABH1e;Ras-related protein RABH1b;Ras-related protein RABH1c	5	1	1	1	0	0	1	1	1	1	1	1	1	1	1	1	1	1	1	1	1	0	0	1	1	1	1	1	1	1	1	1	1	1	1	1	1	1	0	0	1	1
O80504;Q9M1C2	O80504;Q9M1C2	2;1	2;1	2;1		CHL-CPN10;T2O9.190	10 kDa chaperonin 2, chloroplastic;10 kDa chaperonin 1, chloroplastic	2	2	2	2	0	0	1	2	2	2	2	2	2	2	2	1	2	2	2	2	2	0	0	1	2	2	2	2	2	2	2	2	1	2	2	2	2	2	0	0	1	2
O80526	O80526	11	11	8	ATP-citrate synthase alpha chain protein 3	ACLA-3	ATP-citrate synthase alpha chain protein 3	1	11	11	8	0	0	7	9	7	7	7	8	6	9	6	8	9	5	10	8	8	0	0	7	9	7	7	7	8	6	9	6	8	9	5	10	8	8	0	0	6	7
O80567	O80567	2	2	2	La-related protein 6B	LARP6B	La-related protein 6B	1	2	2	2	0	0	0	0	0	0	0	1	0	0	2	0	0	1	0	1	0	0	0	0	0	0	0	0	1	0	0	2	0	0	1	0	1	0	0	0	0	0
O80568	O80568	4	4	4	Inositol 1,3,4-trisphosphate 5/6-kinase 4	ITPK4	Inositol 1,3,4-trisphosphate 5/6-kinase 4	1	4	4	4	0	0	2	3	3	0	2	3	0	2	3	0	3	3	1	1	2	0	0	2	3	3	0	2	3	0	2	3	0	3	3	1	1	2	0	0	2	3
O80574;Q8LB01	O80574;Q8LB01	5;3	5;3	5;3	4-hydroxy-tetrahydrodipicolinate reductase 1, chloroplastic;4-hydroxy-tetrahydrodipicolinate reductase 2, chloroplastic	DAPB1;DAPB2	4-hydroxy-tetrahydrodipicolinate reductase 1, chloroplastic;4-hydroxy-tetrahydrodipicolinate reductase 2, chloroplastic	2	5	5	5	0	1	2	3	2	3	3	3	3	3	2	2	3	3	2	2	3	0	1	2	3	2	3	3	3	3	3	2	2	3	3	2	2	3	0	1	2	3
O80575	O80575	4	4	4	6,7-dimethyl-8-ribityllumazine synthase, chloroplastic		6,7-dimethyl-8-ribityllumazine synthase, chloroplastic	1	4	4	4	0	0	3	3	3	4	3	3	4	4	3	2	3	3	4	3	4	0	0	3	3	3	4	3	3	4	4	3	2	3	3	4	3	4	0	0	3	3
O80576	O80576	8	8	8		At2g44060	At2g44060	1	8	8	8	0	0	7	6	6	5	6	8	5	7	6	6	6	6	5	8	7	0	0	7	6	6	5	6	8	5	7	6	6	6	6	5	8	7	0	0	7	6
O80585	O80585	26	21	21	Methylenetetrahydrofolate reductase 2	MTHFR2	Methylenetetrahydrofolate reductase 2	1	26	21	21	0	0	16	22	20	19	21	21	17	23	21	16	20	19	15	20	23	0	0	13	18	16	15	17	17	14	19	17	12	16	15	11	15	18	0	0	13	18
O80608	O80608	1	1	1	Putative F-box protein At2g02890		Putative F-box protein At2g02890	1	1	1	1	0	0	1	1	1	1	1	1	1	1	0	1	1	1	1	1	1	0	0	1	1	1	1	1	1	1	1	0	1	1	1	1	1	1	0	0	1	1
O80713;F4J2Z7;O80711;F4J300	O80713	10;2;1;1	10;2;1;1	10;2;1;1	Short-chain dehydrogenase reductase 3a	SDR3a	Short-chain dehydrogenase reductase 3a	4	10	10	10	0	0	4	3	7	3	5	7	3	3	7	3	2	9	4	3	9	0	0	4	3	7	3	5	7	3	3	7	3	2	9	4	3	9	0	0	4	3
O80763	O80763	15	15	15	Probable nucleoredoxin 1		Probable nucleoredoxin 1	1	15	15	15	0	0	7	6	14	5	10	10	6	8	12	6	10	13	6	8	10	0	0	7	6	14	5	10	10	6	8	12	6	10	13	6	8	10	0	0	7	6
O80840	O80840	16	16	16	Phosphomannomutase	PMM	Phosphomannomutase	1	16	16	16	0	0	8	14	15	11	12	14	10	12	15	7	14	15	8	14	14	0	0	8	14	15	11	12	14	10	12	15	7	14	15	8	14	14	0	0	8	14
O80845	O80845	1	1	1	Peroxisomal membrane protein 11D	PEX11D	Peroxisomal membrane protein 11D	1	1	1	1	0	0	0	0	1	1	0	0	1	1	0	0	1	1	0	1	0	0	0	0	0	1	1	0	0	1	1	0	0	1	1	0	1	0	0	0	0	0
O80852	O80852	11	9	9	Glutathione S-transferase F9	GSTF9	Glutathione S-transferase F9	1	11	9	9	0	7	4	10	11	7	10	10	5	10	10	5	11	10	5	10	10	0	7	4	9	9	7	9	9	5	9	9	5	9	9	5	9	9	0	7	4	9
O80897	O80897	1	1	1		At2g32600	At2g32600/T26B15.16	1	1	1	1	0	0	1	1	1	0	1	1	0	1	1	0	1	1	0	1	0	0	0	1	1	1	0	1	1	0	1	1	0	1	1	0	1	0	0	0	1	1
O80934	O80934	16	16	13	Uncharacterized protein At2g37660, chloroplastic		Uncharacterized protein At2g37660, chloroplastic	1	16	16	13	0	0	9	10	13	10	11	14	8	11	14	11	13	14	10	11	12	0	0	9	10	13	10	11	14	8	11	14	11	13	14	10	11	12	0	0	7	8
O80944;A0A1P8B1V1	O80944;A0A1P8B1V1	7;5	7;5	6;5	Aldo-keto reductase family 4 member C8	AKR4C8	Aldo-keto reductase family 4 member C8;NAD(P)-linked oxidoreductase superfamily protein	2	7	7	6	0	0	4	6	7	3	6	7	3	5	5	4	5	7	5	5	6	0	0	4	6	7	3	6	7	3	5	5	4	5	7	5	5	6	0	0	3	5
Q56ZQ3;O80977	Q56ZQ3;O80977	4;4	4;4	4;4	Vacuolar-sorting receptor 4;Vacuolar-sorting receptor 3	VSR4;VSR3	Vacuolar-sorting receptor 4;Vacuolar-sorting receptor 3	2	4	4	4	0	0	2	2	4	3	3	2	2	3	4	1	3	4	0	2	3	0	0	2	2	4	3	3	2	2	3	4	1	3	4	0	2	3	0	0	2	2
O80988	O80988	49	27	27	Glycine dehydrogenase (decarboxylating) 2, mitochondrial	GLDP2	Glycine dehydrogenase (decarboxylating) 2, mitochondrial	1	49	27	27	3	6	40	43	39	38	42	42	39	42	42	43	46	40	43	42	39	0	1	22	24	20	21	23	23	22	23	22	24	25	21	24	23	21	0	1	22	24
O80990	O80990	4	4	4	Probable cytosolic iron-sulfur protein assembly protein CIAO1 homolog	emb1345	Protein CIA1	1	4	4	4	1	0	0	2	2	1	3	2	1	2	0	3	1	2	0	0	1	1	0	0	2	2	1	3	2	1	2	0	3	1	2	0	0	1	1	0	0	2
O81014	O81014	5	5	5	4-diphosphocytidyl-2-C-methyl-D-erythritol kinase, chloroplastic	ISPE	4-diphosphocytidyl-2-C-methyl-D-erythritol kinase, chloroplastic	1	5	5	5	0	0	2	4	4	0	3	4	2	4	4	2	3	4	4	5	4	0	0	2	4	4	0	3	4	2	4	4	2	3	4	4	5	4	0	0	2	4
O81024	O81024	6	6	6	Probable ethanolamine kinase	EMB1187	Probable ethanolamine kinase	1	6	6	6	0	0	1	1	2	1	4	2	1	2	3	1	2	3	1	3	3	0	0	1	1	2	1	4	2	1	2	3	1	2	3	1	3	3	0	0	1	1
O81146	O81146	9	5	5	Proteasome subunit alpha type-6-A	PAA1	Proteasome subunit alpha type-6-A	1	9	5	5	0	0	4	6	7	4	7	7	3	6	7	5	6	7	4	7	7	0	0	3	4	4	3	4	4	3	4	5	4	4	5	2	5	4	0	0	3	4
O81148;F4JJE5	O81148	9;2	9;2	9;2	Proteasome subunit alpha type-4-A	PAC1	Proteasome subunit alpha type-4-A	2	9	9	9	0	0	7	8	9	5	7	8	6	9	8	4	7	7	7	8	9	0	0	7	8	9	5	7	8	6	9	8	4	7	7	7	8	9	0	0	7	8
O81149	O81149	10	10	3	Proteasome subunit alpha type-5-A	PAE1	Proteasome subunit alpha type-5-A	1	10	10	3	0	0	5	7	7	6	7	7	6	7	6	6	6	7	7	6	5	0	0	5	7	7	6	7	7	6	7	6	6	6	7	7	6	5	0	0	1	3
O81153	O81153	5	1	1	Proteasome subunit beta type-3-B	PBC2	Proteasome subunit beta type-3-B	1	5	1	1	0	0	3	4	4	2	5	3	3	3	3	3	4	3	3	4	5	0	0	0	1	1	0	1	0	0	0	0	0	1	0	0	1	1	0	0	0	1
O81299	O81299	8	8	8		T14P8.15	AT4g02340 protein	1	8	8	8	0	0	1	3	4	1	3	7	1	3	6	2	2	6	1	4	4	0	0	1	3	4	1	3	7	1	3	6	2	2	6	1	4	4	0	0	1	3
O81644	O81644	17	17	15	Villin-2	VLN2	Villin-2	1	17	17	15	0	0	9	12	11	7	12	10	9	13	11	11	13	12	10	13	8	0	0	9	12	11	7	12	10	9	13	11	11	13	12	10	13	8	0	0	7	11
O81742;A0A1P8B3B6	O81742;A0A1P8B3B6	11;9	2;2	2;2	Beta-adaptin-like protein C	BETAC-AD	Beta-adaptin-like protein C;Adaptin family protein	2	11	2	2	0	0	2	6	7	4	5	7	3	4	6	5	4	8	4	7	5	0	0	0	1	1	0	0	1	0	1	1	0	0	1	1	1	1	0	0	0	1
O81769	O81769	1	1	1	Probable diphthine synthase		Probable diphthine methyl ester synthase	1	1	1	1	0	0	0	0	0	0	0	0	0	0	0	0	0	1	0	0	0	0	0	0	0	0	0	0	0	0	0	0	0	0	1	0	0	0	0	0	0	0
O81852	O81852	12	7	7	Bifunctional aspartokinase/homoserine dehydrogenase 2, chloroplastic;Aspartokinase;Homoserine dehydrogenase	AKHSDH2	Bifunctional aspartokinase/homoserine dehydrogenase 2, chloroplastic	1	12	7	7	0	0	8	9	4	7	7	5	5	9	4	9	12	5	10	10	3	0	0	5	6	1	3	4	2	4	6	1	5	7	2	6	6	1	0	0	5	6
O81884	O81884	5	5	5	L-galactose dehydrogenase	LGALDH	L-galactose dehydrogenase	1	5	5	5	0	0	2	5	2	1	4	2	2	2	3	2	0	3	3	1	1	0	0	2	5	2	1	4	2	2	2	3	2	0	3	3	1	1	0	0	2	5
O82172	O82172	2	2	2		At2g35200	DUF740 family protein	1	2	2	2	0	0	0	0	1	0	2	1	0	0	2	1	1	2	1	2	1	0	0	0	0	1	0	2	1	0	0	2	1	1	2	1	2	1	0	0	0	0
O82179	O82179	3	3	3	Glycine cleavage system H protein 2, mitochondrial	GDH2	Glycine cleavage system H protein 2, mitochondrial	1	3	3	3	0	0	2	2	2	2	2	2	2	2	3	2	3	3	3	2	2	0	0	2	2	2	2	2	2	2	2	3	2	3	3	3	2	2	0	0	2	2
O82204	O82204	4	4	3	60S ribosomal protein L28-1	RPL28A	60S ribosomal protein L28-1	1	4	4	3	0	0	3	4	4	3	4	4	3	3	3	3	3	3	2	3	4	0	0	3	4	4	3	4	4	3	3	3	3	3	3	2	3	4	0	0	2	3
O82230	O82230	7	7	5		At2g24020	Nucleoid-associated protein At2g24020, chloroplastic	1	7	7	5	0	0	6	7	4	6	6	7	6	7	4	6	7	7	7	6	6	0	0	6	7	4	6	6	7	6	7	4	6	7	7	7	6	6	0	0	5	5
O82240	O82240	4	4	4			Adenine nucleotide alpha hydrolases-like superfamily protein	1	4	4	4	0	0	2	3	3	2	3	3	3	3	3	3	4	3	3	3	3	0	0	2	3	3	2	3	3	3	3	3	3	4	3	3	3	3	0	0	2	3
O82264	O82264	6	6	6	NPL4-like protein 2		NPL4-like protein 2	1	6	6	6	0	0	1	3	4	2	3	3	0	3	3	2	5	5	3	1	4	0	0	1	3	4	2	3	3	0	3	3	2	5	5	3	1	4	0	0	1	3
O82290	O82290	5	5	5	Probable inactive shikimate kinase like 2, chloroplastic	SKL2	Probable inactive shikimate kinase like 2, chloroplastic	1	5	5	5	0	0	1	2	2	1	3	2	2	2	2	3	4	2	2	3	2	0	0	1	2	2	1	3	2	2	2	2	3	4	2	2	3	2	0	0	1	2
O82291	O82291	8	8	8	Probable plastid-lipid-associated protein 3, chloroplastic	PAP3	Probable plastid-lipid-associated protein 3, chloroplastic	1	8	8	8	0	0	6	4	5	6	5	4	6	4	4	4	5	5	3	6	6	0	0	6	4	5	6	5	4	6	4	4	4	5	5	3	6	6	0	0	6	4
O82299	O82299	12	12	12			Putative chloroplast RNA binding protein	1	12	12	12	0	0	6	8	7	7	8	8	7	7	10	8	10	10	6	10	10	0	0	6	8	7	7	8	8	7	7	10	8	10	10	6	10	10	0	0	6	8
O82314	O82314	1	1	1	Probable transcriptional regulatory protein At2g25830		Probable transcriptional regulatory protein At2g25830	1	1	1	1	0	0	1	1	1	1	1	1	1	1	1	1	1	1	1	1	1	0	0	1	1	1	1	1	1	1	1	1	1	1	1	1	1	1	0	0	1	1
O82326;A0A1P8AZN6;Q9SYZ4	O82326;A0A1P8AZN6;Q9SYZ4	2;1;1	2;1;1	2;1;1		At4g34290	Expressed protein;SWIB/MDM2 domain superfamily protein;SWIB/MDM2 domain superfamily protein	3	2	2	2	0	0	1	2	1	1	2	2	1	1	1	1	2	2	1	2	1	0	0	1	2	1	1	2	2	1	1	1	1	2	2	1	2	1	0	0	1	2
O82333	O82333	2	2	2	Probable indole-3-acetic acid-amido synthetase GH3.1	GH3.1	Probable indole-3-acetic acid-amido synthetase GH3.1	1	2	2	2	0	0	0	1	1	1	0	1	0	1	1	1	1	2	0	1	1	0	0	0	1	1	1	0	1	0	1	1	1	1	2	0	1	1	0	0	0	1
O82392;A0A1P8B279	O82392;A0A1P8B279	20;17	20;17	20;17	Phosphomethylpyrimidine synthase, chloroplastic	THIC	Phosphomethylpyrimidine synthase, chloroplastic;ThiaminC	2	20	20	20	0	1	17	17	12	14	16	11	13	15	12	14	19	10	15	15	10	0	1	17	17	12	14	16	11	13	15	12	14	19	10	15	15	10	0	1	17	17
O82399	O82399	9	8	8	Probable malate dehydrogenase, glyoxysomal		Malate dehydrogenase 1, peroxisomal	1	9	8	8	0	0	8	8	9	6	9	7	6	9	9	8	8	9	8	9	9	0	0	7	7	8	5	8	6	5	8	8	7	7	8	7	8	8	0	0	7	7
O82413;F4KFB0	O82413	5;2	5;2	5;2		F12M12_70	Histidine--tRNA ligase, chloroplastic/mitochondrial	2	5	5	5	0	0	0	3	2	0	1	2	2	3	3	1	3	3	2	4	2	0	0	0	3	2	0	1	2	2	3	3	1	3	3	2	4	2	0	0	0	3
O82462	O82462	26	26	26			Glutamate--tRNA ligase, cytoplasmic	1	26	26	26	0	0	11	17	18	11	12	18	18	18	16	13	18	21	18	17	18	0	0	11	17	18	11	12	18	18	18	16	13	18	21	18	17	18	0	0	11	17
O82514;F4KAP2	O82514;F4KAP2	4;2	4;2	4;2	Adenylate kinase 4	ADK1	Adenylate kinase 4;ATP:AMP phosphotransferase	2	4	4	4	0	0	2	3	3	0	2	3	1	3	2	0	3	3	1	3	4	0	0	2	3	3	0	2	3	1	3	2	0	3	3	1	3	4	0	0	2	3
O82597	O82597	7	5	3	Soluble inorganic pyrophosphatase 5	PPA5	Soluble inorganic pyrophosphatase 5	1	7	5	3	0	0	3	5	6	4	4	4	3	4	5	4	5	6	3	3	5	0	0	2	4	5	3	3	3	2	2	3	3	3	5	2	2	3	0	0	1	2
O82628	O82628	6	6	6	V-type proton ATPase subunit G1	VHA-G1	V-type proton ATPase subunit G1	1	6	6	6	0	0	5	5	5	4	5	5	3	5	4	2	3	5	2	3	5	0	0	5	5	5	4	5	5	3	5	4	2	3	5	2	3	5	0	0	5	5
O82629	O82629	1	1	1	V-type proton ATPase subunit G2	VHA-G2	V-type proton ATPase subunit G2	1	1	1	1	0	0	0	1	1	1	1	1	1	1	1	0	0	1	0	1	1	0	0	0	1	1	1	1	1	1	1	1	0	0	1	0	1	1	0	0	0	1
O82656;F4IA41	O82656;F4IA41	2;1	2;1	2;1	Protein-tyrosine-phosphatase PTP1	PTP1	Protein-tyrosine-phosphatase PTP1;Protein tyrosine phosphatase 1	2	2	2	2	0	0	1	2	2	2	2	2	1	2	2	0	2	2	2	2	2	0	0	1	2	2	2	2	2	1	2	2	0	2	2	2	2	2	0	0	1	2
O82662	O82662	21	21	21	Succinyl-CoA ligase [ADP-forming] subunit beta, mitochondrial		Succinate--CoA ligase [ADP-forming] subunit beta, mitochondrial	1	21	21	21	0	1	13	18	19	13	17	19	14	15	20	10	17	18	11	18	20	0	1	13	18	19	13	17	19	14	15	20	10	17	18	11	18	20	0	1	13	18
O82663;Q9ZPX5	O82663	13;5	13;5	13;5	Succinate dehydrogenase [ubiquinone] flavoprotein subunit 1, mitochondrial	SDH1-1	Succinate dehydrogenase [ubiquinone] flavoprotein subunit 1, mitochondrial	2	13	13	13	0	0	7	7	7	6	7	6	4	9	6	4	8	11	5	4	8	0	0	7	7	7	6	7	6	4	9	6	4	8	11	5	4	8	0	0	7	7
O82762	O82762	9	8	8		At2g25970	F17H15.1/F17H15.1	1	9	8	8	0	0	4	6	6	4	6	7	6	7	5	5	6	7	5	5	8	0	0	4	5	5	3	5	6	5	6	4	4	5	6	4	4	7	0	0	4	5
O82768;A0A1P8AUF5;A0A1P8AUE7	O82768;A0A1P8AUF5;A0A1P8AUE7	8;7;5	8;7;5	8;7;5	Histidine biosynthesis bifunctional protein hisIE, chloroplastic;Phosphoribosyl-AMP cyclohydrolase;Phosphoribosyl-ATP pyrophosphatase	HISN2	Histidine biosynthesis bifunctional protein hisIE, chloroplastic;Phosphoribosyl-AMP cyclohydrolase;Phosphoribosyl-AMP cyclohydrolase	3	8	8	8	0	0	5	7	7	8	8	7	7	7	7	7	8	7	7	7	7	0	0	5	7	7	8	8	7	7	7	7	7	8	7	7	7	7	0	0	5	7
O82772	O82772	4	4	4	Probable inactive beta-glucosidase 25	BGLU25	Probable inactive beta-glucosidase 25	1	4	4	4	0	0	1	1	2	0	1	2	1	0	2	0	1	4	1	1	2	0	0	1	1	2	0	1	2	1	0	2	0	1	4	1	1	2	0	0	1	1
O82782	O82782	5	5	5	1-(5-phosphoribosyl)-5-[(5-phosphoribosylamino)methylideneamino] imidazole-4-carboxamide isomerase, chloroplastic	HISN3	1-(5-phosphoribosyl)-5-[(5-phosphoribosylamino)methylideneamino] imidazole-4-carboxamide isomerase, chloroplastic	1	5	5	5	0	1	2	3	3	3	4	3	1	4	3	3	5	3	4	3	3	0	1	2	3	3	3	4	3	1	4	3	3	5	3	4	3	3	0	1	2	3
O82793	O82793	3	1	1	Soluble inorganic pyrophosphatase 3	PPA3	Soluble inorganic pyrophosphatase 3	1	3	1	1	0	0	1	2	2	1	2	2	2	3	3	1	3	2	2	2	3	0	0	0	1	1	0	1	1	1	1	1	0	1	1	1	1	1	0	0	0	1
O82796;A0A1P8AMY1	O82796;A0A1P8AMY1	2;1	2;1	2;1	Phosphoserine phosphatase, chloroplastic	PSP	Phosphoserine phosphatase, chloroplastic;O-phosphoserine phosphohydrolase	2	2	2	2	0	0	1	1	1	2	1	1	1	1	1	1	0	2	1	2	0	0	0	1	1	1	2	1	1	1	1	1	1	0	2	1	2	0	0	0	1	1
Q8VZ87;P0CJ48;P04778	Q8VZ87;P0CJ48;P04778	5;5;5	2;2;2	2;2;2	Chlorophyll a-b binding protein 3, chloroplastic;Chlorophyll a-b binding protein 2, chloroplastic;Chlorophyll a-b binding protein 1, chloroplastic	LHCB1.2;LHCB1.1;LHCB1.3	Chlorophyll a-b binding protein 3, chloroplastic;Chlorophyll a-b binding protein 2, chloroplastic;Chlorophyll a-b binding protein 1, chloroplastic	3	5	2	2	0	0	4	4	5	5	5	5	3	5	5	4	5	4	4	5	5	0	0	1	1	2	2	2	2	0	2	2	1	2	1	1	2	2	0	0	1	1
P05466;A0A1P8B1E5	P05466;A0A1P8B1E5	13;12	13;12	2;2	3-phosphoshikimate 1-carboxyvinyltransferase, chloroplastic		3-phosphoshikimate 1-carboxyvinyltransferase, chloroplastic;3-phosphoshikimate 1-carboxyvinyltransferase	2	13	13	2	0	0	9	9	10	10	11	9	9	10	10	10	11	11	10	9	10	0	0	9	9	10	10	11	9	9	10	10	10	11	11	10	9	10	0	0	1	1
P09468	P09468	5	5	5	ATP synthase epsilon chain, chloroplastic	atpE	ATP synthase epsilon chain, chloroplastic	1	5	5	5	0	0	2	2	2	2	3	2	1	1	2	1	2	2	2	1	3	0	0	2	2	2	2	3	2	1	1	2	1	2	2	2	1	3	0	0	2	2
Q9SYK9;P0C7P7	Q9SYK9;P0C7P7	1;1	1;1	1;1	UDP-glycosyltransferase 74E2;UDP-glycosyltransferase 74E1	UGT74E2;UGT74E1	UDP-glycosyltransferase 74E2;UDP-glycosyltransferase 74E1	2	1	1	1	0	0	1	1	1	0	0	1	0	1	1	0	1	1	1	1	1	0	0	1	1	1	0	0	1	0	1	1	0	1	1	1	1	1	0	0	1	1
Q38894;Q3E7I6;P0C8Z7	Q38894;Q3E7I6;P0C8Z7	1;1;1	1;1;1	1;1;1	GDSL esterase/lipase At1g28670;GDSL esterase/lipase At1g28650;GDSL esterase/lipase At1g28640		GDSL esterase/lipase At1g28670;GDSL esterase/lipase At1g28650;GDSL esterase/lipase At1g28640	3	1	1	1	0	0	0	0	0	0	1	0	0	0	0	0	1	0	0	0	0	0	0	0	0	0	0	1	0	0	0	0	0	1	0	0	0	0	0	0	0	0
P0CJ47;P0CJ46	P0CJ47;P0CJ46	17;17	3;3	2;2	Actin-3;Actin-1	ACT3;ACT1	Actin-3;Actin-1	2	17	3	2	0	0	10	13	13	11	13	13	11	13	12	12	14	12	13	14	13	0	0	2	2	2	2	2	2	2	2	2	2	3	2	2	3	2	0	0	2	2
P0CZ23;P0CZ24	P0CZ23	21;3	21;3	14;2	Acyl-coenzyme A oxidase 3, peroxisomal	ACX3	Acyl-coenzyme A oxidase 3, peroxisomal	2	21	21	14	0	0	13	15	19	9	13	17	9	16	16	12	14	16	11	15	17	0	0	13	15	19	9	13	17	9	16	16	12	14	16	11	15	17	0	0	8	9
P0DH96;P0DH95;F4IEU4;F4K8M3;F4K8M2;A0A1P8ANC4;A0A1P8BAP4	P0DH96;P0DH95;F4IEU4;F4K8M3;F4K8M2;A0A1P8ANC4;A0A1P8BAP4	9;9;8;8;8;6;6	2;2;2;2;2;1;1	2;2;2;2;2;1;1	Calmodulin-4;Calmodulin-1	CAM4;CAM1	Calmodulin-4;Calmodulin-1;Calmodulin;Calmodulin;Calmodulin;Calmodulin;Calmodulin	7	9	2	2	2	1	4	7	7	5	6	7	5	7	8	6	8	8	7	7	8	0	0	1	2	2	1	2	2	1	2	2	2	2	2	2	2	2	0	0	1	2
Q8W4H7;Q8GTY0;Q0WL56;P0DH99;F4HUA0	Q8W4H7;Q8GTY0;Q0WL56;P0DH99;F4HUA0	18;18;18;18;13	18;18;18;18;13	18;18;18;18;13	Elongation factor 1-alpha 2;Elongation factor 1-alpha 4;Elongation factor 1-alpha 3;Elongation factor 1-alpha 1	A2;A4;A3;A1;At1g07930	Elongation factor 1-alpha 2;Elongation factor 1-alpha 4;Elongation factor 1-alpha 3;Elongation factor 1-alpha 1;GTP binding Elongation factor Tu family protein	5	18	18	18	2	2	18	18	15	18	18	18	17	18	18	16	17	18	17	18	17	2	2	18	18	15	18	18	18	17	18	18	16	17	18	17	18	17	2	2	18	18
P0DI13;P0DI12	P0DI13;P0DI12	2;2	2;2	2;2	SUMO-activating enzyme subunit 1B-2;SUMO-activating enzyme subunit 1B-1	SAE1B-2;SAE1B-1	SUMO-activating enzyme subunit 1B-2;SUMO-activating enzyme subunit 1B-1	2	2	2	2	0	0	0	1	0	0	0	2	0	1	0	0	1	0	0	0	0	0	0	0	1	0	0	0	2	0	1	0	0	1	0	0	0	0	0	0	0	1
P0DI77;P0DI76	P0DI77;P0DI76	1;1	1;1	1;1	1,8-cineole synthase 2, chloroplastic;1,8-cineole synthase 1, chloroplastic	TPS23;TPS27	1,8-cineole synthase 2, chloroplastic;1,8-cineole synthase 1, chloroplastic	2	1	1	1	0	0	1	1	1	1	1	1	1	1	1	1	1	1	1	1	1	0	0	1	1	1	1	1	1	1	1	1	1	1	1	1	1	1	0	0	1	1
P0DI79;P0DI78	P0DI79;P0DI78	4;4	4;4	4;4	UPF0496 protein At3g28300;UPF0496 protein At3g28290		UPF0496 protein At3g28300;UPF0496 protein At3g28290	2	4	4	4	0	0	1	2	3	2	3	2	2	4	2	1	3	4	1	2	2	0	0	1	2	3	2	3	2	2	4	2	1	3	4	1	2	2	0	0	1	2
P0DKC4;P0DKC3	P0DKC4;P0DKC3	18;18	18;18	17;17	Phosphoglycolate phosphatase 1B, chloroplastic;Phosphoglycolate phosphatase 1A, chloroplastic	PGLP1B;PGLP1A	Phosphoglycolate phosphatase 1B, chloroplastic;Phosphoglycolate phosphatase 1A, chloroplastic	2	18	18	17	5	5	14	15	15	16	13	15	13	16	14	15	16	15	17	16	15	5	5	14	15	15	16	13	15	13	16	14	15	16	15	17	16	15	5	4	13	14
P0DKI3;F4HQN3	P0DKI3;F4HQN3	7;4	7;4	7;4	Tropinone reductase homolog At1g07440	At1g07440	Tropinone reductase homolog At1g07440;NAD(P)-binding Rossmann-fold superfamily protein	2	7	7	7	0	0	3	3	4	2	3	5	3	5	3	2	3	5	4	2	2	0	0	3	3	4	2	3	5	3	5	3	2	3	5	4	2	2	0	0	3	3
P0DKL6;P0DKL4	P0DKL6;P0DKL4	9;9	9;9	9;9			Spliceosome-associated protein 130 B;Spliceosome-associated protein 130 A	2	9	9	9	0	0	1	5	4	2	6	2	2	4	2	4	4	5	3	4	7	0	0	1	5	4	2	6	2	2	4	2	4	4	5	3	4	7	0	0	1	5
P10795;F4HRR5	P10795	10;3	7;3	7;3	Ribulose bisphosphate carboxylase small chain 1A, chloroplastic	RBCS-1A	Ribulose bisphosphate carboxylase small chain 1A, chloroplastic	2	10	7	7	8	8	10	9	10	9	9	10	9	10	10	9	9	9	10	10	10	5	5	7	6	7	6	6	7	6	7	7	6	6	6	7	7	7	5	5	7	6
P10796	P10796	11	11	3	Ribulose bisphosphate carboxylase small chain 1B, chloroplastic	RBCS-1B	Ribulose bisphosphate carboxylase small chain 1B, chloroplastic	1	11	11	3	8	8	11	11	11	11	11	11	11	11	11	11	11	11	10	11	11	8	8	11	11	11	11	11	11	11	11	11	11	11	11	10	11	11	2	2	3	3
P10798;P10797;B3H5S2;F4KA76	P10798;P10797;B3H5S2;F4KA76	11;11;10;8	3;3;3;3	3;3;3;3	Ribulose bisphosphate carboxylase small chain 3B, chloroplastic;Ribulose bisphosphate carboxylase small chain 2B, chloroplastic;Ribulose bisphosphate carboxylase small chain	RBCS-3B;RBCS-2B;At5g38410	Ribulose bisphosphate carboxylase small chain 3B, chloroplastic;Ribulose bisphosphate carboxylase small chain 2B, chloroplastic;Ribulose bisphosphate carboxylase small chain;Ribulose bisphosphate carboxylase small chain	4	11	3	3	9	9	11	11	11	11	11	11	11	11	11	11	11	11	10	11	11	3	3	3	3	3	3	3	3	3	3	3	3	3	3	3	3	3	3	3	3	3
P10896;F4IVZ7	P10896;F4IVZ7	27;25	27;25	27;25	Ribulose bisphosphate carboxylase/oxygenase activase, chloroplastic	RCA	Ribulose bisphosphate carboxylase/oxygenase activase, chloroplastic;Rubisco activase	2	27	27	27	2	1	23	23	22	20	24	25	21	25	21	21	27	26	21	24	22	2	1	23	23	22	20	24	25	21	25	21	21	27	26	21	24	22	2	1	23	23
P11035	P11035	35	35	31	Nitrate reductase [NADH] 2	NIA2	Nitrate reductase [NADH] 2	1	35	35	31	1	0	16	25	20	18	23	21	21	25	24	22	26	21	21	26	22	1	0	16	25	20	18	23	21	21	25	24	22	26	21	21	26	22	0	0	12	21
P11574;Q8W4E2	P11574;Q8W4E2	25;25	25;25	4;4	V-type proton ATPase subunit B1;V-type proton ATPase subunit B3	VHA-B1;VHA-B3	V-type proton ATPase subunit B1;V-type proton ATPase subunit B3	2	25	25	4	0	0	15	20	19	14	17	20	11	20	21	10	17	21	15	17	20	0	0	15	20	19	14	17	20	11	20	21	10	17	21	15	17	20	0	0	3	4
P11829	P11829	1	1	1	Acyl carrier protein 1, chloroplastic	ACP1	Acyl carrier protein 1, chloroplastic	1	1	1	1	0	0	1	1	1	0	1	1	1	1	1	0	1	1	1	1	1	0	0	1	1	1	0	1	1	1	1	1	0	1	1	1	1	1	0	0	1	1
P11832	P11832	5	1	1	Nitrate reductase [NADH] 1	NIA1	Nitrate reductase [NADH] 1	1	5	1	1	1	0	5	4	4	4	5	4	5	4	4	5	5	5	5	4	5	0	0	1	0	0	1	1	0	1	0	1	1	1	1	1	1	1	0	0	1	0
P14671;P25269	P14671;P25269	13;8	13;8	13;8	Tryptophan synthase beta chain 1, chloroplastic;Tryptophan synthase beta chain 2, chloroplastic	TSB1;TSB2	Tryptophan synthase beta chain 1, chloroplastic;Tryptophan synthase beta chain 2, chloroplastic	2	13	13	13	0	0	7	9	11	9	11	8	8	9	8	7	10	11	8	10	9	0	0	7	9	11	9	11	8	8	9	8	7	10	11	8	10	9	0	0	7	9
P16127	P16127	10	10	6	Magnesium-chelatase subunit ChlI-1, chloroplastic	CHLI1	Magnesium-chelatase subunit ChlI-1, chloroplastic	1	10	10	6	0	0	5	7	6	5	5	6	4	9	5	4	9	9	4	7	5	0	0	5	7	6	5	5	6	4	9	5	4	9	9	4	7	5	0	0	3	4
P16180	P16180	5	5	5	30S ribosomal protein S17, chloroplastic	RPS17	30S ribosomal protein S17, chloroplastic	1	5	5	5	0	0	3	3	4	3	5	3	2	4	4	2	3	3	2	4	4	0	0	3	3	4	3	5	3	2	4	4	2	3	3	2	4	4	0	0	3	3
P16181;O65569	P16181	5;2	5;2	2;0	40S ribosomal protein S11-1	RPS11A	40S ribosomal protein S11-1	2	5	5	2	0	0	4	4	4	4	4	4	4	4	4	4	5	4	5	4	3	0	0	4	4	4	4	4	4	4	4	4	4	5	4	5	4	3	0	0	2	2
P16972	P16972	3	2	2	Ferredoxin-2, chloroplastic	FD2	Ferredoxin-2, chloroplastic	1	3	2	2	1	2	1	3	3	1	2	3	1	2	3	1	2	2	1	3	2	1	2	1	2	2	1	2	2	1	2	2	1	2	2	1	2	2	1	2	1	2
P17094;A8MQQ1	P17094;A8MQQ1	23;19	23;19	16;14	60S ribosomal protein L3-1	ARP1;RP1	60S ribosomal protein L3-1;Ribosomal protein 1	2	23	23	16	2	1	20	19	22	18	20	19	18	19	19	17	21	18	21	20	20	2	1	20	19	22	18	20	19	18	19	19	17	21	18	21	20	20	2	1	14	12
P17562	P17562	15	6	2	S-adenosylmethionine synthase 2	SAM2	S-adenosylmethionine synthase 2	1	15	6	2	1	1	12	10	7	10	9	11	8	10	7	11	15	10	11	13	9	0	0	4	3	2	3	2	4	3	3	1	4	6	3	4	4	3	0	0	2	2
P17597	P17597	11	11	11	Acetolactate synthase, chloroplastic	ALS	Acetolactate synthase, chloroplastic	1	11	11	11	0	0	5	7	6	7	10	7	6	10	5	4	9	6	8	9	5	0	0	5	7	6	7	10	7	6	10	5	4	9	6	8	9	5	0	0	5	7
P17745	P17745	22	22	21	Elongation factor Tu, chloroplastic	TUFA	Elongation factor Tu, chloroplastic	1	22	22	21	5	6	18	20	22	17	20	21	18	22	20	19	22	21	20	20	20	5	6	18	20	22	17	20	21	18	22	20	19	22	21	20	20	20	5	6	17	19
P19366	P19366	33	33	32	ATP synthase subunit beta, chloroplastic	atpB	ATP synthase subunit beta, chloroplastic	1	33	33	32	5	5	29	31	28	28	33	31	28	31	31	27	31	32	25	31	27	5	5	29	31	28	28	33	31	28	31	31	27	31	32	25	31	27	5	5	28	30
P20115;A0A1I9LSJ6;Q9M1D3;A0A1I9LSJ5	P20115	18;3;3;1	18;3;3;1	18;3;3;1	Citrate synthase 4, mitochondrial	CSY4	Citrate synthase 4, mitochondrial	4	18	18	18	0	0	14	18	17	16	16	17	13	17	17	16	17	17	15	17	18	0	0	14	18	17	16	16	17	13	17	17	16	17	17	15	17	18	0	0	14	18
P20649;F4JPJ7;P19456;A0A1P8AYX4;P20431;A0A1P8BD43;Q42556;Q9SJB3;Q9M2A0;Q9LV11;A0A1P8B2U9;F4HU00;Q9SU58;A0A1P8AMR3;A0A1P8AMR6;A0A1P8B2Y6;A0A1P8B2V0;A0A1I9LS30;Q9LY32;Q43128	P20649;F4JPJ7;P19456;A0A1P8AYX4	8;7;7;6;3;2;1;1;1;1;1;1;1;1;1;1;1;1;1;1	8;7;7;6;3;2;1;1;1;1;1;1;1;1;1;1;1;1;1;1	8;7;7;6;3;2;1;1;1;1;1;1;1;1;1;1;1;1;1;1	ATPase 1, plasma membrane-type;ATPase 2, plasma membrane-type	AHA1;HA2;AHA2	ATPase 1, plasma membrane-type;Plasma membrane ATPase;ATPase 2, plasma membrane-type;Plasma membrane ATPase	20	8	8	8	0	0	3	2	4	4	3	2	3	5	2	3	7	6	2	5	3	0	0	3	2	4	4	3	2	3	5	2	3	7	6	2	5	3	0	0	3	2
P21216;Q9LFF9	P21216	11;2	11;2	9;0	Soluble inorganic pyrophosphatase 2	PPA2	Soluble inorganic pyrophosphatase 2	2	11	11	9	1	1	6	5	5	10	6	7	6	7	8	10	11	8	8	6	8	1	1	6	5	5	10	6	7	6	7	8	10	11	8	8	6	8	1	1	5	4
P21218;Q42536	P21218	6;1	6;1	6;1	Protochlorophyllide reductase B, chloroplastic	PORB	Protochlorophyllide reductase B, chloroplastic	2	6	6	6	0	0	2	2	1	1	3	0	1	2	0	2	4	0	3	1	0	0	0	2	2	1	1	3	0	1	2	0	2	4	0	3	1	0	0	0	2	2
P21238	P21238	30	30	30	Chaperonin 60 subunit alpha 1, chloroplastic	CPN60A1	Chaperonin 60 subunit alpha 1, chloroplastic	1	30	30	30	4	3	26	28	28	25	27	28	25	28	27	29	29	27	27	28	28	4	3	26	28	28	25	27	28	25	28	27	29	29	27	27	28	28	4	3	26	28
P21240;A0A1P8ATB3;A0A2H1ZEC4;A0A1P8ATA4;Q9C667	P21240	30;1;1;1;1	30;1;1;1;1	8;0;0;0;0	Chaperonin 60 subunit beta 1, chloroplastic	CPN60B1	Chaperonin 60 subunit beta 1, chloroplastic	5	30	30	8	2	3	24	27	26	27	26	26	26	27	26	25	29	28	29	27	26	2	3	24	27	26	27	26	26	26	27	26	25	29	28	29	27	26	0	0	4	6
P21276;F4JRV2	P21276;F4JRV2	5;4	5;4	5;4	Superoxide dismutase [Fe] 1, chloroplastic;Superoxide dismutase	FSD1	Superoxide dismutase [Fe] 1, chloroplastic;Superoxide dismutase	2	5	5	5	0	0	4	4	2	4	5	4	3	4	3	2	3	4	4	4	2	0	0	4	4	2	4	5	4	3	4	3	2	3	4	4	4	2	0	0	4	4
P22738	P22738	9	2	2	60S ribosomal protein L3-2	ARP2	60S ribosomal protein L3-2	1	9	2	2	0	0	7	7	8	7	7	8	5	7	7	6	8	6	6	8	7	0	0	1	0	1	1	0	1	0	1	0	1	1	0	1	1	0	0	0	1	0
P22953;F4KCE5	P22953;F4KCE5	45;38	45;38	19;18	Probable mediator of RNA polymerase II transcription subunit 37e	MED37E;HSC70-1	Heat shock 70 kDa protein 1;Heat shock cognate protein 70-1	2	45	45	19	6	5	33	36	35	32	39	38	36	38	37	31	42	38	39	36	33	6	5	33	36	35	32	39	38	36	38	37	31	42	38	39	36	33	3	4	11	14
P22954;Q9C7X7	P22954	31;15	13;2	13;2	Probable mediator of RNA polymerase II transcription subunit 37c	MED37D	Heat shock 70 kDa protein 2	2	31	13	13	2	0	18	22	23	16	20	27	17	17	25	19	22	24	21	22	23	0	0	2	7	9	2	6	11	2	2	10	3	6	11	3	7	10	0	0	2	7
P23321	P23321	13	13	6	Oxygen-evolving enhancer protein 1-1, chloroplastic	PSBO1	Oxygen-evolving enhancer protein 1-1, chloroplastic	1	13	13	6	0	0	11	11	10	9	11	10	10	11	11	7	10	11	9	9	11	0	0	11	11	10	9	11	10	10	11	11	7	10	11	9	9	11	0	0	4	5
P23686	P23686	15	1	1	S-adenosylmethionine synthase 1	SAM1	S-adenosylmethionine synthase 1	1	15	1	1	1	1	12	10	8	11	10	12	9	10	9	11	15	10	11	14	10	0	0	1	1	1	1	1	1	1	1	1	1	1	0	1	1	1	0	0	1	1
P24636	P24636	18	18	3	Tubulin beta-4 chain	TUBB4	Tubulin beta-4 chain	1	18	18	3	0	0	11	13	10	10	14	10	10	14	11	11	16	13	12	13	8	0	0	11	13	10	10	14	10	10	14	11	11	16	13	12	13	8	0	0	1	2
P24704	P24704	3	3	3	Superoxide dismutase [Cu-Zn] 1	CSD1	Superoxide dismutase [Cu-Zn] 1	1	3	3	3	0	0	1	1	2	1	2	2	1	3	2	1	1	3	1	2	3	0	0	1	1	2	1	2	2	1	3	2	1	1	3	1	2	3	0	0	1	1
P25696;A0A1P8B1N1	P25696;A0A1P8B1N1	24;22	24;22	24;22	Bifunctional enolase 2/transcriptional activator	ENO2	Bifunctional enolase 2/transcriptional activator;Phosphopyruvate hydratase	2	24	24	24	3	4	18	18	21	18	20	22	19	20	21	19	23	21	20	19	21	3	4	18	18	21	18	20	22	19	20	21	19	23	21	20	19	21	3	4	18	18
P25697	P25697	20	20	20	Phosphoribulokinase, chloroplastic		Phosphoribulokinase, chloroplastic	1	20	20	20	7	9	16	18	19	15	19	17	16	16	18	17	17	17	17	17	18	7	9	16	18	19	15	19	17	16	16	18	17	17	17	17	17	18	7	9	16	18
P25701	P25701	2	1	1	Acyl carrier protein 2, chloroplastic	ACP2	Acyl carrier protein 2, chloroplastic	1	2	1	1	0	0	2	1	2	1	2	2	1	2	2	2	1	2	1	2	1	0	0	1	1	1	1	1	1	1	1	1	1	1	1	1	1	1	0	0	1	1
P25702;F4HWZ6	P25702;F4HWZ6	2;1	2;1	1;0	Acyl carrier protein 3, chloroplastic	ACP3	Acyl carrier protein 3, chloroplastic;Acyl carrier protein 3	2	2	2	1	1	1	2	1	2	1	2	2	1	2	2	2	1	2	1	2	1	1	1	2	1	2	1	2	2	1	2	2	2	1	2	1	2	1	1	1	1	1
P25818	P25818	2	2	2	Aquaporin TIP1-1;Aquaporin TIP1-1, N-terminally processed	TIP1-1	Aquaporin TIP1-1	1	2	2	2	0	0	1	2	2	1	2	2	1	2	2	2	1	2	1	2	2	0	0	1	2	2	1	2	2	1	2	2	2	1	2	1	2	2	0	0	1	2
P25819;F4JM86;A0A1P8B564	P25819;F4JM86;A0A1P8B564	25;24;24	20;19;19	14;14;13	Catalase-2;Catalase	CAT2	Catalase-2;Catalase;Catalase	3	25	20	14	5	6	19	21	20	21	22	21	20	22	21	20	22	21	20	24	22	3	3	15	16	16	16	17	16	15	17	17	15	17	16	15	19	17	3	3	10	12
P25851	P25851	16	16	16	Fructose-1,6-bisphosphatase, chloroplastic	FBP	Fructose-1,6-bisphosphatase 1, chloroplastic	1	16	16	16	0	1	15	14	14	11	15	15	10	15	13	14	14	13	13	13	13	0	1	15	14	14	11	15	15	10	15	13	14	14	13	13	13	13	0	1	15	14
P25853;A0A1P8B7H0	P25853;A0A1P8B7H0	8;7	8;7	8;7	Beta-amylase 5	BAM5	Beta-amylase 5;Beta-amylase	2	8	8	8	0	0	2	6	5	2	5	4	0	5	3	1	3	6	3	4	7	0	0	2	6	5	2	5	4	0	5	3	1	3	6	3	4	7	0	0	2	6
P25855	P25855	7	7	4	Glycine cleavage system H protein 1, mitochondrial	GDH1	Glycine cleavage system H protein 1, mitochondrial	1	7	7	4	2	1	7	7	7	7	7	7	7	7	7	7	7	7	6	6	7	2	1	7	7	7	7	7	7	7	7	7	7	7	7	6	6	7	1	1	4	4
P25856	P25856	24	24	10	Glyceraldehyde-3-phosphate dehydrogenase GAPA1, chloroplastic	GAPA1	Glyceraldehyde-3-phosphate dehydrogenase GAPA1, chloroplastic	1	24	24	10	8	10	21	22	23	20	22	23	19	23	23	22	23	22	23	23	23	8	10	21	22	23	20	22	23	19	23	23	22	23	22	23	23	23	3	4	9	9
P25857	P25857	24	19	19	Glyceraldehyde-3-phosphate dehydrogenase GAPB, chloroplastic	GAPB	Glyceraldehyde-3-phosphate dehydrogenase GAPB, chloroplastic	1	24	19	19	5	6	23	24	24	23	24	24	21	23	23	21	24	24	23	23	23	5	5	18	19	19	18	19	19	17	18	18	16	19	19	18	18	18	5	5	18	19
P25858	P25858	25	25	3	Glyceraldehyde-3-phosphate dehydrogenase GAPC1, cytosolic	GAPC1	Glyceraldehyde-3-phosphate dehydrogenase GAPC1, cytosolic	1	25	25	3	1	1	19	21	22	18	23	24	16	19	23	18	22	23	19	22	22	1	1	19	21	22	18	23	24	16	19	23	18	22	23	19	22	22	0	0	3	2
P25864	P25864	3	3	3	50S ribosomal protein L9, chloroplastic	RPL9	50S ribosomal protein L9, chloroplastic	1	3	3	3	0	0	2	3	2	1	2	1	1	3	2	2	1	1	2	1	1	0	0	2	3	2	1	2	1	1	3	2	2	1	1	2	1	1	0	0	2	3
P42745;P25865	P42745;P25865	1;1	1;1	1;1	Ubiquitin-conjugating enzyme E2 2;Ubiquitin-conjugating enzyme E2 1	UBC2;UBC1	Ubiquitin-conjugating enzyme E2 2;Ubiquitin-conjugating enzyme E2 1	2	1	1	1	0	0	1	1	1	1	1	1	1	1	1	1	1	1	1	1	1	0	0	1	1	1	1	1	1	1	1	1	1	1	1	1	1	1	0	0	1	1
P25873	P25873	2	2	2	50S ribosomal protein L15, chloroplastic	RPL15	50S ribosomal protein L15, chloroplastic	1	2	2	2	0	0	1	0	1	1	1	1	1	2	0	1	1	1	1	0	0	0	0	1	0	1	1	1	1	1	2	0	1	1	1	1	0	0	0	0	1	0
P27140	P27140	16	16	3	Beta carbonic anhydrase 1, chloroplastic	BCA1	Beta carbonic anhydrase 1, chloroplastic	1	16	16	3	8	6	15	16	15	13	16	15	15	16	15	16	16	15	15	16	15	8	6	15	16	15	13	16	15	15	16	15	16	16	15	15	16	15	0	0	2	3
P27323	P27323	12	3	3	Heat shock protein 90-1	HSP90-1	Heat shock protein 90-1	1	12	3	3	0	0	6	7	7	6	7	11	6	10	9	6	9	9	8	7	10	0	0	0	0	0	0	0	3	0	1	2	0	0	1	0	0	2	0	0	0	0
P27521	P27521	2	2	2	Chlorophyll a-b binding protein 4, chloroplastic	LHCA4	Chlorophyll a-b binding protein 4, chloroplastic	1	2	2	2	0	0	0	0	0	1	2	0	0	1	1	0	0	0	0	0	1	0	0	0	0	0	1	2	0	0	1	1	0	0	0	0	0	1	0	0	0	0
Q9FJF1;P28186;Q9LZD4	Q9FJF1;P28186;Q9LZD4	2;2;1	2;2;1	2;2;1	Ras-related protein RABE1c;Ras-related protein RABE1d	At5g59840;RABE1C;RABE1D	Putative GTP-binding protein ara-3;Ras-related protein RABE1c;Ras-related protein RABE1d	3	2	2	2	0	0	1	1	2	2	2	2	0	2	2	1	2	2	1	2	2	0	0	1	1	2	2	2	2	0	2	2	1	2	2	1	2	2	0	0	1	1
P28493;Q1PFD2	P28493	11;1	11;1	11;1	Pathogenesis-related protein 5		Pathogenesis-related protein 5	2	11	11	11	0	0	7	9	11	7	7	10	8	8	11	8	10	11	8	7	11	0	0	7	9	11	7	7	10	8	8	11	8	10	11	8	7	11	0	0	7	9
P28769	P28769	13	13	13	T-complex protein 1 subunit alpha	CCT1	T-complex protein 1 subunit alpha	1	13	13	13	0	0	7	11	11	8	12	10	6	11	9	9	13	8	8	10	9	0	0	7	11	11	8	12	10	6	11	9	9	13	8	8	10	9	0	0	7	11
P29197	P29197	24	24	12	Chaperonin CPN60, mitochondrial	CPN60	Chaperonin CPN60, mitochondrial	1	24	24	12	1	0	16	20	18	12	18	18	15	19	19	13	21	20	16	18	18	1	0	16	20	18	12	18	18	15	19	19	13	21	20	16	18	18	1	0	7	11
P29402;F4K6M8;Q38798	P29402;F4K6M8;Q38798	2;1;1	2;1;1	2;1;1	Calnexin homolog 1;Calnexin homolog 2	CNX1;At5g07340	Calnexin homolog 1;Calreticulin family protein;Calnexin homolog 2	3	2	2	2	0	0	0	1	2	0	2	2	1	1	1	0	0	2	0	0	1	0	0	0	1	2	0	2	2	1	1	1	0	0	2	0	0	1	0	0	0	1
P29511;B9DFF8	P29511;B9DFF8	21;17	1;1	1;1	Tubulin alpha-6 chain	TUBA6;TUA6	Tubulin alpha-6 chain;Tubulin alpha chain	2	21	1	1	2	2	16	18	15	12	16	14	16	18	12	17	19	14	18	19	12	0	0	0	0	0	0	0	0	0	1	0	0	1	0	1	0	0	0	0	0	0
P29513	P29513	13	4	3	Tubulin beta-5 chain	TUBB5	Tubulin beta-5 chain	1	13	4	3	0	0	6	13	12	9	12	10	6	11	10	8	13	11	10	13	12	0	0	2	4	4	2	4	4	1	3	3	2	4	3	3	4	4	0	0	1	3
P29514	P29514	15	8	4	Tubulin beta-6 chain	TUBB6	Tubulin beta-6 chain	1	15	8	4	0	0	7	14	11	10	11	8	9	14	8	9	13	12	12	13	9	0	0	4	7	6	6	6	4	6	8	4	5	6	6	7	7	5	0	0	2	3
P29515	P29515	15	6	2	Tubulin beta-7 chain	TUBB7	Tubulin beta-7 chain	1	15	6	2	0	0	9	14	7	9	11	7	6	13	7	10	15	12	12	12	7	0	0	3	5	1	3	3	1	1	5	0	3	6	4	5	4	1	0	0	1	2
P29517	P29517	18	3	3	Tubulin beta-9 chain	TUBB9	Tubulin beta-9 chain	1	18	3	3	0	0	10	13	10	9	13	9	9	12	13	9	15	12	12	14	8	0	0	0	2	1	0	1	0	0	0	3	0	1	1	1	2	0	0	0	0	2
P29976	P29976	4	2	2	Phospho-2-dehydro-3-deoxyheptonate aldolase 1, chloroplastic	DHS1	Phospho-2-dehydro-3-deoxyheptonate aldolase 1, chloroplastic	1	4	2	2	0	0	2	2	0	1	2	3	3	2	0	3	3	1	3	2	1	0	0	1	1	0	0	1	1	1	1	0	1	1	0	1	1	0	0	0	1	1
P30183	P30183	1	1	1	Cyclin-B1-1	CYCB1-1	Cyclin-B1-1	1	1	1	1	0	0	1	1	1	1	1	1	1	1	1	1	1	1	1	1	1	0	0	1	1	1	1	1	1	1	1	1	1	1	1	1	1	1	0	0	1	1
P30184;F4INR3	P30184;F4INR3	28;25	28;25	20;17	Leucine aminopeptidase 1	PM25;At2g24200	Leucine aminopeptidase 1;Cytosol aminopeptidase family protein	2	28	28	20	1	1	24	25	27	20	23	28	22	21	24	21	26	26	24	24	26	1	1	24	25	27	20	23	28	22	21	24	21	26	26	24	24	26	1	1	16	17
P30186;Q2V3Q0	P30186;Q2V3Q0	12;11	12;11	4;3	Proteasome subunit alpha type-7-A	PAD1	Proteasome subunit alpha type-7-A;Proteasome subunit alpha type	2	12	12	4	0	0	9	8	8	7	8	10	3	8	10	4	10	7	7	7	7	0	0	9	8	8	7	8	10	3	8	10	4	10	7	7	7	7	0	0	2	3
P30187	P30187	1	1	1	Calmodulin-like protein 10	CML10	Calmodulin-like protein 10	1	1	1	1	0	0	0	0	1	0	1	1	0	0	1	0	0	1	0	1	1	0	0	0	0	1	0	1	1	0	0	1	0	0	1	0	1	1	0	0	0	0
P30366	P30366	4	1	1	Serine/threonine-protein phosphatase PP1 isozyme 1	TOPP1	Serine/threonine-protein phosphatase PP1 isozyme 1	1	4	1	1	0	0	2	1	4	1	3	4	1	3	4	1	2	4	1	2	4	0	0	0	0	1	0	0	1	0	1	1	0	0	1	0	1	1	0	0	0	0
P31167;O49447	P31167	11;4	11;4	5;0	ADP,ATP carrier protein 1, mitochondrial	AAC1	ADP,ATP carrier protein 1, mitochondrial	2	11	11	5	0	0	7	9	10	9	9	10	9	10	9	8	11	10	9	9	10	0	0	7	9	10	9	9	10	9	10	9	8	11	10	9	9	10	0	0	3	4
P31168	P31168	2	1	1	Dehydrin COR47	COR47	Dehydrin COR47	1	2	1	1	0	0	1	1	2	0	0	0	1	2	1	1	1	1	1	0	0	0	0	0	0	1	0	0	0	0	1	0	0	0	1	0	0	0	0	0	0	0
P31169	P31169	2	2	2	Stress-induced protein KIN2	KIN2	Stress-induced protein KIN2	1	2	2	2	0	0	2	2	2	2	2	1	1	1	1	1	2	1	1	1	1	0	0	2	2	2	2	2	1	1	1	1	1	2	1	1	1	1	0	0	2	2
P31265	P31265	9	9	9	Translationally-controlled tumor protein homolog	TCTP	Translationally-controlled tumor protein 1	1	9	9	9	2	6	7	9	9	7	7	8	7	9	9	8	8	9	8	9	8	2	6	7	9	9	7	7	8	7	9	9	8	8	9	8	9	8	2	6	7	9
P31414;A8MQH1	P31414;A8MQH1	12;6	12;6	12;6	Pyrophosphate-energized vacuolar membrane proton pump 1	AVP1	Pyrophosphate-energized vacuolar membrane proton pump 1;H(+)-exporting diphosphatase	2	12	12	12	0	0	10	12	11	11	10	11	12	11	11	10	10	11	9	10	11	0	0	10	12	11	11	10	11	12	11	11	10	10	11	9	10	11	0	0	10	12
P32826	P32826	10	10	10	Serine carboxypeptidase-like 49	SCPL49	Serine carboxypeptidase-like 49	1	10	10	10	0	0	4	6	7	5	7	7	6	7	6	7	5	6	6	6	7	0	0	4	6	7	5	7	7	6	7	6	7	5	6	6	6	7	0	0	4	6
P32961;Q8LFU8	P32961;Q8LFU8	17;10	17;10	12;6	Nitrilase 1	NIT1	Nitrilase 1;Nitrilase 1	2	17	17	12	1	0	12	13	15	10	14	16	13	15	16	10	17	15	14	16	16	1	0	12	13	15	10	14	16	13	15	16	10	17	15	14	16	16	1	0	8	9
P32962	P32962	8	4	3	Nitrilase 2	NIT2	Nitrilase 2	1	8	4	3	0	0	3	3	6	3	3	5	3	3	4	3	4	7	6	5	6	0	0	0	0	2	0	0	1	1	0	0	0	0	4	2	1	2	0	0	0	0
P33154	P33154	4	4	4	Pathogenesis-related protein 1		Pathogenesis-related protein 1	1	4	4	4	0	0	0	0	4	0	1	3	0	0	3	0	0	3	0	0	3	0	0	0	0	4	0	1	3	0	0	3	0	0	3	0	0	3	0	0	0	0
P33207	P33207	9	9	9	3-oxoacyl-[acyl-carrier-protein] reductase, chloroplastic		3-oxoacyl-[acyl-carrier-protein] reductase, chloroplastic	1	9	9	9	0	0	4	5	5	4	4	4	5	4	4	4	6	7	6	5	3	0	0	4	5	5	4	4	4	5	4	4	4	6	7	6	5	3	0	0	4	5
P34066	P34066	12	12	4	Proteasome subunit alpha type-1-A	PAF1	Proteasome subunit alpha type-1-A	1	12	12	4	0	0	6	7	7	4	9	8	6	8	9	5	10	7	5	6	8	0	0	6	7	7	4	9	8	6	8	9	5	10	7	5	6	8	0	0	1	1
P34788	P34788	7	7	7	40S ribosomal protein S18	RPS18A	40S ribosomal protein S18	1	7	7	7	0	0	7	6	7	6	7	4	5	5	6	7	7	6	6	7	6	0	0	7	6	7	6	7	4	5	5	6	7	7	6	6	7	6	0	0	7	6
P34790;Q9SKQ0	P34790;Q9SKQ0	9;7	8;6	8;6	Peptidyl-prolyl cis-trans isomerase CYP18-3;Peptidyl-prolyl cis-trans isomerase CYP19-2	CYP18-3;CYP19-2	Peptidyl-prolyl cis-trans isomerase CYP18-3;Peptidyl-prolyl cis-trans isomerase CYP19-2	2	9	8	8	1	0	6	9	9	7	8	9	8	9	8	7	9	8	8	9	8	1	0	6	8	8	7	8	8	8	8	8	7	8	8	8	8	7	1	0	6	8
P34795;A0A1P8BG38	P34795;A0A1P8BG38	24;21	24;21	24;21	Glucose-6-phosphate isomerase, cytosolic	PGIC	Glucose-6-phosphate isomerase, cytosolic;Glucose-6-phosphate isomerase	2	24	24	24	0	0	10	17	15	15	16	16	13	15	17	14	17	15	12	16	16	0	0	10	17	15	15	16	16	13	15	17	14	17	15	12	16	16	0	0	10	17
P34802;A0A1I9LQ60;Q9ZU77;Q9LUE1;Q9LUD9;Q9LRR0	P34802	7;1;1;1;1;1	7;1;1;1;1;1	7;1;1;1;1;1	Heterodimeric geranylgeranyl pyrophosphate synthase large subunit 1, chloroplastic	GGPPS1	Heterodimeric geranylgeranyl pyrophosphate synthase large subunit 1, chloroplastic	6	7	7	7	0	0	4	4	5	2	4	5	2	5	6	5	4	6	2	7	6	0	0	4	4	5	2	4	5	2	5	6	5	4	6	2	7	6	0	0	4	4
P35510	P35510	5	1	1	Phenylalanine ammonia-lyase 1	PAL1	Phenylalanine ammonia-lyase 1	1	5	1	1	0	0	3	4	4	3	4	1	4	5	1	2	4	3	2	4	2	0	0	0	1	0	0	0	1	1	1	0	0	1	0	0	0	0	0	0	0	1
P36212;P36210	P36212;P36210	4;4	4;4	4;4	50S ribosomal protein L12-3, chloroplastic;50S ribosomal protein L12-1, chloroplastic	RPL12C;RPL12A	50S ribosomal protein L12-3, chloroplastic;50S ribosomal protein L12-1, chloroplastic	2	4	4	4	0	0	3	3	2	3	4	2	3	3	4	3	3	3	2	3	2	0	0	3	3	2	3	4	2	3	3	4	3	3	3	2	3	2	0	0	3	3
Q6ID97;P36397;A0A1P8BDK6;Q9LYJ3;Q9LQC8;P0DH91	Q6ID97;P36397;A0A1P8BDK6;Q9LYJ3;Q9LQC8;P0DH91	8;8;7;7;7;7	8;8;7;7;7;7	1;1;0;0;0;0	ADP-ribosylation factor 1;ADP-ribosylation factor 2-A;ADP-ribosylation factor 2-B	ARFA1F;ARF1;T15N1_160;ARF2-A;ARF2-B	ADP-ribosylation factor A1F;ADP-ribosylation factor 1;ADP-ribosylation factor A1B;ADP-ribosylation factor A1B;ADP-ribosylation factor 2-A;ADP-ribosylation factor 2-B	6	8	8	1	0	0	5	6	6	5	5	6	6	7	6	7	6	7	6	8	6	0	0	5	6	6	5	5	6	6	7	6	7	6	7	6	8	6	0	0	0	1
P36428;F4I4Z2	P36428;F4I4Z2	36;34	36;34	36;34	Alanine--tRNA ligase	ALATS	Alanine--tRNA ligase;Alanine--tRNA ligase	2	36	36	36	0	0	17	28	27	19	27	27	20	25	26	19	28	30	21	26	27	0	0	17	28	27	19	27	27	20	25	26	19	28	30	21	26	27	0	0	17	28
P37107	P37107	4	4	4	Signal recognition particle 54 kDa protein, chloroplastic	FFC	Signal recognition particle 54 kDa protein, chloroplastic	1	4	4	4	0	0	1	3	1	1	3	0	0	1	2	2	2	2	2	2	0	0	0	1	3	1	1	3	0	0	1	2	2	2	2	2	2	0	0	0	1	3
P37702	P37702	23	22	22	Myrosinase 1	TGG1	Myrosinase 1	1	23	22	22	10	9	21	22	22	23	22	22	23	22	21	22	22	23	22	22	23	10	9	20	21	21	22	21	21	22	21	20	21	21	22	21	21	22	10	9	20	21
P38025	P38025	5	5	5	Phosphoribosylaminoimidazole-succinocarboxamide synthase, chloroplastic	PUR7	Phosphoribosylaminoimidazole-succinocarboxamide synthase, chloroplastic	1	5	5	5	0	0	1	2	3	2	3	3	2	3	3	3	2	3	3	4	4	0	0	1	2	3	2	3	3	2	3	3	3	2	3	3	4	4	0	0	1	2
P38418;A0A1I9LPH1	P38418;A0A1I9LPH1	48;40	48;40	48;40	Lipoxygenase 2, chloroplastic	LOX2	Lipoxygenase 2, chloroplastic;Lipoxygenase	2	48	48	48	1	2	40	42	45	38	42	42	39	44	39	31	39	36	37	42	45	1	2	40	42	45	38	42	42	39	44	39	31	39	36	37	42	45	1	2	40	42
P38420	P38420	1	1	1	DNA-directed RNA polymerase II subunit 2	NRPB2	DNA-directed RNA polymerase II subunit 2	1	1	1	1	0	0	0	0	1	0	0	1	0	0	1	0	1	1	0	1	1	0	0	0	0	1	0	0	1	0	0	1	0	1	1	0	1	1	0	0	0	0
P38666;Q42347	P38666;Q42347	4;3	4;3	4;3	60S ribosomal protein L24-2;60S ribosomal protein L24-1	RPL24B;RPL24A	60S ribosomal protein L24-2;60S ribosomal protein L24-1	2	4	4	4	0	0	3	2	3	3	2	4	2	1	2	2	3	2	2	2	4	0	0	3	2	3	3	2	4	2	1	2	2	3	2	2	2	4	0	0	3	2
P39207	P39207	11	11	11	Nucleoside diphosphate kinase 1	NDK1	Nucleoside diphosphate kinase 1	1	11	11	11	0	0	10	11	11	10	11	10	9	10	11	10	10	11	10	10	10	0	0	10	11	11	10	11	10	9	10	11	10	10	11	10	10	10	0	0	10	11
P40941	P40941	7	1	1	ADP,ATP carrier protein 2, mitochondrial	AAC2	ADP,ATP carrier protein 2, mitochondrial	1	7	1	1	0	0	5	6	7	6	6	7	6	7	6	5	7	7	6	6	7	0	0	1	1	1	1	1	1	1	1	1	1	1	1	1	1	1	0	0	1	1
P41088	P41088	2	2	2	Chalcone--flavonone isomerase 1	CHI1	Chalcone--flavonone isomerase 1	1	2	2	2	0	0	2	2	2	1	2	1	1	1	2	2	1	2	1	1	1	0	0	2	2	2	1	2	1	1	1	2	2	1	2	1	1	1	0	0	2	2
P41377;F4HV96	P41377;F4HV96	14;13	1;1	1;1	Eukaryotic initiation factor 4A-2	TIF4A-2;EIF4A-2	Eukaryotic initiation factor 4A-2;Eif4a-2	2	14	1	1	0	0	7	10	9	6	9	9	5	11	8	9	11	13	8	13	7	0	0	0	1	1	0	1	1	0	1	0	1	1	0	0	1	1	0	0	0	1
P41916;Q8H156;P41917;Q9FLQ3	P41916;Q8H156;P41917	11;10;10;1	11;10;10;1	11;10;10;1	GTP-binding nuclear protein Ran-1;GTP-binding nuclear protein Ran-3;GTP-binding nuclear protein Ran-2	RAN1;RAN3;RAN2	GTP-binding nuclear protein Ran-1;GTP-binding nuclear protein Ran-3;GTP-binding nuclear protein Ran-2	4	11	11	11	0	0	6	7	10	5	8	10	9	9	11	8	9	9	7	8	10	0	0	6	7	10	5	8	10	9	9	11	8	9	9	7	8	10	0	0	6	7
P42036	P42036	5	1	1	40S ribosomal protein S14-3	RPS14C	40S ribosomal protein S14-3	1	5	1	1	0	0	2	2	2	3	4	2	2	2	3	3	4	2	2	2	4	0	0	0	0	0	0	0	0	0	0	0	0	1	0	0	0	0	0	0	0	0
P42643;F4JJ94	P42643;F4JJ94	18;17	18;17	10;9	14-3-3-like protein GF14 chi	GRF1	14-3-3-like protein GF14 chi;General regulatory factor 1	2	18	18	10	3	2	13	14	14	13	13	14	13	15	15	14	17	16	15	15	15	3	2	13	14	14	13	13	14	13	15	15	14	17	16	15	15	15	0	0	7	8
P42644	P42644	13	6	6	14-3-3-like protein GF14 psi	GRF3	14-3-3-like protein GF14 psi	1	13	6	6	1	1	10	11	12	9	10	10	12	12	10	10	13	11	11	13	12	0	0	5	6	6	5	6	5	6	6	5	6	6	6	6	6	6	0	0	5	6
P42645	P42645	14	9	5	14-3-3-like protein GF14 upsilon	GRF5	14-3-3-like protein GF14 upsilon	1	14	9	5	1	1	7	7	9	6	5	6	7	8	8	5	10	10	8	8	7	0	0	3	3	5	2	2	2	3	3	4	2	5	5	4	3	2	0	0	2	2
P42697;F4K015	P42697;F4K015	9;8	9;8	9;8	Dynamin-related protein 1A	DRP1A;DL1	Dynamin-related protein 1A;Dynamin-like protein	2	9	9	9	0	0	7	6	6	6	6	6	4	5	8	5	7	5	6	7	7	0	0	7	6	6	6	6	6	4	5	8	5	7	5	6	7	7	0	0	7	6
P42699	P42699	3	3	3	Plastocyanin major isoform, chloroplastic	DRT112	Plastocyanin major isoform, chloroplastic	1	3	3	3	1	0	2	3	3	3	3	2	3	3	3	3	3	2	3	3	2	1	0	2	3	3	3	3	2	3	3	3	3	3	2	3	3	2	1	0	2	3
P42731;Q9ZQG2	P42731	9;1	9;1	8;1	Polyadenylate-binding protein 2	PAB2	Polyadenylate-binding protein 2	2	9	9	8	0	0	4	5	7	6	6	6	4	5	5	7	7	7	6	6	7	0	0	4	5	7	6	6	6	4	5	5	7	7	7	6	6	7	0	0	3	4
P42732;B3H631	P42732;B3H631	5;3	5;3	5;3	30S ribosomal protein S13, chloroplastic	RPS13;At5g14320	30S ribosomal protein S13, chloroplastic;Ribosomal protein S13/S18 family	2	5	5	5	0	0	2	2	3	2	3	1	1	1	2	1	3	3	2	3	4	0	0	2	2	3	2	3	1	1	1	2	1	3	3	2	3	4	0	0	2	2
P42734	P42734	17	17	17	Probable cinnamyl alcohol dehydrogenase 9	CAD9	Probable cinnamyl alcohol dehydrogenase 9	1	17	17	17	0	0	11	13	13	10	13	13	13	15	14	8	13	12	12	14	15	0	0	11	13	13	10	13	13	13	15	14	8	13	12	12	14	15	0	0	11	13
P42737;F4K875;F4K873;A8MQY4	P42737;F4K875;F4K873;A8MQY4	15;14;14;13	8;8;8;7	8;8;8;7	Beta carbonic anhydrase 2, chloroplastic;Carbonic anhydrase	BCA2;CA2	Beta carbonic anhydrase 2, chloroplastic;Carbonic anhydrase;Carbonic anhydrase;Carbonic anhydrase	4	15	8	8	6	5	15	15	15	12	15	15	14	14	15	14	13	15	14	14	14	2	2	8	8	8	7	8	8	7	7	8	7	6	8	7	7	7	2	2	8	8
P42738	P42738	2	2	2	Chorismate mutase 1, chloroplastic	CM1	Chorismate mutase 1, chloroplastic	1	2	2	2	0	0	0	2	0	0	2	0	1	2	0	0	1	0	0	1	0	0	0	0	2	0	0	2	0	1	2	0	0	1	0	0	1	0	0	0	0	2
P42744;F4I7A3;F4I7A4	P42744;F4I7A3;F4I7A4	11;8;7	11;8;7	10;7;6	NEDD8-activating enzyme E1 regulatory subunit	AXR1	NEDD8-activating enzyme E1 regulatory subunit AXR1;NAD(P)-binding Rossmann-fold superfamily protein;NAD(P)-binding Rossmann-fold superfamily protein	3	11	11	10	0	0	4	5	9	3	7	9	2	6	9	4	3	7	3	6	10	0	0	4	5	9	3	7	9	2	6	9	4	3	7	3	6	10	0	0	4	5
P42760	P42760	18	7	7	Glutathione S-transferase F6	GSTF6	Glutathione S-transferase F6	1	18	7	7	0	2	9	11	18	8	15	17	8	14	17	6	15	17	8	13	13	0	1	4	4	7	2	5	7	3	6	6	3	6	6	3	6	6	0	1	4	4
P42761	P42761	14	14	12	Glutathione S-transferase F10	GSTF10	Glutathione S-transferase F10	1	14	14	12	0	7	6	12	13	6	13	12	5	12	11	3	13	11	6	13	11	0	7	6	12	13	6	13	12	5	12	11	3	13	11	6	13	11	0	7	6	11
P42763	P42763	5	5	4	Dehydrin ERD14	ERD14	Dehydrin ERD14	1	5	5	4	0	0	4	4	4	3	3	3	3	3	3	3	3	3	4	3	4	0	0	4	4	4	3	3	3	3	3	3	3	3	3	4	3	4	0	0	3	3
P42770	P42770	14	14	14	Glutathione reductase, chloroplastic	EMB2360	Glutathione reductase, chloroplastic	1	14	14	14	0	0	7	9	11	8	8	12	9	10	11	9	11	12	9	12	10	0	0	7	9	11	8	8	12	9	10	11	9	11	12	9	12	10	0	0	7	9
P42791;A0A1I9LT16;O22254	P42791;A0A1I9LT16	8;7;1	1;1;0	1;1;0	60S ribosomal protein L18-2	RPL18B	60S ribosomal protein L18-2;Ribosomal protein L18	3	8	1	1	0	0	8	7	7	7	8	6	6	7	7	6	6	5	7	7	8	0	0	1	1	1	1	1	1	1	1	1	1	1	1	1	1	1	0	0	1	1
P42795;P42794	P42795;P42794	6;6	6;6	6;6	60S ribosomal protein L11-1;60S ribosomal protein L11-2	RPL11A;RPL11B	60S ribosomal protein L11-1;60S ribosomal protein L11-2	2	6	6	6	0	0	3	6	6	6	6	6	6	6	4	5	6	6	6	5	6	0	0	3	6	6	6	6	6	6	6	4	5	6	6	6	5	6	0	0	3	6
P42798;O80646	P42798	8;3	8;3	2;1	40S ribosomal protein S15a-1	RPS15AA	40S ribosomal protein S15a-1	2	8	8	2	1	1	8	8	7	7	8	8	7	8	8	7	8	6	8	7	7	1	1	8	8	7	7	8	8	7	8	8	7	8	6	8	7	7	0	0	2	2
P42799;A0A1P8BGJ8	P42799;A0A1P8BGJ8	18;16	6;6	6;6	Glutamate-1-semialdehyde 2,1-aminomutase 1, chloroplastic	GSA1	Glutamate-1-semialdehyde 2,1-aminomutase 1, chloroplastic;Glutamate-1-semialdehyde 2,1-aminomutase	2	18	6	6	0	0	15	16	15	14	15	16	15	15	14	13	17	15	15	15	17	0	0	5	5	5	4	5	5	5	5	4	4	6	5	4	4	6	0	0	5	5
P42801;A0A1P8B151;Q38862;F4IIN3	P42801	11;4;4;1	11;4;4;1	6;0;0;0	Inositol-3-phosphate synthase isozyme 1	IPS1	Inositol-3-phosphate synthase isozyme 1	4	11	11	6	0	0	5	8	9	5	9	7	7	8	6	8	10	8	8	10	9	0	0	5	8	9	5	9	7	7	8	6	8	10	8	8	10	9	0	0	3	4
P42804;P49294	P42804	3;1	3;1	3;1	Glutamyl-tRNA reductase 1, chloroplastic	HEMA1	Glutamyl-tRNA reductase 1, chloroplastic	2	3	3	3	0	0	1	2	2	2	2	1	2	2	1	1	3	1	2	1	1	0	0	1	2	2	2	2	1	2	2	1	1	3	1	2	1	1	0	0	1	2
P43286;A0A1P8AYA1;P43287;Q9FF53;Q9ZVX8;P30302	P43286	5;2;2;2;1;1	5;2;2;2;1;1	5;2;2;2;1;1	Aquaporin PIP2-1;Aquaporin PIP2-1, N-terminally processed	PIP2-1	Aquaporin PIP2-1	6	5	5	5	0	0	2	3	1	3	2	2	1	1	2	1	4	2	2	2	0	0	0	2	3	1	3	2	2	1	1	2	1	4	2	2	2	0	0	0	2	3
Q9C958;P43291;B3H6F9;F4J0N1;F4I7B6;Q39193;Q940H6;Q39192;A0A1P8BD58;O64812;Q9M9E9;P43292;Q9FFP9	Q9C958;P43291;B3H6F9;F4J0N1;F4I7B6;Q39193;Q940H6;Q39192	3;3;2;2;2;2;2;2;1;1;1;1;1	3;3;2;2;2;2;2;2;1;1;1;1;1	3;3;2;2;2;2;2;2;1;1;1;1;1	Serine/threonine-protein kinase SRK2B;Serine/threonine-protein kinase SRK2A;Serine/threonine-protein kinase SRK2I;Serine/threonine-protein kinase SRK2E;Serine/threonine-protein kinase SRK2D	SRK2B;SRK2A;OST1;SNRK2.2;At1g10940;SRK2I;SRK2E;SRK2D	Serine/threonine-protein kinase SRK2B;Serine/threonine-protein kinase SRK2A;Protein kinase superfamily protein;SNF1-related protein kinase 2.2;Protein kinase superfamily protein;Serine/threonine-protein kinase SRK2I;Serine/threonine-protein kinase SRK2E;Se	13	3	3	3	0	0	1	2	2	1	2	2	2	3	2	2	2	3	2	3	2	0	0	1	2	2	1	2	2	2	3	2	2	2	3	2	3	2	0	0	1	2
P43297	P43297	8	8	8	Cysteine proteinase RD21a	RD21A	Cysteine proteinase RD21A	1	8	8	8	0	0	7	7	8	7	7	7	7	7	7	7	7	8	7	7	7	0	0	7	7	8	7	7	7	7	7	7	7	7	8	7	7	7	0	0	7	7
P45432	P45432	2	2	2	COP9 signalosome complex subunit 1	CSN1	COP9 signalosome complex subunit 1	1	2	2	2	0	0	0	1	1	0	0	0	0	1	0	0	0	1	0	0	0	0	0	0	1	1	0	0	0	0	1	0	0	0	1	0	0	0	0	0	0	1
P45724	P45724	12	9	7	Phenylalanine ammonia-lyase 2	PAL2	Phenylalanine ammonia-lyase 2	1	12	9	7	0	0	8	8	4	8	9	0	10	9	1	7	11	4	7	7	4	0	0	7	6	2	5	6	0	7	6	1	5	9	3	4	5	1	0	0	5	4
P46010	P46010	5	2	2	Nitrilase 3	NIT3	Nitrilase 3	1	5	2	2	0	0	2	3	5	2	4	3	2	2	4	2	4	5	3	4	5	0	0	1	1	2	1	2	1	1	1	2	1	2	2	1	1	2	0	0	1	1
P46077;F4HWQ5	P46077;F4HWQ5	16;15	8;7	7;6	14-3-3-like protein GF14 phi	GRF4;GF14 PHI	14-3-3-like protein GF14 phi;GF14 protein phi chain	2	16	8	7	3	2	11	11	13	13	12	14	12	15	13	12	16	14	12	12	13	0	0	5	5	7	7	7	7	6	8	7	7	8	7	6	5	6	0	0	4	4
P46086	P46086	2	2	2	Mevalonate kinase		Mevalonate kinase	1	2	2	2	0	0	0	2	1	2	2	2	0	2	2	1	2	2	1	1	0	0	0	0	2	1	2	2	2	0	2	2	1	2	2	1	1	0	0	0	0	2
P46283	P46283	18	18	18	Sedoheptulose-1,7-bisphosphatase, chloroplastic		Sedoheptulose-1,7-bisphosphatase, chloroplastic	1	18	18	18	4	4	18	18	18	18	18	18	17	18	17	18	18	18	18	18	17	4	4	18	18	18	18	18	18	17	18	17	18	18	18	18	18	17	4	4	18	18
P46286;Q4PSL7	P46286	8;1	8;1	3;0	60S ribosomal protein L8-1	RPL8A	60S ribosomal protein L8-1	2	8	8	3	0	0	6	8	7	6	7	7	6	7	7	5	5	5	6	7	7	0	0	6	8	7	6	7	7	6	7	7	5	5	5	6	7	7	0	0	2	3
P46309;F4JMS5	P46309;F4JMS5	20;17	20;17	20;17	Glutamate--cysteine ligase, chloroplastic	GSH1	Glutamate--cysteine ligase, chloroplastic;Glutamate--cysteine ligase	2	20	20	20	0	0	14	17	16	14	14	15	12	14	12	12	15	16	16	15	16	0	0	14	17	16	14	14	15	12	14	12	12	15	16	16	15	16	0	0	14	17
P46416;REV__Q8GYX3	P46416	19;1	19;1	19;1	Glutathione synthetase, chloroplastic	GSH2	Glutathione synthetase, chloroplastic	2	19	19	19	0	0	10	14	11	9	13	11	8	14	9	9	15	14	8	12	18	0	0	10	14	11	9	13	11	8	14	9	9	15	14	8	12	18	0	0	10	14
P46421;Q9ZW26;Q9ZW28	P46421	9;1;1	9;1;1	9;1;1	Glutathione S-transferase U5	GSTU5	Glutathione S-transferase U5	3	9	9	9	0	0	6	9	9	6	8	8	7	8	8	6	8	8	8	7	9	0	0	6	9	9	6	8	8	7	8	8	6	8	8	8	7	9	0	0	6	9
P46422;Q9SLM6	P46422;Q9SLM6	14;7	12;5	11;4	Glutathione S-transferase F2;Glutathione S-transferase F3	GSTF2;GSTF3	Glutathione S-transferase F2;Glutathione S-transferase F3	2	14	12	11	0	0	8	9	14	8	11	14	6	8	14	7	11	14	6	12	12	0	0	8	8	12	8	10	12	6	7	12	7	10	12	6	11	12	0	0	7	7
P46637	P46637	12	6	6	Arginase 1, mitochondrial	ARGAH1	Arginase 1, mitochondrial	1	12	6	6	1	1	4	7	7	5	6	9	4	4	5	5	6	8	7	3	6	1	1	2	4	5	1	2	5	2	1	2	2	4	3	3	0	3	1	1	2	4
P46643	P46643	19	19	19	Aspartate aminotransferase, mitochondrial	ASP1	Aspartate aminotransferase, mitochondrial	1	19	19	19	0	0	13	16	16	13	18	16	13	18	16	11	15	17	14	15	17	0	0	13	16	16	13	18	16	13	18	16	11	15	17	14	15	17	0	0	13	16
P46644	P46644	10	6	6	Aspartate aminotransferase 3, chloroplastic	ASP3	Aspartate aminotransferase 3, chloroplastic	1	10	6	6	0	0	9	10	8	6	8	8	8	9	10	8	9	9	7	10	10	0	0	5	6	4	4	5	4	5	5	6	6	5	5	5	6	6	0	0	5	6
P46645;F4I0D4;P46646;A0A1P8APT9	P46645	16;3;3;2	16;3;3;2	13;1;1;1	Aspartate aminotransferase, cytoplasmic isozyme 1	ASP2	Aspartate aminotransferase, cytoplasmic isozyme 1	4	16	16	13	0	0	9	10	16	9	11	16	7	13	13	8	11	15	11	11	15	0	0	9	10	16	9	11	16	7	13	13	8	11	15	11	11	15	0	0	6	7
P47924	P47924	4	3	3	Bifunctional riboflavin biosynthesis protein RIBA 1, chloroplastic;3,4-dihydroxy-2-butanone 4-phosphate synthase;GTP cyclohydrolase-2	RIBA1	Bifunctional riboflavin biosynthesis protein RIBA 1, chloroplastic	1	4	3	3	0	0	1	2	1	2	3	1	2	2	0	1	2	2	2	4	1	0	0	0	1	0	1	2	0	1	1	0	0	1	1	1	3	0	0	0	0	1
P47998;Q9LJA0	P47998	15;2	15;2	15;2	Cysteine synthase 1	OASA1	Cysteine synthase 1	2	15	15	15	0	1	13	15	15	14	15	15	12	15	15	13	15	15	14	14	15	0	1	13	15	15	14	15	15	12	15	15	13	15	15	14	14	15	0	1	13	15
P47999	P47999	23	23	21	Cysteine synthase, chloroplastic/chromoplastic	OASB	Cysteine synthase, chloroplastic/chromoplastic	1	23	23	21	1	0	19	23	23	16	21	20	19	21	20	17	23	21	18	20	22	1	0	19	23	23	16	21	20	19	21	20	17	23	21	18	20	22	1	0	18	21
P48347;F4I1C1;F4I1B8;F4I1B7	P48347;F4I1C1	15;13;1;1	14;12;1;1	13;11;1;1	14-3-3-like protein GF14 epsilon	GRF10	14-3-3-like protein GF14 epsilon;General regulatory factor 10	4	15	14	13	1	1	7	8	12	7	9	10	7	8	12	8	12	8	7	11	9	0	0	6	7	11	6	8	9	6	7	11	7	11	7	6	10	8	0	0	5	6
P48348;F4KHY7	P48348;F4KHY7	12;11	6;6	6;6	14-3-3-like protein GF14 kappa	GRF8	14-3-3-like protein GF14 kappa;General regulatory factor 8	2	12	6	6	1	1	9	9	9	8	8	9	8	9	11	9	9	9	8	9	10	0	0	4	4	4	3	4	4	3	4	5	4	4	4	3	4	5	0	0	4	4
P48349;F4KGV2;F4KGV5	P48349;F4KGV2;F4KGV5	13;12;12	10;9;9	7;7;7	14-3-3-like protein GF14 lambda	GRF6	14-3-3-like protein GF14 lambda;G-box regulating factor 6;G-box regulating factor 6	3	13	10	7	1	1	10	9	12	8	11	11	10	11	11	10	10	11	10	12	11	0	0	7	6	9	5	9	8	7	8	8	7	7	8	7	9	8	0	0	5	4
P48421	P48421	1	1	1	Cytochrome P450 83A1	CYP83A1	Cytochrome P450 83A1	1	1	1	1	0	0	0	0	0	0	1	0	0	0	0	0	1	0	0	0	0	0	0	0	0	0	0	1	0	0	0	0	0	1	0	0	0	0	0	0	0	0
P48482;P48485;P48486;O82733	P48482;P48485	7;4;1;1	7;4;1;1	2;0;0;0	Serine/threonine-protein phosphatase PP1 isozyme 2;Serine/threonine-protein phosphatase PP1 isozyme 5	TOPP2;TOPP5	Serine/threonine-protein phosphatase PP1 isozyme 2;Serine/threonine-protein phosphatase PP1 isozyme 5	4	7	7	2	0	0	4	3	6	1	6	6	3	5	6	2	5	6	3	3	6	0	0	4	3	6	1	6	6	3	5	6	2	5	6	3	3	6	0	0	0	0
P48491	P48491	19	19	18	Triosephosphate isomerase, cytosolic	CTIMC	Triosephosphate isomerase, cytosolic	1	19	19	18	2	1	14	13	14	13	13	14	13	13	15	12	14	16	13	13	16	2	1	14	13	14	13	13	14	13	13	15	12	14	16	13	13	16	2	1	13	12
P48523	P48523	15	15	14	Cinnamyl alcohol dehydrogenase 4	CAD4	Cinnamyl alcohol dehydrogenase 4	1	15	15	14	0	0	10	12	14	7	14	14	6	12	14	10	13	15	10	13	12	0	0	10	12	14	7	14	14	6	12	14	10	13	15	10	13	12	0	0	9	11
P48529;A0A1P8BBG2;P48528	P48529;A0A1P8BBG2;P48528	4;3;3	2;1;1	2;1;1	Serine/threonine-protein phosphatase PP-X isozyme 1;Serine/threonine-protein phosphatase PP-X isozyme 2	PPX1;PPX2	Serine/threonine-protein phosphatase PP-X isozyme 1;Serine/threonine-protein phosphatase;Serine/threonine-protein phosphatase PP-X isozyme 2	3	4	2	2	0	0	2	2	3	2	3	3	3	3	4	1	3	2	2	3	4	0	0	0	0	1	0	1	1	1	1	2	0	1	0	0	1	2	0	0	0	0
P48578;Q07100;F4IN36;F4IN38;A0A1P8AYV1;A0A1P8AYS4	P48578;Q07100;F4IN36	10;8;5;4;4;4	10;8;5;4;4;4	8;6;3;2;2;2	Serine/threonine-protein phosphatase PP2A-3 catalytic subunit;Serine/threonine-protein phosphatase PP2A-4 catalytic subunit;Serine/threonine-protein phosphatase	PP2A3;PP2A4;PP2A-3	Serine/threonine-protein phosphatase PP2A-4 catalytic subunit;Serine/threonine-protein phosphatase PP2A-3 catalytic subunit;Serine/threonine-protein phosphatase	6	10	10	8	0	0	8	8	7	7	10	10	7	8	9	8	9	10	7	10	9	0	0	8	8	7	7	10	10	7	8	9	8	9	10	7	10	9	0	0	6	6
P48641	P48641	18	18	18	Glutathione reductase, cytosolic		Glutathione reductase, cytosolic	1	18	18	18	0	0	13	13	13	11	14	12	11	12	14	10	14	16	12	12	15	0	0	13	13	13	11	14	12	11	12	14	10	14	16	12	12	15	0	0	13	13
P49040;A0A1P8BF00;A0A1P8BF02;Q00917;Q9M111	P49040	25;1;1;1;1	25;1;1;1;1	20;0;0;0;0	Sucrose synthase 1	SUS1	Sucrose synthase 1	5	25	25	20	0	0	12	14	17	10	18	20	7	16	18	16	18	20	18	18	18	0	0	12	14	17	10	18	20	7	16	18	16	18	20	18	18	18	0	0	8	11
P49077	P49077	6	6	6	Aspartate carbamoyltransferase, chloroplastic	PYRB	Aspartate carbamoyltransferase, chloroplastic	1	6	6	6	0	0	4	5	5	4	4	5	3	6	4	5	6	5	5	5	5	0	0	4	5	5	4	4	5	3	6	4	5	6	5	5	5	5	0	0	4	5
P49200	P49200	5	5	2	40S ribosomal protein S20-1	RPS20A	40S ribosomal protein S20-1	1	5	5	2	0	0	3	3	3	3	2	3	3	5	2	2	3	3	4	2	3	0	0	3	3	3	3	2	3	3	5	2	2	3	3	4	2	3	0	0	1	1
P49201;Q9SF35	P49201;Q9SF35	4;2	4;2	4;2	40S ribosomal protein S23-2;40S ribosomal protein S23-1	RPS23B;RPS23A	40S ribosomal protein S23-2;40S ribosomal protein S23-1	2	4	4	4	0	0	2	2	3	2	3	3	2	2	3	2	3	2	3	4	2	0	0	2	2	3	2	3	3	2	2	3	2	3	2	3	4	2	0	0	2	2
P49206;Q8LPJ7	P49206;Q8LPJ7	5;5	3;3	3;3	40S ribosomal protein S26-1;40S ribosomal protein S26-2	RPS26A;RPS26B	40S ribosomal protein S26-1;40S ribosomal protein S26-2	2	5	3	3	0	0	2	2	3	3	4	3	2	4	3	2	3	3	1	2	3	0	0	1	1	2	2	2	1	0	3	1	1	2	1	0	1	1	0	0	1	1
P49209	P49209	6	6	5	60S ribosomal protein L9-1	RPL9B	60S ribosomal protein L9-1	1	6	6	5	0	0	5	5	6	5	5	4	6	4	5	4	4	3	6	4	5	0	0	5	5	6	5	5	4	6	4	5	4	4	3	6	4	5	0	0	5	5
P49211	P49211	6	6	3	60S ribosomal protein L32-1	RPL32A	60S ribosomal protein L32-1	1	6	6	3	0	0	5	5	5	4	5	4	5	6	3	5	4	4	6	6	4	0	0	5	5	5	4	5	4	5	6	3	5	4	4	6	6	4	0	0	3	3
P49227;Q8LBI1;F4J912	P49227;Q8LBI1;F4J912	9;8;6	9;8;6	9;8;6	60S ribosomal protein L5-2;60S ribosomal protein L5-1	RPL5B;ATL5	60S ribosomal protein L5-2;60S ribosomal protein L5-1;Ribosomal protein L5	3	9	9	9	0	0	4	4	5	4	5	3	3	4	4	4	5	5	4	5	6	0	0	4	4	5	4	5	3	3	4	4	4	5	5	4	5	6	0	0	4	4
P49243	P49243	5	5	5	3-oxoacyl-[acyl-carrier-protein] synthase III, chloroplastic		3-oxoacyl-[acyl-carrier-protein] synthase III, chloroplastic	1	5	5	5	0	0	3	3	3	1	4	3	2	4	3	5	4	3	5	5	4	0	0	3	3	3	1	4	3	2	4	3	5	4	3	5	5	4	0	0	3	3
P49572	P49572	11	11	11	Indole-3-glycerol phosphate synthase, chloroplastic		Indole-3-glycerol phosphate synthase, chloroplastic	1	11	11	11	0	0	5	9	11	5	9	9	6	8	9	5	6	10	7	6	9	0	0	5	9	11	5	9	9	6	8	9	5	6	10	7	6	9	0	0	5	9
Q9LR33;P49637	Q9LR33;P49637	4;4	4;4	4;4	60S ribosomal protein L27a-2;60S ribosomal protein L27a-3	RPL27AB;RPL27AC	60S ribosomal protein L27a-2;60S ribosomal protein L27a-3	2	4	4	4	0	0	4	4	4	4	4	4	4	4	3	4	3	4	3	4	4	0	0	4	4	4	4	4	4	4	4	3	4	3	4	3	4	4	0	0	4	4
P49688;Q9SCM3	P49688;Q9SCM3	9;6	9;6	2;0	40S ribosomal protein S2-3;40S ribosomal protein S2-4	RPS2C;RPS2D	40S ribosomal protein S2-3;40S ribosomal protein S2-4	2	9	9	2	0	0	9	8	9	7	8	8	5	8	8	7	9	9	9	9	8	0	0	9	8	9	7	8	8	5	8	8	7	9	9	9	9	8	0	0	2	2
P49692	P49692	7	1	1	60S ribosomal protein L7a-1	RPL7AA	60S ribosomal protein L7a-1	1	7	1	1	0	0	7	7	7	6	6	7	4	4	5	6	4	7	5	5	5	0	0	1	1	1	1	1	1	1	1	1	1	1	1	0	0	1	0	0	1	1
P50287;F4K9K7	P50287;F4K9K7	4;2	4;2	4;2	Isoaspartyl peptidase/L-asparaginase 1;Isoaspartyl peptidase/L-asparaginase 1 subunit alpha;Isoaspartyl peptidase/L-asparaginase 1 subunit beta	At5g08100	Isoaspartyl peptidase/L-asparaginase 1;N-terminal nucleophile aminohydrolases (Ntn hydrolases) superfamily protein	2	4	4	4	0	0	4	3	2	1	4	2	3	4	2	2	4	2	4	3	4	0	0	4	3	2	1	4	2	3	4	2	2	4	2	4	3	4	0	0	4	3
P50546	P50546	1	1	1	DNA-directed RNA polymerase subunit beta	rpoB	DNA-directed RNA polymerase subunit beta	1	1	1	1	0	0	0	1	0	0	1	0	0	1	0	1	1	0	1	1	0	0	0	0	1	0	0	1	0	0	1	0	1	1	0	1	1	0	0	0	0	1
P50883;Q9LFH5;Q9FF52	P50883;Q9LFH5;Q9FF52	3;3;2	3;3;2	3;3;2	60S ribosomal protein L12-1;60S ribosomal protein L12-2;60S ribosomal protein L12-3	RPL12A;RPL12B;RPL12C	60S ribosomal protein L12-1;60S ribosomal protein L12-2;60S ribosomal protein L12-3	3	3	3	3	0	0	2	3	2	2	2	2	2	3	2	2	2	2	2	2	2	0	0	2	3	2	2	2	2	2	3	2	2	2	2	2	2	2	0	0	2	3
P51407;F4IGR4;F4IGR5	P51407;F4IGR4;F4IGR5	3;2;2	3;2;2	2;1;1	60S acidic ribosomal protein P2-1	RPP2A;At2g27720	60S acidic ribosomal protein P2-1;60S acidic ribosomal protein family;60S acidic ribosomal protein family	3	3	3	2	0	0	2	3	3	2	3	2	2	3	3	2	2	2	2	3	2	0	0	2	3	3	2	3	2	2	3	3	2	2	2	2	3	2	0	0	1	2
P51413;F4HRW5	P51413;F4HRW5	10;7	10;7	1;1	60S ribosomal protein L17-2	RPL17B;At1g67430	60S ribosomal protein L17-2;Ribosomal protein L22p/L17e family protein	2	10	10	1	0	0	9	8	9	10	8	8	8	9	7	7	9	7	8	9	9	0	0	9	8	9	10	8	8	8	9	7	7	9	7	8	9	9	0	0	1	1
P51414	P51414	2	2	2	60S ribosomal protein L26-1	RPL26A	60S ribosomal protein L26-1	1	2	2	2	0	0	2	2	2	2	2	2	2	2	1	2	2	2	1	1	2	0	0	2	2	2	2	2	2	2	2	1	2	2	2	1	1	2	0	0	2	2
Q9STR1;Q9SLL7;P51420	Q9STR1;Q9SLL7;P51420	1;1;1	1;1;1	1;1;1	60S ribosomal protein L31-2;60S ribosomal protein L31-1;60S ribosomal protein L31-3	RPL31B;RPL31A;RPL31C	60S ribosomal protein L31-2;60S ribosomal protein L31-1;60S ribosomal protein L31-3	3	1	1	1	1	0	1	1	1	1	1	1	1	1	1	1	1	1	1	1	1	1	0	1	1	1	1	1	1	1	1	1	1	1	1	1	1	1	1	0	1	1
Q9FZH0;P51422;Q9LMK0;Q9C912	Q9FZH0;P51422;Q9LMK0;Q9C912	1;1;1;1	1;1;1;1	1;1;1;1	60S ribosomal protein L35a-2;60S ribosomal protein L35a-4;60S ribosomal protein L35a-1;60S ribosomal protein L35a-3	RPL35AB;RPL35AD;RPL35AA;RPL35AC	60S ribosomal protein L35a-2;60S ribosomal protein L35a-4;60S ribosomal protein L35a-1;60S ribosomal protein L35a-3	4	1	1	1	0	0	1	1	1	1	1	1	1	1	1	1	1	1	1	1	1	0	0	1	1	1	1	1	1	1	1	1	1	1	1	1	1	1	0	0	1	1
P51427	P51427	8	2	2	40S ribosomal protein S5-2	RPS5B	40S ribosomal protein S5-2	1	8	2	2	0	0	6	7	8	6	7	6	6	7	7	7	6	5	7	7	5	0	0	1	2	2	1	2	2	1	1	2	2	1	1	1	2	1	0	0	1	2
P51430;F4KGU2;O48549;A8MS03	P51430;F4KGU2;O48549	9;8;6;4	9;8;6;4	9;8;6;4	40S ribosomal protein S6-2;40S ribosomal protein S6-1	RPS6B;EMB3010;RPS6A	40S ribosomal protein S6-2;Ribosomal protein S6e;40S ribosomal protein S6-1	4	9	9	9	0	0	7	8	9	7	8	9	8	9	8	7	9	8	8	9	9	0	0	7	8	9	7	8	9	8	9	8	7	9	8	8	9	9	0	0	7	8
P51818	P51818	35	3	1	Heat shock protein 90-3	HSP90-3	Heat shock protein 90-3	1	35	3	1	2	0	21	28	30	20	29	30	20	31	27	20	31	31	28	30	30	0	0	1	3	3	0	3	3	1	3	3	1	2	3	2	3	3	0	0	0	1
P52032;Q9SZ54	P52032	8;3	8;3	7;2	Phospholipid hydroperoxide glutathione peroxidase 1, chloroplastic	GPX1	Phospholipid hydroperoxide glutathione peroxidase 1, chloroplastic	2	8	8	7	0	0	5	6	5	5	6	5	6	5	5	5	6	6	5	5	4	0	0	5	6	5	5	6	5	6	5	5	5	6	6	5	5	4	0	0	4	5
P52410;F4KHF4	P52410;F4KHF4	13;12	13;12	13;12	3-oxoacyl-[acyl-carrier-protein] synthase I, chloroplastic	KAS1;KAS I	3-oxoacyl-[acyl-carrier-protein] synthase I, chloroplastic;Beta-ketoacyl-[acyl-carrier-protein] synthase I	2	13	13	13	0	0	7	9	10	6	9	9	8	9	10	7	12	10	10	9	9	0	0	7	9	10	6	9	9	8	9	10	7	12	10	10	9	9	0	0	7	9
P52420	P52420	11	11	11	Phosphoribosylamine--glycine ligase, chloroplastic	PUR2	Phosphoribosylamine--glycine ligase, chloroplastic	1	11	11	11	0	0	1	5	5	2	3	4	1	5	8	5	5	9	2	4	6	0	0	1	5	5	2	3	4	1	5	8	5	5	9	2	4	6	0	0	1	5
P52422	P52422	6	6	6	Phosphoribosylglycinamide formyltransferase, chloroplastic	PUR3	Phosphoribosylglycinamide formyltransferase, chloroplastic	1	6	6	6	0	0	2	3	4	1	2	2	2	3	3	3	3	4	2	3	3	0	0	2	3	4	1	2	2	2	3	3	3	3	4	2	3	3	0	0	2	3
P52577;Q9FRM1;B3LFB7;A0A1P8ART1	P52577	7;2;1;1	7;2;1;1	7;2;1;1	Isoflavone reductase homolog P3		Isoflavone reductase homolog P3	4	7	7	7	0	0	4	5	3	4	4	4	4	5	3	4	6	5	5	4	4	0	0	4	5	3	4	4	4	4	5	3	4	6	5	5	4	4	0	0	4	5
P52839	P52839	2	2	2	Cytosolic sulfotransferase 12	SOT12	Cytosolic sulfotransferase 12	1	2	2	2	0	0	2	1	0	0	1	1	0	1	0	0	0	2	2	1	0	0	0	2	1	0	0	1	1	0	1	0	0	0	2	2	1	0	0	0	2	1
P53492	P53492	23	23	7	Actin-7	ACT7	Actin-7	1	23	23	7	2	1	17	22	20	19	21	22	20	21	20	20	19	19	22	22	20	2	1	17	22	20	19	21	22	20	21	20	20	19	19	22	22	20	1	0	5	7
P53496	P53496	18	3	0	Actin-11	ACT11	Actin-11	1	18	3	0	0	0	11	14	14	12	14	14	12	14	13	13	14	13	15	14	14	0	0	0	0	1	0	1	0	0	0	0	1	2	1	1	0	0	0	0	0	0
P54121;A0A1I9LNH9	P54121;A0A1I9LNH9	5;3	5;3	5;3	Protein AIG2	AIG2	Protein AIG2 A;AIG2-like (Avirulence induced gene) family protein	2	5	5	5	0	0	1	3	3	2	3	3	1	3	3	1	5	2	2	3	3	0	0	1	3	3	2	3	3	1	3	3	1	5	2	2	3	3	0	0	1	3
P54144;Q9SVT8	P54144;Q9SVT8	2;1	2;1	2;1	Ammonium transporter 1 member 1;Ammonium transporter 1 member 4	AMT1-1;AMT1-4	Ammonium transporter 1 member 1;Ammonium transporter 1 member 4	2	2	2	2	0	0	0	0	1	0	1	2	0	0	1	0	0	1	0	0	1	0	0	0	0	1	0	1	2	0	0	1	0	0	1	0	0	1	0	0	0	0
P54150	P54150	8	8	7	Peptide methionine sulfoxide reductase A4, chloroplastic	MSR4	Peptide methionine sulfoxide reductase A4, chloroplastic	1	8	8	7	0	0	5	8	8	5	8	8	5	8	7	7	7	8	7	6	8	0	0	5	8	8	5	8	8	5	8	7	7	7	8	7	6	8	0	0	4	7
P54609	P54609	42	42	6	Cell division control protein 48 homolog A	CDC48A	Cell division control protein 48 homolog A	1	42	42	6	1	0	25	34	37	22	32	38	24	33	38	28	35	37	32	35	36	1	0	25	34	37	22	32	38	24	33	38	28	35	37	32	35	36	0	0	2	6
P54873	P54873	5	5	5	Hydroxymethylglutaryl-CoA synthase	HMGS	Hydroxymethylglutaryl-CoA synthase	1	5	5	5	0	0	2	4	4	3	4	5	3	3	3	4	5	3	4	4	4	0	0	2	4	4	3	4	5	3	3	3	4	5	3	4	4	4	0	0	2	4
P54888;B3H5E3	P54888;B3H5E3	11;10	3;3	3;3	Delta-1-pyrroline-5-carboxylate synthase B;Glutamate 5-kinase;Gamma-glutamyl phosphate reductase	P5CSB;P5CS2	Delta-1-pyrroline-5-carboxylate synthase B;Gamma-glutamyl kinase	2	11	3	3	0	0	6	7	5	3	7	6	1	6	5	5	8	7	7	7	3	0	0	1	3	2	0	2	2	0	2	1	1	3	2	2	2	1	0	0	1	3
P55034	P55034	3	3	3	26S proteasome non-ATPase regulatory subunit 4 homolog	RPN10	26S proteasome non-ATPase regulatory subunit 4 homolog	1	3	3	3	1	1	2	2	2	2	2	2	2	1	1	2	3	2	0	2	2	1	1	2	2	2	2	2	2	2	1	1	2	3	2	0	2	2	1	1	2	2
P55217	P55217	16	16	16	Cystathionine gamma-synthase 1, chloroplastic	CGS1	Cystathionine gamma-synthase 1, chloroplastic	1	16	16	16	0	0	11	14	9	10	13	8	9	10	10	12	14	10	10	12	11	0	0	11	14	9	10	13	8	9	10	10	12	14	10	10	12	11	0	0	11	14
P55228	P55228	20	20	20	Glucose-1-phosphate adenylyltransferase small subunit, chloroplastic	APS1	Glucose-1-phosphate adenylyltransferase small subunit, chloroplastic	1	20	20	20	0	0	16	16	18	14	15	19	13	15	17	16	15	18	16	17	17	0	0	16	16	18	14	15	19	13	15	17	16	15	18	16	17	17	0	0	16	16
P55229;P55231	P55229	25;1	25;1	24;0	Glucose-1-phosphate adenylyltransferase large subunit 1, chloroplastic	ADG2	Glucose-1-phosphate adenylyltransferase large subunit 1, chloroplastic	2	25	25	24	1	1	19	19	19	16	20	17	17	19	20	18	21	20	22	18	19	1	1	19	19	19	16	20	17	17	19	20	18	21	20	22	18	19	1	1	19	19
P55737;F4K6B6	P55737;F4K6B6	35;34	35;34	3;3	Heat shock protein 90-2	HSP90-2;HSP81-2	Heat shock protein 90-2;Heat shock protein 81-2	2	35	35	3	2	0	23	28	30	22	29	30	21	31	27	21	30	30	28	30	30	2	0	23	28	30	22	29	30	21	31	27	21	30	30	28	30	30	0	0	3	3
P55826	P55826	4	4	4	Protoporphyrinogen oxidase 1, chloroplastic	PPOX1	Protoporphyrinogen oxidase 1, chloroplastic	1	4	4	4	0	0	2	1	0	2	2	1	1	1	1	0	0	2	1	3	1	0	0	2	1	0	2	2	1	1	1	1	0	0	2	1	3	1	0	0	2	1
P55852	P55852	4	2	2	Small ubiquitin-related modifier 1	SUMO1	Small ubiquitin-related modifier 1	1	4	2	2	0	0	3	3	4	4	3	3	2	3	3	3	2	3	3	3	2	0	0	1	1	2	2	1	1	1	1	1	1	0	1	1	1	0	0	0	1	1
P56753	P56753	10	10	10	NAD(P)H-quinone oxidoreductase subunit H, chloroplastic	ndhH	NAD(P)H-quinone oxidoreductase subunit H, chloroplastic	1	10	10	10	0	0	6	8	8	4	9	3	5	5	7	3	8	7	7	10	5	0	0	6	8	8	4	9	3	5	5	7	3	8	7	7	10	5	0	0	6	8
P56754	P56754	3	3	3	NAD(P)H-quinone oxidoreductase subunit J, chloroplastic	ndhJ	NAD(P)H-quinone oxidoreductase subunit J, chloroplastic	1	3	3	3	0	0	3	3	3	3	3	3	3	3	3	2	3	3	3	3	3	0	0	3	3	3	3	3	3	3	3	3	2	3	3	3	3	3	0	0	3	3
P56757	P56757	20	19	19	ATP synthase subunit alpha, chloroplastic	atpA	ATP synthase subunit alpha, chloroplastic	1	20	19	19	0	1	18	19	17	16	19	16	16	19	17	16	18	18	16	19	16	0	1	17	18	16	15	18	15	15	18	16	15	17	17	15	18	15	0	1	17	18
P56761	P56761	5	5	5	Photosystem II D2 protein	psbD	Photosystem II D2 protein	1	5	5	5	0	0	2	2	4	3	5	3	1	3	3	1	1	2	2	4	3	0	0	2	2	4	3	5	3	1	3	3	1	1	2	2	4	3	0	0	2	2
P56762	P56762	1	1	1	DNA-directed RNA polymerase subunit alpha	rpoA	DNA-directed RNA polymerase subunit alpha	1	1	1	1	0	0	1	1	0	1	1	1	0	1	0	1	0	0	1	1	1	0	0	1	1	0	1	1	1	0	1	0	1	0	0	1	1	1	0	0	1	1
P56764	P56764	1	1	1	DNA-directed RNA polymerase subunit beta	rpoC2	DNA-directed RNA polymerase subunit beta	1	1	1	1	0	0	0	0	0	0	1	0	1	1	0	0	1	0	1	0	0	0	0	0	0	0	0	1	0	1	1	0	0	1	0	1	0	0	0	0	0	0
P56765	P56765	5	5	5	Acetyl-coenzyme A carboxylase carboxyl transferase subunit beta, chloroplastic	accD	Acetyl-coenzyme A carboxylase carboxyl transferase subunit beta, chloroplastic	1	5	5	5	0	0	3	3	2	2	3	2	2	3	2	3	4	3	3	3	2	0	0	3	3	2	2	3	2	2	3	2	3	4	3	3	3	2	0	0	3	3
P56766	P56766	6	6	6	Photosystem I P700 chlorophyll a apoprotein A1	psaA	Photosystem I P700 chlorophyll a apoprotein A1	1	6	6	6	0	0	2	1	2	5	6	1	2	2	1	1	1	0	1	2	1	0	0	2	1	2	5	6	1	2	2	1	1	1	0	1	2	1	0	0	2	1
P56767	P56767	4	4	4	Photosystem I P700 chlorophyll a apoprotein A2	psaB	Photosystem I P700 chlorophyll a apoprotein A2	1	4	4	4	0	0	1	0	2	3	3	1	0	0	0	1	0	0	0	2	1	0	0	1	0	2	3	3	1	0	0	0	1	0	0	0	2	1	0	0	1	0
P56771	P56771	5	5	5	Cytochrome f	petA	Cytochrome f	1	5	5	5	0	0	1	0	4	4	5	3	1	4	2	0	0	0	2	2	3	0	0	1	0	4	4	5	3	1	4	2	0	0	0	2	2	3	0	0	1	0
P56772	P56772	2	2	2	ATP-dependent Clp protease proteolytic subunit 1	clpP1	Chloroplastic ATP-dependent Clp protease proteolytic subunit 1	1	2	2	2	0	0	1	1	1	1	0	2	1	1	1	1	1	2	1	1	1	0	0	1	1	1	1	0	2	1	1	1	1	1	2	1	1	1	0	0	1	1
P56773	P56773	2	2	2	Cytochrome b6	petB	Cytochrome b6	1	2	2	2	0	0	1	1	1	2	2	2	1	1	1	1	1	1	1	1	1	0	0	1	1	1	2	2	2	1	1	1	1	1	1	1	1	1	0	0	1	1
P56777	P56777	6	6	6	Photosystem II CP47 reaction center protein	psbB	Photosystem II CP47 reaction center protein	1	6	6	6	0	0	3	1	5	4	6	3	2	3	1	1	3	1	2	5	2	0	0	3	1	5	4	6	3	2	3	1	1	3	1	2	5	2	0	0	3	1
P56778	P56778	7	7	7	Photosystem II CP43 reaction center protein	psbC	Photosystem II CP43 reaction center protein	1	7	7	7	0	0	2	0	3	6	7	3	2	3	1	2	0	0	1	5	4	0	0	2	0	3	6	7	3	2	3	1	2	0	0	1	5	4	0	0	2	0
P56779	P56779	2	2	2	Cytochrome b559 subunit alpha	psbE	Cytochrome b559 subunit alpha	1	2	2	2	0	0	1	0	1	1	1	0	0	1	0	0	1	0	1	0	1	0	0	1	0	1	1	1	0	0	1	0	0	1	0	1	0	1	0	0	1	0
P56786	P56786	1	1	1	Protein Ycf2	ycf2-A	Protein Ycf2	1	1	1	1	0	0	1	1	0	1	1	0	0	0	1	1	1	1	0	1	0	0	0	1	1	0	1	1	0	0	0	1	1	1	1	0	1	0	0	0	1	1
P56791	P56791	11	11	11	50S ribosomal protein L2, chloroplastic	rpl2-A	50S ribosomal protein L2, chloroplastic	1	11	11	11	0	0	11	10	10	10	11	11	10	11	10	9	11	10	10	11	10	0	0	11	10	10	10	11	11	10	11	10	9	11	10	10	11	10	0	0	11	10
P56792	P56792	5	5	5	50S ribosomal protein L14, chloroplastic	rpl14	50S ribosomal protein L14, chloroplastic	1	5	5	5	0	0	1	2	1	1	3	2	0	2	1	1	3	2	3	1	2	0	0	1	2	1	1	3	2	0	2	1	1	3	2	3	1	2	0	0	1	2
P56793	P56793	2	2	2	50S ribosomal protein L16, chloroplastic	rpl16	50S ribosomal protein L16, chloroplastic	1	2	2	2	0	0	2	2	2	2	2	2	2	2	2	2	2	2	1	2	1	0	0	2	2	2	2	2	2	2	2	2	2	2	2	1	2	1	0	0	2	2
P56794	P56794	5	5	5	50S ribosomal protein L20, chloroplastic	rpl20	50S ribosomal protein L20, chloroplastic	1	5	5	5	0	0	2	4	4	3	4	5	4	4	3	4	3	4	4	4	4	0	0	2	4	4	3	4	5	4	4	3	4	3	4	4	4	4	0	0	2	4
P56795	P56795	3	3	3	50S ribosomal protein L22, chloroplastic	rpl22	50S ribosomal protein L22, chloroplastic	1	3	3	3	0	0	3	3	3	2	3	3	2	3	3	3	3	3	2	3	3	0	0	3	3	3	2	3	3	2	3	3	3	3	3	2	3	3	0	0	3	3
P56797	P56797	9	9	9	30S ribosomal protein S2, chloroplastic	rps2	30S ribosomal protein S2, chloroplastic	1	9	9	9	0	0	6	7	7	7	7	8	5	8	8	7	8	8	8	9	7	0	0	6	7	7	7	7	8	5	8	8	7	8	8	8	9	7	0	0	6	7
P56798	P56798	15	15	15	30S ribosomal protein S3, chloroplastic	rps3	30S ribosomal protein S3, chloroplastic	1	15	15	15	0	0	11	13	14	9	14	15	11	14	12	12	14	14	10	15	14	0	0	11	13	14	9	14	15	11	14	12	12	14	14	10	15	14	0	0	11	13
P56799	P56799	9	9	9	30S ribosomal protein S4, chloroplastic	rps4	30S ribosomal protein S4, chloroplastic	1	9	9	9	0	0	7	7	7	7	6	5	6	7	6	7	6	7	7	7	6	0	0	7	7	7	7	6	5	6	7	6	7	6	7	7	7	6	0	0	7	7
P56801	P56801	7	7	7	30S ribosomal protein S8, chloroplastic	rps8	30S ribosomal protein S8, chloroplastic	1	7	7	7	0	1	5	6	7	5	7	7	5	6	6	6	7	6	7	7	7	0	1	5	6	7	5	7	7	5	6	6	6	7	6	7	7	7	0	1	5	6
P56802	P56802	2	2	2	30S ribosomal protein S11, chloroplastic	rps11	30S ribosomal protein S11, chloroplastic	1	2	2	2	0	0	2	2	2	2	2	1	2	2	2	2	2	2	2	2	2	0	0	2	2	2	2	2	1	2	2	2	2	2	2	2	2	2	0	0	2	2
P56804	P56804	1	1	1	30S ribosomal protein S14, chloroplastic	rps14	30S ribosomal protein S14, chloroplastic	1	1	1	1	0	0	1	1	1	1	1	1	1	1	1	1	0	1	1	1	1	0	0	1	1	1	1	1	1	1	1	1	1	0	1	1	1	1	0	0	1	1
P56807	P56807	3	3	3	30S ribosomal protein S18, chloroplastic	rps18	30S ribosomal protein S18, chloroplastic	1	3	3	3	0	0	3	3	3	3	3	3	3	3	3	3	3	2	3	3	3	0	0	3	3	3	3	3	3	3	3	3	3	3	2	3	3	3	0	0	3	3
P56808	P56808	2	2	2	30S ribosomal protein S19, chloroplastic	rps19	30S ribosomal protein S19, chloroplastic	1	2	2	2	0	0	1	1	2	0	1	2	1	2	1	0	0	0	0	0	1	0	0	1	1	2	0	1	2	1	2	1	0	0	0	0	0	1	0	0	1	1
Q9FKV6;P56820	Q9FKV6;P56820	4;4	4;4	4;4	Eukaryotic translation initiation factor 3 subunit D	At5g44320;TIF3D1	Eukaryotic translation initiation factor 3 subunit D;Eukaryotic translation initiation factor 3 subunit D	2	4	4	4	0	0	3	4	4	4	4	4	3	3	4	2	3	4	3	4	3	0	0	3	4	4	4	4	4	3	3	4	2	3	4	3	4	3	0	0	3	4
P57106	P57106	11	4	4	Malate dehydrogenase, cytoplasmic 2	MDH2	Malate dehydrogenase 2, cytoplasmic	1	11	4	4	2	0	10	10	10	11	10	9	9	10	9	11	10	10	11	9	9	1	0	3	3	3	4	3	2	3	3	3	4	3	3	4	2	2	1	0	3	3
P57691;O04204	P57691	11;5	2;0	2;0	60S acidic ribosomal protein P0-3	RPP0C	60S acidic ribosomal protein P0-3	2	11	2	2	0	0	9	7	10	7	9	9	10	9	9	9	8	8	10	9	9	0	0	2	0	1	2	1	1	2	2	1	1	1	1	2	1	0	0	0	2	0
P57720;F4I033;F4I032	P57720;F4I033;F4I032	16;12;12	16;12;12	16;12;12	Chorismate synthase, chloroplastic;Chorismate synthase	EMB1144	Chorismate synthase, chloroplastic;Chorismate synthase;Chorismate synthase	3	16	16	16	0	0	9	11	14	10	12	14	11	12	11	11	12	14	13	9	15	0	0	9	11	14	10	12	14	11	12	11	11	12	14	13	9	15	0	0	9	11
P57741	P57741	1	1	1	Probable prefoldin subunit 3		Probable prefoldin subunit 3	1	1	1	1	0	0	1	1	1	0	1	1	1	1	1	1	1	1	1	1	1	0	0	1	1	1	0	1	1	1	1	1	1	1	1	1	1	1	0	0	1	1
P57742	P57742	2	2	2	Probable prefoldin subunit 5		Probable prefoldin subunit 5	1	2	2	2	0	0	1	1	1	1	1	1	1	1	2	1	2	2	2	2	2	0	0	1	1	1	1	1	1	1	1	2	1	2	2	2	2	2	0	0	1	1
P57751;A0A1P8BC98;F4KGY8;A0A1P8BC93	P57751;A0A1P8BC98;F4KGY8;A0A1P8BC93	21;15;15;14	10;6;6;6	10;6;6;6	UTP--glucose-1-phosphate uridylyltransferase 1	UGP2	UTP--glucose-1-phosphate uridylyltransferase 1;UTP--glucose-1-phosphate uridylyltransferase;UTP--glucose-1-phosphate uridylyltransferase;UTP--glucose-1-phosphate uridylyltransferase	4	21	10	10	0	0	15	15	16	13	18	15	16	15	17	13	18	18	16	17	17	0	0	8	8	8	6	9	7	8	7	8	5	9	10	7	10	9	0	0	8	8
P57752	P57752	2	2	2	Acyl-CoA-binding domain-containing protein 6	ACBP6	Acyl-CoA-binding domain-containing protein 6	1	2	2	2	0	0	1	2	2	0	1	2	0	1	1	1	2	1	0	2	1	0	0	1	2	2	0	1	2	0	1	1	1	2	1	0	2	1	0	0	1	2
P59223	P59223	6	1	1	40S ribosomal protein S13-1	RPS13A	40S ribosomal protein S13-1	1	6	1	1	0	0	4	4	6	3	4	4	3	6	4	4	5	5	4	5	5	0	0	0	0	1	0	0	1	0	1	0	0	1	1	0	1	1	0	0	0	0
P59224	P59224	6	6	1	40S ribosomal protein S13-2	RPS13B	40S ribosomal protein S13-2	1	6	6	1	0	0	5	5	6	4	5	4	4	6	5	5	5	5	5	5	5	0	0	5	5	6	4	5	4	4	6	5	5	5	5	5	5	5	0	0	1	1
P59230	P59230	8	8	3	60S ribosomal protein L10a-2	RPL10AB	60S ribosomal protein L10a-2	1	8	8	3	0	0	4	6	6	4	6	6	5	6	6	6	7	6	5	6	6	0	0	4	6	6	4	6	6	5	6	6	6	7	6	5	6	6	0	0	1	2
P59232;P59233;P59271	P59232;P59233;P59271	6;6;5	6;6;5	2;2;1	Ubiquitin-40S ribosomal protein S27a-2;Ubiquitin;40S ribosomal protein S27a-2;Ubiquitin-40S ribosomal protein S27a-3;Ubiquitin;40S ribosomal protein S27a-3;Ubiquitin-40S ribosomal protein S27a-1;Ubiquitin;40S ribosomal protein S27a-1	RPS27AB;RPS27AC;RPS27AA	Ubiquitin-40S ribosomal protein S27a-2;Ubiquitin-40S ribosomal protein S27a-3;Ubiquitin-40S ribosomal protein S27a-1	3	6	6	2	0	0	5	5	6	4	5	6	5	5	4	5	5	6	5	5	5	0	0	5	5	6	4	5	6	5	5	4	5	5	6	5	5	5	0	0	2	2
P60040	P60040	8	2	2	60S ribosomal protein L7-2	RPL7B	60S ribosomal protein L7-2	1	8	2	2	0	0	5	7	6	6	8	7	6	5	7	7	8	7	8	8	7	0	0	2	2	1	1	2	2	2	2	2	2	2	2	2	2	2	0	0	2	2
P61841	P61841	2	2	2	30S ribosomal protein S7, chloroplastic	rps7-A	30S ribosomal protein S7, chloroplastic	1	2	2	2	0	0	1	0	0	1	0	0	0	0	0	0	0	0	0	0	0	0	0	1	0	0	1	0	0	0	0	0	0	0	0	0	0	0	0	0	1	0
P62090	P62090	4	4	4	Photosystem I iron-sulfur center	psaC	Photosystem I iron-sulfur center	1	4	4	4	0	0	3	4	4	4	4	4	2	4	3	0	4	3	2	3	4	0	0	3	4	4	4	4	4	2	4	3	0	4	3	2	3	4	0	0	3	4
P62126	P62126	1	1	1	30S ribosomal protein S12, chloroplastic	rps12-A	30S ribosomal protein S12, chloroplastic	1	1	1	1	0	0	0	0	0	0	0	1	0	0	1	0	0	0	0	0	0	0	0	0	0	0	0	0	1	0	0	1	0	0	0	0	0	0	0	0	0	0
P68209	P68209	13	13	4	Succinyl-CoA ligase [ADP-forming] subunit alpha-1, mitochondrial		Succinate--CoA ligase [ADP-forming] subunit alpha-1, mitochondrial	1	13	13	4	1	2	9	9	9	8	8	11	9	9	12	7	10	10	8	8	11	1	2	9	9	9	8	8	11	9	9	12	7	10	10	8	8	11	0	0	4	4
P69834	P69834	1	1	1	2-C-methyl-D-erythritol 4-phosphate cytidylyltransferase, chloroplastic	ISPD	2-C-methyl-D-erythritol 4-phosphate cytidylyltransferase, chloroplastic	1	1	1	1	0	0	1	1	1	0	1	1	0	1	1	0	0	1	1	0	0	0	0	1	1	1	0	1	1	0	1	1	0	0	1	1	0	0	0	0	1	1
P82538	P82538	3	3	3	PsbP-like protein 1, chloroplastic	PPL1	PsbP-like protein 1, chloroplastic	1	3	3	3	0	0	1	2	2	0	3	2	0	2	1	0	2	3	0	0	3	0	0	1	2	2	0	3	2	0	2	1	0	2	3	0	0	3	0	0	1	2
P82658	P82658	8	8	8	Thylakoid lumenal 19 kDa protein, chloroplastic		Thylakoid lumenal 19 kDa protein, chloroplastic	1	8	8	8	0	0	6	6	7	5	7	6	5	7	7	5	6	6	6	5	7	0	0	6	6	7	5	7	6	5	7	7	5	6	6	6	5	7	0	0	6	6
P83291	P83291	6	6	6	NADH-cytochrome b5 reductase-like protein	CBR2	NADH-cytochrome b5 reductase-like protein	1	6	6	6	0	0	4	2	1	1	4	4	2	4	2	2	5	1	3	3	3	0	0	4	2	1	1	4	4	2	4	2	2	5	1	3	3	3	0	0	4	2
P83483;P83484;Q9C5A9	P83483;P83484;Q9C5A9	27;27;27	26;26;26	26;26;26	ATP synthase subunit beta-1, mitochondrial;ATP synthase subunit beta-2, mitochondrial;ATP synthase subunit beta-3, mitochondrial		ATP synthase subunit beta-1, mitochondrial;ATP synthase subunit beta-2, mitochondrial;ATP synthase subunit beta-3, mitochondrial	3	27	26	26	1	0	20	23	26	21	23	23	18	21	24	23	25	22	18	20	24	1	0	19	22	25	20	22	22	17	20	23	22	24	21	17	19	23	1	0	19	22
P83755	P83755	3	3	3	Photosystem II protein D1	psbA	Photosystem II protein D1	1	3	3	3	0	0	2	2	2	3	3	2	1	2	2	1	1	2	1	2	2	0	0	2	2	2	3	3	2	1	2	2	1	1	2	1	2	2	0	0	2	2
P92947;F4I576;F4I577	P92947;F4I576;F4I577	20;19;16	20;19;16	20;19;16	Monodehydroascorbate reductase, chloroplastic	MDAR6	Monodehydroascorbate reductase, chloroplastic/mitochondrial;Monodehydroascorbate reductase 6;Monodehydroascorbate reductase 6	3	20	20	20	0	0	15	18	19	12	16	18	15	17	17	16	18	19	15	18	17	0	0	15	18	19	12	16	18	15	17	17	16	18	19	15	18	17	0	0	15	18
P92959;F4K1S8	P92959;F4K1S8	5;3	5;3	5;3	50S ribosomal protein L24, chloroplastic	RPL24;At5g54600	50S ribosomal protein L24, chloroplastic;Translation protein SH3-like family protein	2	5	5	5	0	0	4	4	4	3	3	4	4	4	3	3	4	5	2	3	3	0	0	4	4	4	3	3	4	4	4	3	3	4	5	2	3	3	0	0	4	4
P92974	P92974	8	5	5	Ubiquitin-activating enzyme E1 2	UBA2	Ubiquitin-activating enzyme E1 2	1	8	5	5	0	0	2	4	5	2	5	4	4	4	5	2	5	4	3	2	2	0	0	0	2	3	0	3	2	2	2	3	1	2	2	1	0	0	0	0	0	2
P92979	P92979	5	3	2	5-adenylylsulfate reductase 1, chloroplastic	1-Apr	5-adenylylsulfate reductase 1, chloroplastic	1	5	3	2	0	0	2	2	0	1	2	1	1	2	1	1	5	2	2	2	0	0	0	1	1	0	1	1	0	0	1	1	1	3	0	1	1	0	0	0	0	1
P93004	P93004	2	2	2	Aquaporin PIP2-7;Aquaporin PIP2-7, N-terminally processed	PIP2-7	Aquaporin PIP2-7	1	2	2	2	0	0	1	2	1	1	1	1	2	2	1	1	2	1	1	1	1	0	0	1	2	1	1	1	1	2	2	1	1	2	1	1	1	1	0	0	1	2
P93014	P93014	6	6	6	30S ribosomal protein S5, chloroplastic	rps5	30S ribosomal protein S5, chloroplastic	1	6	6	6	0	0	4	5	5	5	5	6	5	5	5	4	5	5	5	5	5	0	0	4	5	5	5	5	6	5	5	5	4	5	5	5	5	5	0	0	4	5
P93026	P93026	2	2	2	Vacuolar-sorting receptor 1	VSR1	Vacuolar-sorting receptor 1	1	2	2	2	0	0	0	1	2	0	1	2	1	1	2	0	1	1	0	1	2	0	0	0	1	2	0	1	2	1	1	2	0	1	1	0	1	2	0	0	0	1
P93028	P93028	39	39	36	Ubiquitin-activating enzyme E1 1	UBA1	Ubiquitin-activating enzyme E1 1	1	39	39	36	0	0	26	30	33	24	30	32	23	30	32	27	32	32	27	33	33	0	0	26	30	33	24	30	32	23	30	32	27	32	32	27	33	33	0	0	24	28
P93031;Q9SNY3	P93031	9;2	9;2	9;2	GDP-mannose 4,6 dehydratase 2	MUR1	GDP-mannose 4,6 dehydratase 2	2	9	9	9	0	0	4	5	8	3	5	6	4	4	6	3	5	6	5	4	6	0	0	4	5	8	3	5	6	4	4	6	3	5	6	5	4	6	0	0	4	5
P93032	P93032	12	12	7	Isocitrate dehydrogenase [NAD] regulatory subunit 2, mitochondrial	IDH2	Isocitrate dehydrogenase [NAD] regulatory subunit 2, mitochondrial	1	12	12	7	0	0	6	7	9	7	9	9	7	8	11	9	9	9	7	9	10	0	0	6	7	9	7	9	9	7	8	11	9	9	9	7	9	10	0	0	3	4
P93033	P93033	16	10	10	Fumarate hydratase 1, mitochondrial	FUM1	Fumarate hydratase 1, mitochondrial	1	16	10	10	0	0	12	14	15	11	14	15	11	13	15	12	16	15	14	13	14	0	0	8	9	9	7	9	9	7	7	9	7	10	9	9	8	9	0	0	8	9
P93736	P93736	28	28	28	Valine--tRNA ligase	VALRS	Valine--tRNA ligase, mitochondrial 1	1	28	28	28	0	0	15	22	21	13	19	18	14	20	21	17	21	21	15	23	23	0	0	15	22	21	13	19	18	14	20	21	17	21	21	15	23	23	0	0	15	22
P93740;A0A1P8AZL7	P93740;A0A1P8AZL7	4;3	4;3	4;3	Nudix hydrolase 23, chloroplastic	NUDT23	Nudix hydrolase 23, chloroplastic;Nudix hydrolase homolog 23	2	4	4	4	0	0	0	1	0	1	1	1	0	1	0	0	3	1	3	1	0	0	0	0	1	0	1	1	1	0	1	0	0	3	1	3	1	0	0	0	0	1
P93819	P93819	19	19	12	Malate dehydrogenase, cytoplasmic 1	MDH1	Malate dehydrogenase 1, cytoplasmic	1	19	19	12	4	3	16	18	19	14	18	18	14	17	18	15	18	18	17	18	18	4	3	16	18	19	14	18	18	14	17	18	15	18	18	17	18	18	3	3	9	11
P93824	P93824	1	1	1	1-aminocyclopropane-1-carboxylate oxidase homolog 6		1-aminocyclopropane-1-carboxylate oxidase homolog 6	1	1	1	1	0	0	0	1	0	0	0	1	0	0	0	0	0	1	0	1	0	0	0	0	1	0	0	0	1	0	0	0	0	0	1	0	1	0	0	0	0	1
P93832	P93832	12	6	6	3-isopropylmalate dehydrogenase 2, chloroplastic	IMDH2	3-isopropylmalate dehydrogenase 2, chloroplastic	1	12	6	6	0	0	6	9	10	5	7	9	8	9	9	6	10	9	9	8	8	0	0	3	5	6	3	3	4	4	5	5	4	5	5	5	4	4	0	0	3	5
P93836;F4IDP2	P93836	3;1	3;1	3;1	4-hydroxyphenylpyruvate dioxygenase	HPD	4-hydroxyphenylpyruvate dioxygenase	2	3	3	3	0	0	1	1	2	1	0	1	1	0	2	1	1	3	1	1	1	0	0	1	1	2	1	0	1	1	0	2	1	1	3	1	1	1	0	0	1	1
P94072	P94072	4	4	4	Germin-like protein subfamily 3 member 3	GER3	Germin-like protein subfamily 3 member 3	1	4	4	4	0	0	2	4	3	3	4	3	4	4	3	2	4	4	4	3	3	0	0	2	4	3	3	4	3	4	4	3	2	4	4	4	3	3	0	0	2	4
Q00218;F4JIZ3	Q00218;F4JIZ3	9;6	9;6	7;4	Phospho-2-dehydro-3-deoxyheptonate aldolase 2, chloroplastic	DHS2	Phospho-2-dehydro-3-deoxyheptonate aldolase 2, chloroplastic;Phospho-2-dehydro-3-deoxyheptonate aldolase	2	9	9	7	0	0	7	8	6	3	8	8	4	8	6	6	7	8	9	7	5	0	0	7	8	6	3	8	8	4	8	6	6	7	8	9	7	5	0	0	6	7
Q01474;Q8VYP7;O80489	Q01474;Q8VYP7;O80489	4;3;2	4;3;2	1;0;0	GTP-binding protein SAR1B	SAR1B;At3g62560;T12M4.12	GTP-binding protein SAR1B;Putative Sar1 GTP binding protein;Putative GTP-binding protein, SAR1B	3	4	4	1	0	0	1	2	3	0	1	2	1	1	1	0	4	3	2	2	3	0	0	1	2	3	0	1	2	1	1	1	0	4	3	2	2	3	0	0	1	1
Q01525	Q01525	17	11	11	14-3-3-like protein GF14 omega	GRF2	14-3-3-like protein GF14 omega	1	17	11	11	2	2	12	12	13	10	13	14	11	14	14	10	15	14	13	14	14	0	0	7	7	8	5	9	9	6	8	9	6	9	8	8	8	8	0	0	7	7
Q01908	Q01908	11	11	11	ATP synthase gamma chain 1, chloroplastic	ATPC1	ATP synthase gamma chain 1, chloroplastic	1	11	11	11	0	0	3	5	7	5	6	8	4	7	7	6	8	7	7	9	9	0	0	3	5	7	5	6	8	4	7	7	6	8	7	7	9	9	0	0	3	5
Q01909	Q01909	1	1	1	ATP synthase gamma chain 2, chloroplastic	ATPC2	ATP synthase gamma chain 2, chloroplastic	1	1	1	1	0	0	1	1	1	1	1	1	1	1	1	1	1	1	1	1	1	0	0	1	1	1	1	1	1	1	1	1	1	1	1	1	1	1	0	0	1	1
Q02166	Q02166	12	12	12	Anthranilate phosphoribosyltransferase, chloroplastic	PAT1	Anthranilate phosphoribosyltransferase, chloroplastic	1	12	12	12	1	0	7	10	9	5	8	7	4	6	7	5	7	10	6	6	9	1	0	7	10	9	5	8	7	4	6	7	5	7	10	6	6	9	1	0	7	10
Q02971	Q02971	9	9	8	Cinnamyl alcohol dehydrogenase 7	CAD7	Cinnamyl alcohol dehydrogenase 7	1	9	9	8	0	0	3	7	6	2	9	6	4	8	6	4	6	7	6	3	7	0	0	3	7	6	2	9	6	4	8	6	4	6	7	6	3	7	0	0	3	7
Q02972	Q02972	7	6	6	Cinnamyl alcohol dehydrogenase 8	CAD8	Cinnamyl alcohol dehydrogenase 8	1	7	6	6	0	0	2	3	4	1	3	2	2	2	1	0	1	7	2	4	3	0	0	2	3	3	1	2	2	1	1	0	0	0	6	1	3	2	0	0	2	3
Q03250;F4IHK9	Q03250;F4IHK9	9;7	9;7	8;6	Glycine-rich RNA-binding protein 7	RBG7;CCR2	Glycine-rich RNA-binding protein 7;Cold, circadian rhythm, and rna binding 2	2	9	9	8	0	0	6	9	8	7	9	7	8	7	8	7	8	7	7	8	8	0	0	6	9	8	7	9	7	8	7	8	7	8	7	7	8	8	0	0	5	8
Q03251;F4JVC0;F4JVC1;F4JVB9	Q03251;F4JVC0;F4JVC1	7;4;4;2	6;3;3;1	6;3;3;1	Glycine-rich RNA-binding protein 8	RBG8;CCR1	Glycine-rich RNA-binding protein 8;Cold, circadian rhythm, and RNA binding 1;Cold, circadian rhythm, and RNA binding 1	4	7	6	6	1	0	5	4	4	5	6	4	6	6	5	5	6	5	6	5	4	1	0	4	3	3	4	5	3	5	5	4	4	5	4	5	4	3	1	0	4	3
Q04836;Q9FGS0	Q04836;Q9FGS0	2;1	2;1	2;1	31 kDa ribonucleoprotein, chloroplastic;RNA-binding protein CP31B, chloroplastic	CP31A;CP31B	31 kDa ribonucleoprotein, chloroplastic;RNA-binding protein CP31B, chloroplastic	2	2	2	2	0	0	1	1	1	0	1	0	0	1	1	1	0	1	0	2	1	0	0	1	1	1	0	1	0	0	1	1	1	0	1	0	2	1	0	0	1	1
Q05212	Q05212	6	6	6	DNA-damage-repair/toleration protein DRT102	DRT102	DNA damage-repair/toleration protein DRT102	1	6	6	6	0	0	3	5	5	3	5	5	5	5	5	4	6	5	4	4	4	0	0	3	5	5	3	5	5	5	5	5	4	6	5	4	4	4	0	0	3	5
Q05728	Q05728	3	3	3	Phosphoribosylformylglycinamidine cyclo-ligase, chloroplastic	PUR5	Phosphoribosylformylglycinamidine cyclo-ligase, chloroplastic	1	3	3	3	0	0	2	2	2	0	2	0	0	3	1	1	2	1	0	1	1	0	0	2	2	2	0	2	0	0	3	1	1	2	1	0	1	1	0	0	2	2
Q05758;REV__Q8RWD8	Q05758	21;1	21;1	21;1	Ketol-acid reductoisomerase, chloroplastic		Ketol-acid reductoisomerase, chloroplastic	2	21	21	21	2	2	17	19	19	17	19	17	15	18	19	19	15	19	17	18	18	2	2	17	19	19	17	19	17	15	18	19	19	15	19	17	18	18	2	2	17	19
Q06588	Q06588	7	6	6	1-aminocyclopropane-1-carboxylate oxidase 4	ACO4	1-aminocyclopropane-1-carboxylate oxidase 4	1	7	6	6	0	0	4	6	6	5	7	7	3	6	6	5	7	7	6	6	5	0	0	3	5	5	4	6	6	2	5	5	4	6	6	5	5	4	0	0	3	5
Q06738	Q06738	4	4	4	Low-temperature-induced 78 kDa protein	LTI78	Low-temperature-induced 78 kDa protein	1	4	4	4	0	0	1	1	2	1	2	1	0	2	1	1	1	2	1	1	1	0	0	1	1	2	1	2	1	0	2	1	1	1	2	1	1	1	0	0	1	1
Q07098;Q07099	Q07098;Q07099	7;6	5;4	3;2	Serine/threonine-protein phosphatase PP2A-2 catalytic subunit;Serine/threonine-protein phosphatase PP2A-1 catalytic subunit	PP2A2;PP2A1	Serine/threonine-protein phosphatase PP2A-2 catalytic subunit;Serine/threonine-protein phosphatase PP2A-1 catalytic subunit	2	7	5	3	0	0	4	6	6	3	6	5	5	7	4	3	4	6	5	6	5	0	0	2	4	4	1	4	3	3	5	2	2	2	4	3	4	3	0	0	2	3
Q07473	Q07473	2	2	2	Chlorophyll a-b binding protein CP29.1, chloroplastic	LHCB4.1	Chlorophyll a-b binding protein CP29.1, chloroplastic	1	2	2	2	0	0	1	0	1	2	2	1	1	0	0	0	1	1	0	2	1	0	0	1	0	1	2	2	1	1	0	0	0	1	1	0	2	1	0	0	1	0
Q07488	Q07488	2	2	2	Blue copper protein	BCB	Blue copper protein	1	2	2	2	0	1	1	2	2	2	2	2	2	2	2	1	1	2	2	2	2	0	1	1	2	2	2	2	2	2	2	2	1	1	2	2	2	2	0	1	1	2
Q08298	Q08298	2	2	2	Dehydration-responsive protein RD22	RD22	BURP domain protein RD22	1	2	2	2	0	0	2	2	2	2	2	2	1	2	2	2	2	2	1	2	2	0	0	2	2	2	2	2	2	1	2	2	2	2	2	1	2	2	0	0	2	2
Q08733	Q08733	4	1	1	Aquaporin PIP1-3	PIP1-3	Aquaporin PIP1-3	1	4	1	1	0	0	1	3	4	2	3	3	1	3	4	2	3	4	1	2	3	0	0	1	1	1	1	1	1	1	1	1	1	1	1	1	1	1	0	0	1	1
Q09152	Q09152	8	8	6	Farnesyl pyrophosphate synthase 1, mitochondrial	FPS1	Farnesyl pyrophosphate synthase 1, mitochondrial	1	8	8	6	0	0	4	6	5	3	5	6	4	6	5	5	7	6	6	6	5	0	0	4	6	5	3	5	6	4	6	5	5	7	6	6	6	5	0	0	3	4
Q0PGJ6	Q0PGJ6	3	2	2	Aldo-keto reductase family 4 member C9	AKR4C9	NADPH-dependent aldo-keto reductase, chloroplastic	1	3	2	2	0	0	1	1	2	1	1	1	1	1	2	1	0	2	1	1	1	0	0	0	0	1	0	0	0	0	0	1	0	0	1	0	0	0	0	0	0	0
Q0V7P8	Q0V7P8	1	1	1	FBD-associated F-box protein At5g27750		FBD-associated F-box protein At5g27750	1	1	1	1	0	0	0	0	0	0	0	0	0	0	1	0	0	0	0	1	0	0	0	0	0	0	0	0	0	0	0	1	0	0	0	0	1	0	0	0	0	0
Q0WLB5;REV__Q9ZRF9	Q0WLB5	72;1	19;0	19;0	Clathrin heavy chain 2	CHC2	Clathrin heavy chain 2	2	72	19	19	0	0	43	57	62	50	55	58	41	61	58	53	63	63	50	54	59	0	0	9	15	16	10	15	14	8	14	16	12	17	16	11	14	17	0	0	9	15
Q0WLC6	Q0WLC6	2	2	2	Pentatricopeptide repeat-containing protein MRL1, chloroplastic	MRL1	Pentatricopeptide repeat-containing protein MRL1, chloroplastic	1	2	2	2	0	0	1	0	0	0	1	1	0	1	0	0	2	0	0	2	1	0	0	1	0	0	0	1	1	0	1	0	0	2	0	0	2	1	0	0	1	0
Q0WLY0	Q0WLY0	3	3	3		At1g33680	KH domain-containing protein	1	3	3	3	0	0	0	3	3	0	3	2	0	1	3	1	1	3	0	2	3	0	0	0	3	3	0	3	2	0	1	3	1	1	3	0	2	3	0	0	0	3
Q0WMI7;Q8RX04	Q0WMI7;Q8RX04	2;2	2;2	2;2		At5g49215	Pectin lyase-like superfamily protein;Pectin lyase-like superfamily protein	2	2	2	2	0	0	2	2	2	2	2	2	2	2	2	2	2	2	2	1	2	0	0	2	2	2	2	2	2	2	2	2	2	2	2	2	1	2	0	0	2	2
Q0WML1;A0A1I9LNM5	Q0WML1;A0A1I9LNM5	11;10	1;1	1;1			ARM repeat superfamily protein;ARM repeat superfamily protein	2	11	1	1	0	0	5	10	9	7	8	10	7	8	9	9	10	9	7	10	9	0	0	0	1	0	0	0	1	0	0	1	1	1	0	0	0	1	0	0	0	1
Q0WNJ6	Q0WNJ6	72	72	19	Clathrin heavy chain 1	CHC1	Clathrin heavy chain 1	1	72	72	19	0	0	43	59	62	54	55	63	45	64	60	57	60	65	52	57	60	0	0	43	59	62	54	55	63	45	64	60	57	60	65	52	57	60	0	0	9	17
Q0WNZ5	Q0WNZ5	9	3	3	5-methyltetrahydropteroyltriglutamate--homocysteine methyltransferase 3, chloroplastic	MS3	5-methyltetrahydropteroyltriglutamate--homocysteine methyltransferase 3, chloroplastic	1	9	3	3	2	1	7	8	8	6	8	7	7	8	8	6	7	9	7	7	7	0	0	1	3	3	0	3	2	1	3	3	0	1	3	2	2	2	0	0	1	3
Q0WUQ7	Q0WUQ7	8	8	8		At4g29490	Metallopeptidase M24 family protein	1	8	8	8	0	0	5	4	6	4	7	5	3	3	5	3	4	5	5	4	6	0	0	5	4	6	4	7	5	3	3	5	3	4	5	5	4	6	0	0	5	4
Q0WVF8	Q0WVF8	1	1	1		At5g48120	MMS19 nucleotide excision repair protein homolog	1	1	1	1	0	0	0	0	0	0	0	0	0	0	0	0	0	0	0	1	1	0	0	0	0	0	0	0	0	0	0	0	0	0	0	0	1	1	0	0	0	0
Q0WW21	Q0WW21	1	1	1	UDP-glycosyltransferase 75C1	UGT75C1	UDP-glycosyltransferase 75C1	1	1	1	1	0	0	0	1	1	0	1	0	0	1	0	0	1	1	0	1	1	0	0	0	1	1	0	1	0	0	1	0	0	1	1	0	1	1	0	0	0	1
Q0WW26	Q0WW26	23	23	23	Coatomer subunit gamma		Coatomer subunit gamma	1	23	23	23	0	0	13	16	18	13	16	21	15	14	20	17	18	21	17	20	18	0	0	13	16	18	13	16	21	15	14	20	17	18	21	17	20	18	0	0	13	16
Q1H537	Q1H537	2	2	2	Divinyl chlorophyllide a 8-vinyl-reductase, chloroplastic	DVR	Divinyl chlorophyllide a 8-vinyl-reductase, chloroplastic	1	2	2	2	0	0	1	1	0	1	1	1	1	1	0	0	1	1	1	0	0	0	0	1	1	0	1	1	1	1	1	0	0	1	1	1	0	0	0	0	1	1
Q1H595	Q1H595	1	1	1	Sm-like protein LSM2	LSM2	Sm-like protein LSM2	1	1	1	1	0	0	0	0	1	0	0	0	0	0	0	0	0	0	0	0	1	0	0	0	0	1	0	0	0	0	0	0	0	0	0	0	0	1	0	0	0	0
Q1JPM1	Q1JPM1	4	4	4		At5g65760	At5g65760	1	4	4	4	0	0	2	4	4	3	4	3	3	3	4	2	4	3	3	3	3	0	0	2	4	4	3	4	3	3	3	4	2	4	3	3	3	3	0	0	2	4
Q1WIQ6;A0A2H1ZE23;F4INS6	Q1WIQ6;A0A2H1ZE23;F4INS6	22;21;21	22;21;21	22;21;21	NADP-dependent glyceraldehyde-3-phosphate dehydrogenase	ALDH11A3	NADP-dependent glyceraldehyde-3-phosphate dehydrogenase;Aldehyde dehydrogenase 11A3;Aldehyde dehydrogenase 11A3	3	22	22	22	0	0	20	19	21	19	18	19	16	20	16	18	20	17	19	18	19	0	0	20	19	21	19	18	19	16	20	16	18	20	17	19	18	19	0	0	20	19
Q29Q26	Q29Q26	9	6	6		AKR2B	Ankyrin repeat domain-containing protein 2B	1	9	6	6	0	0	5	6	8	4	7	6	4	7	7	3	6	8	3	5	5	0	0	2	3	5	2	4	4	2	4	4	2	4	6	2	2	2	0	0	2	3
Q29Q34	Q29Q34	8	8	8		At5g19440	At5g19440	1	8	8	8	0	0	4	5	6	3	5	5	5	5	7	4	4	5	4	3	6	0	0	4	5	6	3	5	5	5	5	7	4	4	5	4	3	6	0	0	4	5
Q2V3X4;Q9SF40	Q2V3X4;Q9SF40	9;9	1;1	1;1	60S ribosomal protein L4-1	At3g09630;RPL4A	Ribosomal protein L4/L1 family;60S ribosomal protein L4-1	2	9	1	1	0	0	7	8	8	8	6	6	7	8	6	7	7	6	6	8	8	0	0	1	1	1	1	1	1	1	1	1	1	1	1	1	1	1	0	0	1	1
Q38799	Q38799	15	15	15	Pyruvate dehydrogenase E1 component subunit beta-1, mitochondrial	PDH2	Pyruvate dehydrogenase E1 component subunit beta-1, mitochondrial	1	15	15	15	0	0	12	11	12	10	12	14	8	11	10	9	13	10	9	11	12	0	0	12	11	12	10	12	14	8	11	10	9	13	10	9	11	12	0	0	12	11
Q38814	Q38814	11	11	11	Thiamine thiazole synthase, chloroplastic	THI1	Thiamine thiazole synthase, chloroplastic	1	11	11	11	1	1	8	10	8	10	9	6	7	7	8	8	11	6	8	11	7	1	1	8	10	8	10	9	6	7	7	8	8	11	6	8	11	7	1	1	8	10
Q38834	Q38834	1	1	1	Disease resistance RPP13-like protein 4	RPP13L4	Disease resistance RPP13-like protein 4	1	1	1	1	0	0	0	1	1	0	1	1	0	0	1	1	1	1	0	1	1	0	0	0	1	1	0	1	1	0	0	1	1	1	1	0	1	1	0	0	0	1
Q38845	Q38845	10	5	5	Serine/threonine-protein phosphatase 2A 65 kDa regulatory subunit A alpha isoform	PP2AA1	Serine/threonine-protein phosphatase 2A 65 kDa regulatory subunit A alpha isoform	1	10	5	5	0	0	4	7	8	6	7	9	3	10	9	5	7	6	6	8	8	0	0	2	3	4	3	4	5	1	5	4	3	4	4	4	4	5	0	0	2	3
Q38854	Q38854	4	4	4	1-deoxy-D-xylulose-5-phosphate synthase, chloroplastic	DXS	1-deoxy-D-xylulose-5-phosphate synthase, chloroplastic	1	4	4	4	0	0	2	3	2	1	4	2	1	2	1	2	2	2	3	2	1	0	0	2	3	2	1	4	2	1	2	1	2	2	2	3	2	1	0	0	2	3
Q38858	Q38858	18	18	11	Calreticulin-2	CRT2	Calreticulin-2	1	18	18	11	0	0	10	14	14	10	15	16	13	13	17	12	13	15	10	14	17	0	0	10	14	14	10	15	16	13	13	17	12	13	15	10	14	17	0	0	6	9
Q38867	Q38867	5	4	4	Peptidyl-prolyl cis-trans isomerase CYP19-3	CYP19-3	Peptidyl-prolyl cis-trans isomerase CYP19-3	1	5	4	4	0	0	3	3	3	2	3	3	2	2	2	3	4	3	3	3	2	0	0	2	2	2	2	2	2	2	2	1	2	3	2	3	2	1	0	0	2	2
Q38868;A0A1P8AND9;A0A1P8ANC2;Q9C6P3	Q38868;A0A1P8AND9;A0A1P8ANC2;Q9C6P3	2;1;1;1	2;1;1;1	2;1;1;1	Calcium-dependent protein kinase 9;Calcium-dependent protein kinase 33	CPK9;CPK33	Calcium-dependent protein kinase 9;Calcium-dependent protein kinase 33;Calcium-dependent protein kinase 33;Calcium-dependent protein kinase 33	4	2	2	2	0	0	1	2	2	1	2	2	0	2	2	2	2	2	2	2	2	0	0	1	2	2	1	2	2	0	2	2	2	2	2	2	2	2	0	0	1	2
Q38869;Q42396	Q38869	8;1	3;0	3;0	Calcium-dependent protein kinase 4	CPK4	Calcium-dependent protein kinase 4	2	8	3	3	0	0	1	3	4	1	3	5	1	4	4	0	4	6	0	4	3	0	0	1	2	2	1	2	3	1	2	2	0	2	3	0	3	0	0	0	1	2
Q38871;F4JTL3;Q9SZM3	Q38871	11;3;3	11;3;3	7;0;0	Calcium-dependent protein kinase 5	CPK5	Calcium-dependent protein kinase 5	3	11	11	7	0	0	3	5	9	3	5	7	5	5	9	4	4	7	3	6	8	0	0	3	5	9	3	5	7	5	5	9	4	4	7	3	6	8	0	0	1	2
Q38872	Q38872	5	1	1	Calcium-dependent protein kinase 6	CPK6	Calcium-dependent protein kinase 6	1	5	1	1	0	0	2	4	4	3	4	5	4	3	5	2	3	3	2	2	4	0	0	0	1	0	0	1	1	0	0	1	0	0	0	0	0	0	0	0	0	1
Q38882;A0A1P8BEI1;P58766	Q38882	34;1;1	34;1;1	29;0;0	Phospholipase D alpha 1	PLDALPHA1	Phospholipase D alpha 1	3	34	34	29	1	0	13	24	27	17	23	25	17	21	26	16	27	23	23	23	30	1	0	13	24	27	17	23	25	17	21	26	16	27	23	23	23	30	1	0	11	20
Q38884;F4II65;F4II66	Q38884;F4II65	9;6;2	9;6;2	9;6;2	Eukaryotic translation initiation factor 3 subunit I	TIF3I1;TRIP-1	Eukaryotic translation initiation factor 3 subunit I;TGF-beta receptor interacting protein 1	3	9	9	9	0	0	5	6	6	5	4	4	3	7	5	4	7	6	6	6	8	0	0	5	6	6	5	4	4	3	7	5	4	7	6	6	6	8	0	0	5	6
Q38893	Q38893	6	6	6	Zeta-carotene desaturase, chloroplastic/chromoplastic	ZDS1	Zeta-carotene desaturase, chloroplastic/chromoplastic	1	6	6	6	0	0	3	4	1	0	2	3	2	4	1	1	6	1	4	4	1	0	0	3	4	1	0	2	3	2	4	1	1	6	1	4	4	1	0	0	3	4
Q38896	Q38896	1	1	1	Cold shock domain-containing protein 4	CSP4	Cold shock domain-containing protein 4	1	1	1	1	0	0	0	1	1	1	1	1	0	1	1	0	1	1	0	1	1	0	0	0	1	1	1	1	1	0	1	1	0	1	1	0	1	1	0	0	0	1
Q38900	Q38900	8	6	6	Peptidyl-prolyl cis-trans isomerase CYP19-1	CYP19-1	Peptidyl-prolyl cis-trans isomerase CYP19-1	1	8	6	6	1	0	7	7	7	6	7	7	6	6	7	8	7	8	6	8	8	1	0	6	6	6	6	6	6	6	6	6	6	6	6	6	6	6	1	0	6	6
Q38924	Q38924	2	2	2	Fe(3+)-Zn(2+) purple acid phosphatase 12	PAP12	Fe(3+)-Zn(2+) purple acid phosphatase 12	1	2	2	2	0	0	0	0	1	0	0	0	0	0	0	0	0	0	1	0	0	0	0	0	0	1	0	0	0	0	0	0	0	0	0	1	0	0	0	0	0	0
Q38929	Q38929	3	2	2	Isopentenyl-diphosphate Delta-isomerase I, chloroplastic	IPP1	Isopentenyl-diphosphate Delta-isomerase I, chloroplastic	1	3	2	2	0	0	1	3	3	2	3	3	1	3	2	1	3	3	1	3	3	0	0	0	2	2	1	2	2	0	2	2	0	2	2	0	2	2	0	0	0	2
Q38935	Q38935	1	1	1	Peptidyl-prolyl cis-trans isomerase FKBP15-1	FKBP15-1	Peptidyl-prolyl cis-trans isomerase FKBP15-1	1	1	1	1	0	0	0	0	0	0	0	0	1	1	1	0	0	1	0	0	1	0	0	0	0	0	0	0	0	1	1	1	0	0	1	0	0	1	0	0	0	0
Q38942	Q38942	2	2	2	Protein RAE1	RAE1	Protein RAE1	1	2	2	2	0	0	2	1	1	1	1	1	0	0	1	0	1	1	0	1	1	0	0	2	1	1	1	1	1	0	0	1	0	1	1	0	1	1	0	0	2	1
Q38946;F4K6P9	Q38946;F4K6P9	8;6	4;3	4;3	Glutamate dehydrogenase 2	GDH2	Glutamate dehydrogenase 2;Glutamate dehydrogenase 2	2	8	4	4	0	0	2	5	8	5	5	5	3	6	6	4	4	6	6	5	6	0	0	1	2	4	2	3	2	1	3	3	2	1	3	3	2	3	0	0	1	2
Q38950;F4JA59	Q38950;F4JA59	16;15	16;15	8;7	Serine/threonine-protein phosphatase 2A 65 kDa regulatory subunit A beta isoform	PP2AA2	Serine/threonine-protein phosphatase 2A 65 kDa regulatory subunit A beta isoform;Protein phosphatase 2A subunit A2	2	16	16	8	0	0	8	11	10	8	8	12	5	12	11	6	10	11	8	11	8	0	0	8	11	10	8	8	12	5	12	11	6	10	11	8	11	8	0	0	5	5
Q38970;F4I1L3;B3H4A7;A0A1P8ANX0	Q38970	111;32;5;5	111;32;5;5	111;32;5;5	Acetyl-CoA carboxylase 1;Biotin carboxylase	ACC1	Acetyl-CoA carboxylase 1	4	111	111	111	2	2	73	75	67	79	79	80	80	85	71	90	98	77	72	95	69	2	2	73	75	67	79	79	80	80	85	71	90	98	77	72	95	69	2	2	73	75
Q39016	Q39016	9	9	4	Calcium-dependent protein kinase 11	CPK11	Calcium-dependent protein kinase 11	1	9	9	4	0	0	2	2	4	1	2	5	2	3	4	1	4	7	1	2	4	0	0	2	2	4	1	2	5	2	3	4	1	4	7	1	2	4	0	0	2	1
Q39023	Q39023	8	6	6	Mitogen-activated protein kinase 3	MPK3	Mitogen-activated protein kinase 3	1	8	6	6	0	0	1	4	5	1	3	8	1	5	7	1	4	6	3	3	4	0	0	0	2	3	0	2	6	0	3	6	0	2	4	1	2	3	0	0	0	2
Q39024;A0A1P8ASZ4;Q9LMM5;Q66GN2;A0A1P8BAS9;A0A1P8BBV6;A0A2H1ZE50;A0A1P8BBW2;Q9M021;Q9LFH9;Q9LYX1;Q9FIF0;Q9SR87;Q9M020;A0A1I9LTB8;Q9FHG4;Q9M345;O80939;Q9LSL5;O81292;Q9FIF1;Q9FG33;Q9LXA5;O48837	Q39024	11;5;5;1;1;1;1;1;1;1;1;1;1;1;1;1;1;1;1;1;1;1;1;1	11;5;5;1;1;1;1;1;1;1;1;1;1;1;1;1;1;1;1;1;1;1;1;1	10;4;4;1;1;1;1;1;1;1;1;1;1;1;1;1;1;1;1;1;1;1;1;1	Mitogen-activated protein kinase 4	MPK4	Mitogen-activated protein kinase 4	24	11	11	10	1	1	5	9	10	7	9	10	7	9	10	6	10	10	8	10	10	1	1	5	9	10	7	9	10	7	9	10	6	10	10	8	10	10	1	1	4	8
Q39026;Q9CAG1;F4J7I7;A0A1I9LRW0;A0A1I9LRW2;A0A1P8B0K7;A0A1I9LRW1;Q9M1Z5;Q39022;Q9LQQ9;Q9LV37;Q8W4J2;Q9C9U4;Q9LM33;Q9SJG9;Q39021;Q39027;O23236	Q39026	8;1;1;1;1;1;1;1;1;1;1;1;1;1;1;1;1;1	7;1;1;1;1;1;1;1;1;1;1;1;1;1;1;1;1;1	6;0;0;0;0;0;0;0;0;0;0;0;0;0;0;0;0;0	Mitogen-activated protein kinase 6	MPK6	Mitogen-activated protein kinase 6	18	8	7	6	0	0	2	4	6	4	4	6	4	5	7	4	5	7	5	6	6	0	0	1	3	5	3	3	5	3	4	6	3	4	6	4	5	5	0	0	1	2
Q39041	Q39041	14	14	12	Acid beta-fructofuranosidase 4, vacuolar	BFRUCT4	Acid beta-fructofuranosidase 4, vacuolar	1	14	14	12	0	0	9	11	9	7	11	10	10	10	10	10	9	12	8	7	11	0	0	9	11	9	7	11	10	10	10	10	10	9	12	8	7	11	0	0	9	10
Q39048	Q39048	4	4	4	Protein ECERIFERUM 1	CER2	Protein ECERIFERUM 2	1	4	4	4	0	0	2	3	4	2	3	2	2	4	3	2	3	2	2	3	2	0	0	2	3	4	2	3	2	2	4	3	2	3	2	2	3	2	0	0	2	3
Q39054;A0A1P8BGU1	Q39054;A0A1P8BGU1	14;9	14;9	14;9	Molybdopterin biosynthesis protein CNX1;Molybdopterin molybdenumtransferase;Molybdopterin adenylyltransferase	CNX1	Molybdopterin biosynthesis protein CNX1;Molybdopterin molybdenumtransferase	2	14	14	14	0	0	3	10	8	5	7	9	5	9	5	5	11	8	5	5	7	0	0	3	10	8	5	7	9	5	9	5	5	11	8	5	5	7	0	0	3	10
Q39061	Q39061	6	6	6	RNA-binding protein CP33, chloroplastic	CP33	RNA-binding protein CP33, chloroplastic	1	6	6	6	0	0	3	5	5	3	4	5	4	5	3	2	5	3	5	5	6	0	0	3	5	5	3	4	5	4	5	3	2	5	3	5	5	6	0	0	3	5
Q39085	Q39085	3	3	3	Delta(24)-sterol reductase	DIM	Delta(24)-sterol reductase	1	3	3	3	0	0	2	1	1	0	1	2	1	2	1	1	2	2	1	2	2	0	0	2	1	1	0	1	2	1	2	1	1	2	2	1	2	2	0	0	2	1
Q39089;REV__O49471	Q39089	3;1	3;1	3;1	Protein PALE CRESS, chloroplastic	PAC	Protein PALE CRESS, chloroplastic	2	3	3	3	0	0	1	3	3	1	3	3	2	3	2	1	3	3	0	2	2	0	0	1	3	3	1	3	3	2	3	2	1	3	3	0	2	2	0	0	1	3
Q39101	Q39101	3	2	2	Ferritin-1, chloroplastic	FER1	Ferritin-1, chloroplastic	1	3	2	2	0	0	2	1	1	2	2	2	1	1	1	2	3	2	2	2	1	0	0	1	0	0	1	1	1	1	0	0	1	2	1	1	1	0	0	0	1	0
Q9FH02;Q39102	Q9FH02;Q39102	1;1	1;1	1;1	ATP-dependent zinc metalloprotease FTSH 5, chloroplastic;ATP-dependent zinc metalloprotease FTSH 1, chloroplastic	FTSH5;FTSH1	ATP-dependent zinc metalloprotease FTSH 5, chloroplastic;ATP-dependent zinc metalloprotease FTSH 1, chloroplastic	2	1	1	1	0	0	0	0	1	0	1	0	0	1	1	0	0	0	0	1	1	0	0	0	0	1	0	1	0	0	1	1	0	0	0	0	1	1	0	0	0	0
Q39108	Q39108	6	6	6	Heterodimeric geranylgeranyl pyrophosphate synthase small subunit, chloroplastic	GGR	Heterodimeric geranylgeranyl pyrophosphate synthase small subunit, chloroplastic	1	6	6	6	0	0	3	5	5	3	5	5	4	3	4	4	6	4	4	4	5	0	0	3	5	5	3	5	5	4	3	4	4	6	4	4	4	5	0	0	3	5
Q39119	Q39119	3	3	3	Vacuolar-processing enzyme gamma-isozyme		Vacuolar-processing enzyme gamma-isozyme	1	3	3	3	0	0	2	2	1	1	1	1	2	2	1	2	2	2	2	2	2	0	0	2	2	1	1	1	1	2	2	1	2	2	2	2	2	2	0	0	2	2
Q39128	Q39128	1	1	1	Potassium channel KAT1	KAT1	Potassium channel KAT1	1	1	1	1	0	0	0	1	1	0	1	1	1	0	0	1	1	1	1	1	0	0	0	0	1	1	0	1	1	1	0	0	1	1	1	1	1	0	0	0	0	1
Q39129;F4JZ17	Q39129;F4JZ17	4;2	4;2	4;2	Thiosulfate sulfurtransferase 16, chloroplastic	STR16	Thiosulfate sulfurtransferase 16, chloroplastic;Sulfurtransferase protein 16	2	4	4	4	0	0	3	3	3	4	3	4	3	4	2	3	2	3	3	3	4	0	0	3	3	3	4	3	4	3	4	2	3	2	3	3	3	4	0	0	3	3
Q39141;Q39142	Q39141;Q39142	6;6	6;6	3;3		Lhb1B2;Lhb1B1	Chlorophyll a-b binding protein, chloroplastic;Chlorophyll a-b binding protein, chloroplastic	2	6	6	3	0	0	3	3	4	4	5	3	3	4	4	3	5	3	4	4	4	0	0	3	3	4	4	5	3	3	4	4	3	5	3	4	4	4	0	0	0	0
Q39161	Q39161	28	28	28	Ferredoxin--nitrite reductase, chloroplastic	NIR1	Ferredoxin--nitrite reductase, chloroplastic	1	28	28	28	1	0	19	19	20	20	21	18	18	21	22	19	24	20	22	20	22	1	0	19	19	20	20	21	18	18	21	22	19	24	20	22	20	22	1	0	19	19
Q39172;Q9LFK5;F4IE59;Q9M9M7;Q9C677;F4IBH8	Q39172	16;2;2;2;2;1	16;2;2;2;2;1	10;0;0;0;0;0	NADP-dependent alkenal double bond reductase P1	P1	NADPH-dependent oxidoreductase 2-alkenal reductase	6	16	16	10	0	0	12	12	14	10	11	12	11	12	14	12	11	14	13	12	12	0	0	12	12	14	10	11	12	11	12	14	12	11	14	13	12	12	0	0	8	8
Q39173	Q39173	10	1	1	NADP-dependent alkenal double bond reductase P2	P2	NADP-dependent alkenal double bond reductase P2	1	10	1	1	0	0	6	8	8	6	8	7	4	9	10	5	7	9	6	8	9	0	0	0	1	1	0	1	1	0	1	1	0	1	1	0	1	1	0	0	0	1
Q39191;Q9LMN7;Q9LMN6	Q39191	4;1;1	4;1;1	4;1;1	Wall-associated receptor kinase 1	WAK1	Wall-associated receptor kinase 1	3	4	4	4	0	0	1	0	4	1	1	4	1	1	3	1	1	4	1	1	4	0	0	1	0	4	1	1	4	1	1	3	1	1	4	1	1	4	0	0	1	0
Q39196;F4JHB6	Q39196;F4JHB6	5;3	5;3	2;2	Probable aquaporin PIP1-4	PIP1.4;PIP1;4	Probable aquaporin PIP1-4;Plasma membrane intrinsic protein 14	2	5	5	2	0	0	2	4	4	3	4	4	1	4	5	2	4	5	2	3	3	0	0	2	4	4	3	4	4	1	4	5	2	4	5	2	3	3	0	0	2	2
Q39218	Q39218	2	2	2	Serine acetyltransferase 3, mitochondrial	SAT3	Serine acetyltransferase 3, mitochondrial	1	2	2	2	0	0	1	1	2	1	2	2	0	2	1	1	2	1	1	2	1	0	0	1	1	2	1	2	2	0	2	1	1	2	1	1	2	1	0	0	1	1
Q39222;Q9SN35;Q9LNW1;Q9FK68;Q9LK99;Q9FJH0;O49513;Q1PEX3	Q39222;Q9SN35;Q9LNW1;Q9FK68;Q9LK99;Q9FJH0;O49513;Q1PEX3	2;1;1;1;1;1;1;1	1;0;0;0;0;0;0;0	1;0;0;0;0;0;0;0	Ras-related protein RABA1b;Ras-related protein RABA1d;Ras-related protein RABA2b;Ras-related protein RABA1c;Ras-related protein RABA1g;Ras-related protein RABA1f;Ras-related protein RABA1e;Ras-related protein RABA1h	RABA1B;RABA1D;RABA2B;RABA1C;RABA1G;RABA1F;RABA1E;RABA1H	Ras-related protein RABA1b;Ras-related protein RABA1d;Ras-related protein RABA2b;Ras-related protein RABA1c;Ras-related protein RABA1g;Ras-related protein RABA1f;Ras-related protein RABA1e;Ras-related protein RABA1h	8	2	1	1	0	0	0	1	1	0	0	0	0	0	0	0	2	0	0	0	2	0	0	0	1	1	0	0	0	0	0	0	0	1	0	0	0	1	0	0	0	1
Q39230	Q39230	17	17	17	Serine--tRNA ligase		Serine--tRNA ligase, cytoplasmic	1	17	17	17	0	0	9	9	12	9	11	11	8	12	11	7	12	10	11	13	12	0	0	9	9	12	9	11	11	8	12	11	7	12	10	11	13	12	0	0	9	9
Q39241;Q39239	Q39241	6;1	6;1	6;1	Thioredoxin H5	TRX5	Thioredoxin H5	2	6	6	6	0	0	4	3	4	4	3	5	2	4	5	3	4	5	3	3	4	0	0	4	3	4	4	3	5	2	4	5	3	4	5	3	3	4	0	0	4	3
Q39243	Q39243	2	1	1	Thioredoxin reductase 1	NTR1	Thioredoxin reductase 1, mitochondrial	1	2	1	1	0	0	2	2	2	2	2	2	2	2	2	2	2	2	2	2	2	0	0	1	1	1	1	1	1	1	1	1	1	1	1	1	1	1	0	0	1	1
Q39247	Q39247	2	2	2	Serine/threonine protein phosphatase 2A 55 kDa regulatory subunit B beta isoform	PP2AB2	Serine/threonine protein phosphatase 2A 55 kDa regulatory subunit B beta isoform	1	2	2	2	0	0	1	1	2	1	1	2	1	2	2	1	1	1	1	1	1	0	0	1	1	2	1	1	2	1	2	2	1	1	1	1	1	1	0	0	1	1
Q39249	Q39249	11	11	11	Violaxanthin de-epoxidase, chloroplastic	VDE1	Violaxanthin de-epoxidase, chloroplastic	1	11	11	11	0	0	6	9	10	6	9	8	6	9	9	6	9	9	6	7	8	0	0	6	9	10	6	9	8	6	9	9	6	9	9	6	7	8	0	0	6	9
Q39250;A8MR09	Q39250;A8MR09	2;1	1;1	1;1	Actin-depolymerizing factor 1	ADF1	Actin-depolymerizing factor 1;Actin depolymerizing factor 1	2	2	1	1	0	0	2	2	1	2	2	1	1	1	2	2	2	1	2	2	2	0	0	1	1	0	1	1	0	0	0	1	1	1	0	1	1	1	0	0	1	1
Q39251;C0Z352;A0A1I9LRV3	Q39251;C0Z352;A0A1I9LRV3	2;1;1	1;1;1	1;1;1	Actin-depolymerizing factor 2	ADF2;At3g46000	Actin-depolymerizing factor 2;AT3G46000 protein;Actin depolymerizing factor 2	3	2	1	1	0	0	1	2	1	1	2	2	1	1	1	1	2	1	1	2	2	0	0	0	1	0	0	1	1	0	0	0	0	1	0	0	1	1	0	0	0	1
Q39255	Q39255	4	4	3	SKP1-like protein 1A	SKP1A	SKP1-like protein 1A	1	4	4	3	0	0	3	3	4	2	4	4	2	4	3	3	4	4	4	4	3	0	0	3	3	4	2	4	4	2	4	3	3	4	4	4	4	3	0	0	3	3
Q39258;A0A1P8ANX8;P0CAN7;A0A1P8ANV6;Q9C9Z8	Q39258	11;4;4;3;3	11;4;4;3;3	11;4;4;3;3	V-type proton ATPase subunit E1	VHA-E1	V-type proton ATPase subunit E1	5	11	11	11	0	0	7	7	7	7	7	8	8	8	7	5	10	8	8	6	8	0	0	7	7	7	7	7	8	8	8	7	5	10	8	8	6	8	0	0	7	7
Q3E8E5	Q3E8E5	5	2	2	Putative myrosinase 3	TGG3	Putative myrosinase 3	1	5	2	2	2	0	3	4	4	4	3	4	3	4	4	5	4	4	5	5	4	1	0	1	1	1	1	1	1	1	1	1	2	1	1	2	2	1	1	0	1	1
Q3EBD3	Q3EBD3	1	1	1	DEAD-box ATP-dependent RNA helicase 41	RH41	DEAD-box ATP-dependent RNA helicase 41	1	1	1	1	0	0	0	1	1	1	1	1	1	1	1	1	1	0	0	1	0	0	0	0	1	1	1	1	1	1	1	1	1	1	0	0	1	0	0	0	0	1
Q41188	Q41188	2	2	2	Cold shock protein 2	CSP2	Cold shock protein 2	1	2	2	2	0	0	1	1	1	1	1	1	1	2	1	2	2	2	1	1	1	0	0	1	1	1	1	1	1	1	2	1	2	2	2	1	1	1	0	0	1	1
Q41931	Q41931	8	8	7	1-aminocyclopropane-1-carboxylate oxidase 2	ACO2	1-aminocyclopropane-1-carboxylate oxidase 2	1	8	8	7	0	0	2	3	7	2	5	4	2	6	4	2	5	5	4	8	4	0	0	2	3	7	2	5	4	2	6	4	2	5	5	4	8	4	0	0	1	2
Q41932	Q41932	8	8	7	Oxygen-evolving enhancer protein 3-2, chloroplastic	PSBQ2	Oxygen-evolving enhancer protein 3-2, chloroplastic	1	8	8	7	0	0	7	8	7	7	7	8	7	7	7	7	7	7	7	7	8	0	0	7	8	7	7	7	8	7	7	7	7	7	7	7	7	8	0	0	6	7
Q41951	Q41951	2	2	2	Aquaporin TIP2-1;Aquaporin TIP2-1, N-terminally processed	TIP2-1	Aquaporin TIP2-1	1	2	2	2	0	0	2	2	2	2	2	2	2	2	2	2	2	2	2	2	2	0	0	2	2	2	2	2	2	2	2	2	2	2	2	2	2	2	0	0	2	2
Q41963	Q41963	1	1	1	Aquaporin TIP1-2;Aquaporin TIP1-2, N-terminally processed	TIP1-2	Aquaporin TIP1-2	1	1	1	1	0	0	1	1	1	1	1	1	1	1	1	1	1	1	1	1	1	0	0	1	1	1	1	1	1	1	1	1	1	1	1	1	1	1	0	0	1	1
Q41969	Q41969	2	2	2	Eukaryotic translation initiation factor 2 subunit beta	EMB1401	Eukaryotic translation initiation factor 2 subunit beta	1	2	2	2	0	0	1	2	2	0	2	2	0	1	2	0	1	2	0	2	2	0	0	1	2	2	0	2	2	0	1	2	0	1	2	0	2	2	0	0	1	2
Q42029;O49344	Q42029	12;1	12;1	12;1	Oxygen-evolving enhancer protein 2-1, chloroplastic	PSBP1	Oxygen-evolving enhancer protein 2-1, chloroplastic	2	12	12	12	7	7	12	11	11	10	11	11	11	12	11	11	11	11	12	11	11	7	7	12	11	11	10	11	11	11	12	11	11	11	11	12	11	11	7	7	12	11
Q42044	Q42044	2	2	2		At2g45180	At2g45180	1	2	2	2	0	0	1	1	0	1	0	0	1	0	1	1	0	2	1	1	1	0	0	1	1	0	1	0	0	1	0	1	1	0	2	1	1	1	0	0	1	1
Q42064	Q42064	6	1	1	60S ribosomal protein L8-3	RPL8C	60S ribosomal protein L8-3	1	6	1	1	0	0	5	6	6	5	5	5	5	6	5	4	4	4	4	5	4	0	0	1	1	1	1	1	1	1	1	1	1	1	1	1	1	0	0	0	1	1
Q42112;A8MQR4	Q42112;A8MQR4	12;9	12;9	3;3	60S acidic ribosomal protein P0-2	RPP0B;At3g09200	60S acidic ribosomal protein P0-2;60S acidic ribosomal protein P0	2	12	12	3	1	1	10	10	12	8	11	11	11	10	11	11	10	10	11	11	12	1	1	10	10	12	8	11	11	11	10	11	11	10	10	11	11	12	1	1	3	3
Q42134	Q42134	8	1	1	Proteasome subunit alpha type-5-B	PAE2	Proteasome subunit alpha type-5-B	1	8	1	1	0	0	5	5	6	5	5	6	6	6	5	5	5	6	6	5	3	0	0	1	1	1	1	1	1	1	1	1	1	1	1	1	1	1	0	0	1	1
Q42139	Q42139	1	1	1		F10M6.100	AT4g32260/F10M6_100	1	1	1	1	0	0	0	0	1	1	1	1	0	1	1	0	1	1	0	1	1	0	0	0	0	1	1	1	1	0	1	1	0	1	1	0	1	1	0	0	0	0
Q42262	Q42262	15	15	8	40S ribosomal protein S3a-2	RPS3AB	40S ribosomal protein S3a-2	1	15	15	8	0	0	11	12	13	11	12	12	12	12	12	12	12	12	12	13	13	0	0	11	12	13	11	12	12	12	12	12	12	12	12	12	13	13	0	0	5	6
Q42290	Q42290	6	6	6	Probable mitochondrial-processing peptidase subunit beta		Probable mitochondrial-processing peptidase subunit beta, mitochondrial	1	6	6	6	0	0	5	4	5	5	4	4	4	4	5	4	4	5	2	4	5	0	0	5	4	5	5	4	4	4	4	5	4	4	5	2	4	5	0	0	5	4
Q42403	Q42403	8	8	8	Thioredoxin H3	TRX3	Thioredoxin H3	1	8	8	8	1	1	6	7	6	6	6	6	6	6	6	8	6	6	7	7	5	1	1	6	7	6	6	6	6	6	6	6	8	6	6	7	7	5	1	1	6	7
Q42406	Q42406	9	8	6	Peptidyl-prolyl cis-trans isomerase CYP18-4	CYP18-4	Peptidyl-prolyl cis-trans isomerase CYP18-4	1	9	8	6	0	0	5	6	7	3	6	7	4	6	5	6	8	7	5	8	8	0	0	5	5	6	3	6	6	4	5	5	6	7	7	5	7	7	0	0	4	4
Q42418	Q42418	4	4	3	Profilin-2	PRO2	Profilin-2	1	4	4	3	0	1	4	4	4	3	4	4	4	4	4	4	4	4	3	4	4	0	1	4	4	4	3	4	4	4	4	4	4	4	4	3	4	4	0	1	3	3
Q42449	Q42449	4	3	3	Profilin-1	PRO1	Profilin-1	1	4	3	3	0	0	3	4	4	3	4	4	3	4	4	4	4	2	3	4	4	0	0	2	3	3	2	3	3	2	3	3	3	3	1	3	3	3	0	0	2	3
Q42472;Q56W28;Q9LSH2;A0A1P8AZ64;Q9ZPS3;Q42521;Q9ZPS4;F4J6E0	Q42472;Q56W28	29;20;6;5;5;5;3;1	29;20;6;5;5;5;3;1	29;20;6;5;5;5;3;1	Glutamate decarboxylase 2;Glutamate decarboxylase	GAD2	Glutamate decarboxylase 2;Glutamate decarboxylase	8	29	29	29	2	1	17	22	24	16	24	24	16	18	23	23	25	23	22	25	22	2	1	17	22	24	16	24	24	16	18	23	23	25	23	22	25	22	2	1	17	22
Q42479	Q42479	6	6	6	Calcium-dependent protein kinase 3	CPK3	Calcium-dependent protein kinase 3	1	6	6	6	0	0	1	3	5	1	4	5	2	3	4	2	6	4	0	3	4	0	0	1	3	5	1	4	5	2	3	4	2	6	4	0	3	4	0	0	1	3
Q42522	Q42522	24	24	12	Glutamate-1-semialdehyde 2,1-aminomutase 2, chloroplastic	GSA2	Glutamate-1-semialdehyde 2,1-aminomutase 2, chloroplastic	1	24	24	12	1	0	17	19	18	16	18	18	18	19	19	16	21	19	18	22	18	1	0	17	19	18	16	18	18	18	19	19	16	21	19	18	22	18	1	0	7	8
Q42523	Q42523	36	36	36	Methylcrotonoyl-CoA carboxylase subunit alpha, mitochondrial	MCCA	Methylcrotonoyl-CoA carboxylase subunit alpha, mitochondrial	1	36	36	36	11	10	35	34	34	35	35	32	34	34	36	35	35	35	34	34	34	11	10	35	34	34	35	35	32	34	34	36	35	35	35	34	34	34	11	10	35	34
Q42524;A8MS69;A0A1I9LR43;Q9S725	Q42524;A8MS69	13;12;2;2	13;12;2;2	13;12;2;2	4-coumarate--CoA ligase 1	4CL1	4-coumarate--CoA ligase 1;4-coumarate:CoA ligase 1	4	13	13	13	0	0	4	7	3	4	6	6	7	6	3	2	7	5	6	9	2	0	0	4	7	3	4	6	6	7	6	3	2	7	5	6	9	2	0	0	4	7
Q42525	Q42525	6	6	4	Hexokinase-1	HXK1	Hexokinase-1	1	6	6	4	0	0	2	3	3	3	3	2	1	0	2	2	3	4	3	1	4	0	0	2	3	3	3	3	2	1	0	2	2	3	4	3	1	4	0	0	1	2
Q42529	Q42529	6	6	6	Tryptophan synthase alpha chain, chloroplastic	TSA1	Tryptophan synthase alpha chain, chloroplastic	1	6	6	6	0	0	6	5	5	4	6	5	3	5	5	4	6	5	5	5	6	0	0	6	5	5	4	6	5	3	5	5	4	6	5	5	5	6	0	0	6	5
Q42533;F4KE21	Q42533;F4KE21	13;12	13;12	12;11	Biotin carboxyl carrier protein of acetyl-CoA carboxylase 1, chloroplastic	BCCP1;CAC1	Biotin carboxyl carrier protein of acetyl-CoA carboxylase 1, chloroplastic;Biotin carboxyl carrier protein of acetyl-CoA carboxylase	2	13	13	12	6	5	11	10	13	10	9	11	9	10	10	11	11	9	11	10	10	6	5	11	10	13	10	9	11	9	10	10	11	11	9	11	10	10	5	5	10	9
Q42546	Q42546	9	9	9	SAL1 phosphatase	SAL1	SAL1 phosphatase	1	9	9	9	0	0	3	8	8	3	7	8	3	9	8	3	9	9	5	8	7	0	0	3	8	8	3	7	8	3	9	8	3	9	9	5	8	7	0	0	3	8
Q42547;B9DG18;A0A1P8AWT7;F4HUL6;Q2V4M4;A0A1P8AWR0	Q42547;B9DG18;A0A1P8AWT7;F4HUL6;Q2V4M4;A0A1P8AWR0	28;27;27;25;22;17	28;27;27;25;22;17	21;20;20;18;17;12	Catalase-3	CAT3	Catalase-3;Catalase;Catalase;Catalase 3;Catalase;Catalase 3	6	28	28	21	9	8	23	25	25	22	27	26	25	27	25	25	25	26	24	26	26	9	8	23	25	25	22	27	26	25	27	25	25	25	26	24	26	26	7	5	17	18
Q42553;A0A1I9LM15	Q42553;A0A1I9LM15	5;4	5;4	4;3	Isopentenyl-diphosphate Delta-isomerase II, chloroplastic	IPP2	Isopentenyl-diphosphate Delta-isomerase II, chloroplastic;Isopentenyl-diphosphate Delta-isomerase	2	5	5	4	0	0	2	5	4	1	4	4	1	3	2	1	4	3	1	4	5	0	0	2	5	4	1	4	4	1	3	2	1	4	3	1	4	5	0	0	1	4
Q42560;B3H5Y0	Q42560;B3H5Y0	41;35	41;35	29;27	Aconitate hydratase 1;Aconitate hydratase	ACO1	Aconitate hydratase 1;Aconitate hydratase	2	41	41	29	1	1	31	37	35	29	36	37	29	34	35	34	32	35	34	36	37	1	1	31	37	35	29	36	37	29	34	35	34	32	35	34	36	37	1	1	21	26
Q42561	Q42561	1	1	1	Oleoyl-acyl carrier protein thioesterase 1, chloroplastic	FATA	Oleoyl-acyl carrier protein thioesterase 1, chloroplastic	1	1	1	1	0	0	0	0	1	0	0	1	0	1	0	1	1	1	1	1	1	0	0	0	0	1	0	0	1	0	1	0	1	1	1	1	1	1	0	0	0	0
Q42564;A0A1P8B5P9;Q7XZP5;Q1PER6	Q42564	5;2;2;1	5;2;2;1	5;2;2;1	L-ascorbate peroxidase 3, peroxisomal	APX3	L-ascorbate peroxidase 3	4	5	5	5	0	0	2	2	3	2	3	1	1	2	3	3	3	3	2	3	3	0	0	2	2	3	2	3	1	1	2	3	3	3	3	2	3	3	0	0	2	2
Q42566;O48789;Q8GX63;A8MR06;F4JKY3	Q42566	10;3;1;1;1	10;3;1;1;1	10;3;1;1;1		ATsEH	ATsEH	5	10	10	10	0	0	7	7	8	6	6	10	6	8	8	5	9	8	7	7	8	0	0	7	7	8	6	6	10	6	8	8	5	9	8	7	7	8	0	0	7	7
Q42586;Q9LPX2	Q42586	15;1	15;1	15;1	Uridine 5-monophosphate synthase;Orotate phosphoribosyltransferase;Orotidine 5-phosphate decarboxylase	PYRE-F	Uridine 5-monophosphate synthase	2	15	15	15	0	0	8	11	10	9	11	8	6	12	12	9	13	10	10	12	11	0	0	8	11	10	9	11	8	6	12	12	9	13	10	10	12	11	0	0	8	11
Q42589	Q42589	4	4	4	Non-specific lipid-transfer protein 1	LTP1	Non-specific lipid-transfer protein 1	1	4	4	4	0	0	3	4	4	2	4	4	3	4	4	3	4	3	3	4	3	0	0	3	4	4	2	4	4	3	4	4	3	4	3	3	4	3	0	0	3	4
Q42600	Q42600	1	1	1	Cytochrome P450 84A1	CYP84A1	Cytochrome P450 84A1	1	1	1	1	0	0	0	0	0	0	1	0	0	0	1	0	0	0	0	0	0	0	0	0	0	0	0	1	0	0	0	1	0	0	0	0	0	0	0	0	0	0
Q42601	Q42601	33	33	33	Carbamoyl-phosphate synthase large chain, chloroplastic	CARB	Carbamoyl-phosphate synthase large chain, chloroplastic	1	33	33	33	0	0	22	23	27	21	24	24	22	23	22	21	29	23	23	27	24	0	0	22	23	27	21	24	24	22	23	22	21	29	23	23	27	24	0	0	22	23
Q42605;A0A1P8APY6;Q8LDN8;Q9T0A7	Q42605	12;3;3;2	12;3;3;2	11;2;2;1	Bifunctional UDP-glucose 4-epimerase and UDP-xylose 4-epimerase 1	UGE1	Bifunctional UDP-glucose 4-epimerase and UDP-xylose 4-epimerase 1	4	12	12	11	0	0	3	5	9	4	5	8	4	4	6	3	6	9	4	4	7	0	0	3	5	9	4	5	8	4	4	6	3	6	9	4	4	7	0	0	2	5
Q43125	Q43125	1	1	1	Cryptochrome-1	CRY1	Cryptochrome-1	1	1	1	1	0	0	0	0	0	0	0	0	0	0	0	0	1	0	0	0	0	0	0	0	0	0	0	0	0	0	0	0	0	1	0	0	0	0	0	0	0	0
Q43127	Q43127	26	26	24	Glutamine synthetase, chloroplastic/mitochondrial	GLN2	Glutamine synthetase, chloroplastic/mitochondrial	1	26	26	24	6	7	23	25	26	22	26	26	26	26	26	22	24	26	24	25	24	6	7	23	25	26	22	26	26	26	26	26	22	24	26	24	25	24	5	6	21	23
Q43291;Q9FDZ9	Q43291;Q9FDZ9	7;6	7;6	7;6	60S ribosomal protein L21-1;60S ribosomal protein L21-2	RPL21A;RPL21E	60S ribosomal protein L21-1;60S ribosomal protein L21-2	2	7	7	7	1	0	6	6	7	7	7	7	7	6	7	6	7	7	6	7	7	1	0	6	6	7	7	7	7	7	6	7	6	7	7	6	7	7	1	0	6	6
Q8LEM8;Q43292;A0A1I9LRU8;Q8LFH7	Q8LEM8;Q43292;A0A1I9LRU8;Q8LFH7	3;3;2;2	3;3;2;2	3;3;2;2	60S ribosomal protein L37-3;60S ribosomal protein L37-2;60S ribosomal protein L37-1	RPL37C;RPL37B;RPL37A	60S ribosomal protein L37-3;60S ribosomal protein L37-2;Ribosomal protein L37;60S ribosomal protein L37-1	4	3	3	3	0	0	3	2	3	2	3	2	2	2	2	2	2	2	1	2	2	0	0	3	2	3	2	3	2	2	2	2	2	2	2	1	2	2	0	0	3	2
Q43295	Q43295	2	2	2	Adenylyl-sulfate kinase 1, chloroplastic	APK1	Adenylyl-sulfate kinase 1, chloroplastic	1	2	2	2	0	0	0	0	1	0	2	1	0	1	1	1	1	1	1	1	0	0	0	0	0	1	0	2	1	0	1	1	1	1	1	1	1	0	0	0	0	0
Q43307	Q43307	14	14	14	Glycerol-3-phosphate acyltransferase, chloroplastic	ATS1	Glycerol-3-phosphate acyltransferase, chloroplastic	1	14	14	14	0	0	9	9	9	9	10	9	7	11	7	9	14	7	8	11	10	0	0	9	9	9	9	10	9	7	11	7	9	14	7	8	11	10	0	0	9	9
Q43314;A0A1I9LNF1;Q9S7A0	Q43314	14;3;3	14;3;3	10;1;1	Glutamate dehydrogenase 1	GDH1	Glutamate dehydrogenase 1	3	14	14	10	0	0	8	12	14	10	11	12	7	11	13	8	11	13	9	11	13	0	0	8	12	14	10	11	12	7	11	13	8	11	13	9	11	13	0	0	7	9
Q43316	Q43316	21	21	21	Porphobilinogen deaminase, chloroplastic	HEMC	Porphobilinogen deaminase, chloroplastic	1	21	21	21	2	2	19	19	19	19	20	19	18	20	18	20	19	19	19	19	17	2	2	19	19	19	19	20	19	18	20	18	20	19	19	19	19	17	2	2	19	19
Q43348;A0A1P8AWL7;A0A1P8AWQ1	Q43348;A0A1P8AWL7;A0A1P8AWQ1	12;11;11	10;9;9	10;9;9	Acid beta-fructofuranosidase 3, vacuolar	BFRUCT3	Acid beta-fructofuranosidase 3, vacuolar;Glycosyl hydrolases family 32 protein;Glycosyl hydrolases family 32 protein	3	12	10	10	0	0	5	8	6	6	5	5	5	5	4	5	7	9	6	6	7	0	0	5	7	6	6	4	4	4	4	4	4	6	7	6	6	6	0	0	5	7
Q43349;F4JAF3	Q43349;F4JAF3	6;5	6;5	4;3	29 kDa ribonucleoprotein, chloroplastic	CP29A;CP29	29 kDa ribonucleoprotein, chloroplastic;Chloroplast RNA-binding protein 29	2	6	6	4	0	0	5	3	5	3	5	5	2	5	4	3	6	5	3	5	5	0	0	5	3	5	3	5	5	2	5	4	3	6	5	3	5	5	0	0	3	2
Q43727	Q43727	16	16	13	Glucose-6-phosphate 1-dehydrogenase 1, chloroplastic	APG1	Glucose-6-phosphate 1-dehydrogenase 1, chloroplastic	1	16	16	13	0	0	10	12	15	10	13	14	11	13	13	10	12	13	10	13	13	0	0	10	12	15	10	13	14	11	13	13	10	12	13	10	13	13	0	0	9	10
Q43870	Q43870	9	6	6	ATP sulfurylase 2	APS2	ATP sulfurylase 2	1	9	6	6	0	0	6	9	8	5	7	7	5	6	9	7	7	8	6	7	8	0	0	3	6	5	2	4	4	2	3	6	4	4	5	3	4	5	0	0	3	6
Q494P3;A0A1P8AU45;F4HYF4	Q494P3	9;2;2	9;2;2	9;2;2		At3g17770	At3g17770	3	9	9	9	0	0	4	6	7	5	7	6	4	6	7	4	6	7	5	5	8	0	0	4	6	7	5	7	6	4	6	7	4	6	7	5	5	8	0	0	4	6
Q4F883;A8MS15	Q4F883	4;1	4;1	4;1	Senescence-associated carboxylesterase 101	SAG101	Senescence-associated carboxylesterase 101	2	4	4	4	0	0	0	1	4	0	1	4	0	0	4	0	2	4	0	1	3	0	0	0	1	4	0	1	4	0	0	4	0	2	4	0	1	3	0	0	0	1
Q4PSY4	Q4PSY4	1	1	1	Galactinol synthase 7	GOLS7	Galactinol synthase 7	1	1	1	1	0	0	0	0	1	0	1	1	0	1	0	1	1	0	1	1	1	0	0	0	0	1	0	1	1	0	1	0	1	1	0	1	1	1	0	0	0	0
Q4PSZ5	Q4PSZ5	1	1	1		At1g51410	NAD(P)-binding Rossmann-fold superfamily protein	1	1	1	1	0	0	0	0	0	0	0	0	0	1	0	0	1	1	1	0	1	0	0	0	0	0	0	0	0	0	1	0	0	1	1	1	0	1	0	0	0	0
Q501E6;Q4V3D6;Q9LV90	Q501E6	5;2;1	5;2;1	5;2;1	Flotillin-like protein 1	FLOT1	Flotillin-like protein 1	3	5	5	5	0	0	1	2	4	1	1	3	2	2	3	2	0	3	2	2	5	0	0	1	2	4	1	1	3	2	2	3	2	0	3	2	2	5	0	0	1	2
Q501F4;Q9LHE6	Q501F4;Q9LHE6	7;6	7;6	7;6		At3g19990	At3g19990;E3 ubiquitin-protein ligase	2	7	7	7	0	0	3	4	6	2	4	5	1	4	5	2	5	5	2	2	5	0	0	3	4	6	2	4	5	1	4	5	2	5	5	2	2	5	0	0	3	4
Q501F7	Q501F7	7	7	5		At1g21440	At1g21440	1	7	7	5	0	0	4	6	7	5	4	7	4	6	5	3	6	6	4	4	4	0	0	4	6	7	5	4	7	4	6	5	3	6	6	4	4	4	0	0	2	4
Q56W64	Q56W64	1	1	1	Probable isoaspartyl peptidase/L-asparaginase 3;Isoaspartyl peptidase/L-asparaginase 3 subunit alpha;Isoaspartyl peptidase/L-asparaginase 3 subunit beta		Probable isoaspartyl peptidase/L-asparaginase 3	1	1	1	1	0	0	0	0	1	0	0	0	0	0	0	0	0	0	1	0	1	0	0	0	0	1	0	0	0	0	0	0	0	0	0	1	0	1	0	0	0	0
Q56WD9	Q56WD9	13	13	13	3-ketoacyl-CoA thiolase 2, peroxisomal	PED1	3-ketoacyl-CoA thiolase 2, peroxisomal	1	13	13	13	0	0	10	12	11	8	10	11	7	8	12	5	9	13	8	11	11	0	0	10	12	11	8	10	11	7	8	12	5	9	13	8	11	11	0	0	10	12
Q56WF8	Q56WF8	3	3	3	Serine carboxypeptidase-like 48	SCPL48	Serine carboxypeptidase-like 48	1	3	3	3	0	0	1	2	2	1	1	2	2	1	2	1	3	3	2	3	2	0	0	1	2	2	1	1	2	2	1	2	1	3	3	2	3	2	0	0	1	2
Q56WH4	Q56WH4	2	2	2	Histone deacetylase HDT2	HDT2	Histone deacetylase HDT2	1	2	2	2	0	0	2	1	2	2	1	2	2	1	2	1	2	2	1	1	1	0	0	2	1	2	2	1	2	2	1	2	1	2	2	1	1	1	0	0	2	1
Q56WK6	Q56WK6	20	20	18	Patellin-1	PATL1	Patellin-1	1	20	20	18	0	0	12	17	9	12	13	12	12	15	12	9	19	10	12	16	7	0	0	12	17	9	12	13	12	12	15	12	9	19	10	12	16	7	0	0	11	16
Q56WN1;Q9FMD9;A0A1P8BF22	Q56WN1	15;6;4	9;3;1	7;1;1	Glutamine synthetase cytosolic isozyme 1-1	GLN1-1	Glutamine synthetase cytosolic isozyme 1-1	3	15	9	7	0	0	10	11	12	10	11	13	8	12	14	8	9	14	10	12	13	0	0	8	9	9	8	9	9	6	8	9	7	7	9	7	9	9	0	0	6	7
Q56XE2	Q56XE2	1	1	1		At1g77122	At1g77122	1	1	1	1	0	0	0	1	1	1	1	0	1	1	1	1	0	0	1	1	1	0	0	0	1	1	1	1	0	1	1	1	1	0	0	1	1	1	0	0	0	1
Q56Y85;A0A178VUM7	Q56Y85	5;1	5;1	4;0	Methionine aminopeptidase 2B	MAP2B	Methionine aminopeptidase 2B	2	5	5	4	0	0	3	2	3	3	3	3	2	4	4	2	4	4	4	4	3	0	0	3	2	3	3	3	3	2	4	4	2	4	4	4	4	3	0	0	2	1
Q56YA5	Q56YA5	26	26	26	Serine--glyoxylate aminotransferase	AGT1	Serine--glyoxylate aminotransferase	1	26	26	26	5	5	20	23	22	18	22	22	19	23	23	22	22	23	21	22	23	5	5	20	23	22	18	22	22	19	23	23	22	22	23	21	22	23	5	5	20	23
Q56YP1;Q56YR0	Q56YP1;Q56YR0	1;1	1;1	1;1		At4g01290	Chorismate synthase;Chorismate synthase	2	1	1	1	0	0	0	1	1	1	1	1	0	1	0	0	1	0	0	1	1	0	0	0	1	1	1	1	1	0	1	0	0	1	0	0	1	1	0	0	0	1
Q56YU0	Q56YU0	33	33	33	Aldehyde dehydrogenase family 2 member C4	ALDH2C4	Aldehyde dehydrogenase family 2 member C4	1	33	33	33	1	1	20	24	30	17	23	30	16	22	29	16	25	28	16	24	28	1	1	20	24	30	17	23	30	16	22	29	16	25	28	16	24	28	1	1	20	24
Q9ASR0;Q56YW9	Q9ASR0;Q56YW9	15;15	1;1	1;1	Tubulin beta-3 chain;Tubulin beta-2 chain	TUBB3;TUBB2	Tubulin beta-3 chain;Tubulin beta-2 chain	2	15	1	1	0	0	10	13	10	10	12	9	10	13	10	9	15	12	12	12	9	0	0	1	1	1	1	1	1	1	1	1	1	1	1	1	1	1	0	0	1	1
Q56Z59	Q56Z59	4	4	4	Patellin-3	PATL3	Patellin-3	1	4	4	4	0	0	1	2	2	1	3	3	1	2	3	2	1	2	1	2	3	0	0	1	2	2	1	3	3	1	2	3	2	1	2	1	2	3	0	0	1	2
Q570C8	Q570C8	6	6	5	3-ketoacyl-CoA thiolase 5, peroxisomal	KAT5	3-ketoacyl-CoA thiolase 5, peroxisomal	1	6	6	5	0	0	4	5	4	2	6	6	3	4	4	3	6	5	3	5	4	0	0	4	5	4	2	6	6	3	4	4	3	6	5	3	5	4	0	0	4	4
Q5EAH9	Q5EAH9	5	5	5		At3g55760	At3g55760	1	5	5	5	0	0	1	3	3	1	2	2	1	3	3	1	2	4	2	3	4	0	0	1	3	3	1	2	2	1	3	3	1	2	4	2	3	4	0	0	1	3
Q5GM68;Q3EAR4	Q5GM68	59;2	59;2	35;1	Phosphoenolpyruvate carboxylase 2	PPC2	Phosphoenolpyruvate carboxylase 2	2	59	59	35	3	2	46	50	49	44	50	52	43	51	53	45	52	48	48	50	54	3	2	46	50	49	44	50	52	43	51	53	45	52	48	48	50	54	2	1	24	28
Q5HZ03	Q5HZ03	2	2	2		At5g55530	At5g55530	1	2	2	2	0	0	0	0	0	0	1	1	0	1	1	0	0	1	0	1	1	0	0	0	0	0	0	1	1	0	1	1	0	0	1	0	1	1	0	0	0	0
Q5M729	Q5M729	12	8	8	Dihydrolipoyllysine-residue acetyltransferase component 3 of pyruvate dehydrogenase complex, mitochondrial		Dihydrolipoyllysine-residue acetyltransferase component 3 of pyruvate dehydrogenase complex, mitochondrial	1	12	8	8	0	0	9	9	9	9	9	8	8	8	9	6	10	9	7	7	9	0	0	6	7	7	7	7	6	6	6	7	5	7	7	5	5	6	0	0	6	7
Q5M731	Q5M731	7	7	7	Thiamine biosynthetic bifunctional enzyme TH1, chloroplastic;Thiamine-phosphate synthase;Hydroxymethylpyrimidine kinase	TH1	Thiamine biosynthetic bifunctional enzyme TH1, chloroplastic	1	7	7	7	0	0	1	4	2	2	4	3	2	3	2	1	6	5	1	4	3	0	0	1	4	2	2	4	3	2	3	2	1	6	5	1	4	3	0	0	1	4
Q5PNS9	Q5PNS9	2	2	2	Probable protein phosphatase 2C 64		Probable protein phosphatase 2C 64	1	2	2	2	0	0	0	1	1	1	1	1	0	2	1	1	2	2	1	1	1	0	0	0	1	1	1	1	1	0	2	1	1	2	2	1	1	1	0	0	0	1
Q8VZQ4;Q5QIT3;A0A1P8AMG0;A0A1P8AMC2;A0A1P8AMC5;A0A1P8BH17;Q84JI6;Q9SLI8;Q9XGR4	Q8VZQ4;Q5QIT3	6;6;1;1;1;1;1;1;1	6;6;1;1;1;1;1;1;1	6;6;1;1;1;1;1;1;1	Probable serine/threonine protein phosphatase 2A regulatory subunit Bgamma;Serine/threonine protein phosphatase 2A regulatory subunit Bbeta	BGAMMA;BBETA	Probable serine/threonine protein phosphatase 2A regulatory subunit Bgamma;Serine/threonine protein phosphatase 2A regulatory subunit Bbeta	9	6	6	6	0	0	4	4	5	3	5	5	4	5	4	3	6	5	5	5	4	0	0	4	4	5	3	5	5	4	5	4	3	6	5	5	5	4	0	0	4	4
Q5XEP2	Q5XEP2	7	5	5	Hsp70-Hsp90 organizing protein 2	HOP2	Hsp70-Hsp90 organizing protein 2	1	7	5	5	0	0	4	6	6	4	5	6	5	4	7	5	5	6	3	6	6	0	0	2	4	4	2	3	4	3	2	5	3	3	4	2	4	4	0	0	2	4
Q5XF33	Q5XF33	6	2	2	Magnesium-chelatase subunit ChlI-2, chloroplastic	CHLI2	Magnesium-chelatase subunit ChlI-2, chloroplastic	1	6	2	2	0	0	4	5	5	4	4	4	4	5	4	4	5	5	3	5	4	0	0	2	2	2	1	2	1	2	2	2	2	2	2	2	2	2	0	0	2	2
Q5XF75	Q5XF75	3	3	3	Elongation factor Ts, mitochondrial	EFTS	Elongation factor Ts, mitochondrial	1	3	3	3	0	0	1	1	1	1	1	1	1	0	0	0	3	1	1	1	1	0	0	1	1	1	1	1	1	1	0	0	0	3	1	1	1	1	0	0	1	1
Q66GR6	Q66GR6	5	5	5	Single-stranded DNA-binding protein WHY3, chloroplastic	WHY3	Single-stranded DNA-binding protein WHY3, chloroplastic	1	5	5	5	0	0	3	4	4	4	5	4	2	3	3	3	4	3	4	4	4	0	0	3	4	4	4	5	4	2	3	3	3	4	3	4	4	4	0	0	3	4
Q67YC9	Q67YC9	2	2	2	Uncharacterized protein At4g14100		Uncharacterized protein At4g14100	1	2	2	2	0	0	2	2	2	2	1	1	2	2	2	2	1	2	2	2	1	0	0	2	2	2	2	1	1	2	2	2	2	1	2	2	2	1	0	0	2	2
Q680A5	Q680A5	9	9	9	Ribose-phosphate pyrophosphokinase 4	PRS4	Ribose-phosphate pyrophosphokinase 4	1	9	9	9	0	0	7	6	5	7	6	6	6	5	6	6	8	5	7	5	7	0	0	7	6	5	7	6	6	6	5	6	6	8	5	7	5	7	0	0	7	6
Q680K2	Q680K2	14	14	14	Haloacid dehalogenase-like hydrolase domain-containing protein At4g39970		Haloacid dehalogenase-like hydrolase domain-containing protein At4g39970	1	14	14	14	0	0	9	11	11	8	10	9	9	11	11	9	11	10	12	10	11	0	0	9	11	11	8	10	9	9	11	11	9	11	10	12	10	11	0	0	9	11
Q680P8;A0A1P8B616	Q680P8	3;1	3;1	3;1	40S ribosomal protein S29	RPS29A	40S ribosomal protein S29	2	3	3	3	0	0	3	2	3	3	3	3	3	3	3	2	3	3	3	3	3	0	0	3	2	3	3	3	3	3	3	3	2	3	3	3	3	3	0	0	3	2
Q682E0	Q682E0	6	6	6		At2g35450	Catalytic/ hydrolase	1	6	6	6	0	0	4	4	4	3	3	5	4	3	5	4	4	5	4	4	4	0	0	4	4	4	3	3	5	4	3	5	4	4	5	4	4	4	0	0	4	4
Q682I1	Q682I1	1	1	1	Protein BOLA1, chloroplastic	BOLA1	Protein BOLA1, chloroplastic	1	1	1	1	0	0	0	1	0	0	1	0	0	1	0	0	0	0	0	0	0	0	0	0	1	0	0	1	0	0	1	0	0	0	0	0	0	0	0	0	0	1
Q683F9;Q94CC6;A4VCL8;Q1PF50	Q683F9;Q94CC6;A4VCL8	10;10;5;2	10;10;5;2	10;10;5;2		At4g36195;At4g36190	Prolyl carboxypeptidase like protein;Prolyl carboxypeptidase like protein;At4g36190	4	10	10	10	0	0	6	5	8	6	5	8	4	6	8	6	4	8	4	7	9	0	0	6	5	8	6	5	8	4	6	8	6	4	8	4	7	9	0	0	6	5
Q6AWU6	Q6AWU6	1	1	1	Probable thiol methyltransferase 2	HOL3	Probable thiol methyltransferase 2	1	1	1	1	0	0	0	1	1	0	1	1	1	1	1	1	1	1	1	1	1	0	0	0	1	1	0	1	1	1	1	1	1	1	1	1	1	1	0	0	0	1
Q6DBH4;F4IMN2	Q6DBH4;F4IMN2	5;4	5;4	5;4		At2g23820	5-deoxynucleotidase;5-deoxynucleotidase	2	5	5	5	0	0	3	4	5	2	5	5	3	4	4	1	3	4	2	4	5	0	0	3	4	5	2	5	5	3	4	4	1	3	4	2	4	5	0	0	3	4
Q6DBI9	Q6DBI9	2	2	2		At5g10460	At5g10460	1	2	2	2	0	0	0	1	2	0	0	1	0	1	1	1	0	1	0	1	0	0	0	0	1	2	0	0	1	0	1	1	1	0	1	0	1	0	0	0	0	1
Q6DYE4	Q6DYE4	3	3	3	Uncharacterized protein At1g26090, chloroplastic		Uncharacterized protein At1g26090, chloroplastic	1	3	3	3	0	0	0	0	3	0	1	3	0	1	3	0	1	3	0	3	2	0	0	0	0	3	0	1	3	0	1	3	0	1	3	0	3	2	0	0	0	0
Q6IDC7	Q6IDC7	9	9	9		At1g77550	At1g77550	1	9	9	9	0	0	2	4	4	2	6	6	2	7	5	2	6	4	3	5	6	0	0	2	4	4	2	6	6	2	7	5	2	6	4	3	5	6	0	0	2	4
Q6NKX3	Q6NKX3	1	1	1	F-box/FBD/LRR-repeat protein At2g04230		F-box/FBD/LRR-repeat protein At2g04230	1	1	1	1	0	0	0	1	1	0	0	0	0	0	0	0	0	1	0	1	0	0	0	0	1	1	0	0	0	0	0	0	0	0	1	0	1	0	0	0	0	1
Q6NKY5	Q6NKY5	1	1	1		At1g55880	At1g55880	1	1	1	1	0	0	1	1	0	0	1	1	0	1	1	0	0	1	0	0	0	0	0	1	1	0	0	1	1	0	1	1	0	0	1	0	0	0	0	0	1	1
Q6NLQ7	Q6NLQ7	3	3	3	Monofunctional riboflavin biosynthesis protein RIBA 2, chloroplastic;3,4-dihydroxy-2-butanone 4-phosphate synthase;Inactive GTP cyclohydrolase-2	RIBA2	Monofunctional riboflavin biosynthesis protein RIBA 2, chloroplastic	1	3	3	3	0	0	1	2	2	1	2	2	2	3	2	0	3	2	3	2	2	0	0	1	2	2	1	2	2	2	3	2	0	3	2	3	2	2	0	0	1	2
Q6NLS0;A0A1P8B338;F4IJQ6	Q6NLS0;A0A1P8B338;F4IJQ6	2;1;1	1;1;1	1;1;1		At2g29070	At2g29070;Ubiquitin fusion degradation UFD1 family protein;Ubiquitin fusion degradation UFD1 family protein	3	2	1	1	0	0	0	0	0	0	0	1	0	0	0	0	0	1	0	0	0	0	0	0	0	0	0	0	0	0	0	0	0	0	1	0	0	0	0	0	0	0
Q6NMA9;A0A1P8BBQ8	Q6NMA9;A0A1P8BBQ8	9;8	9;8	9;8		At5g45170	At5g45170;Haloacid dehalogenase-like hydrolase (HAD) superfamily protein	2	9	9	9	0	0	3	6	6	5	4	7	3	6	5	4	7	7	7	6	5	0	0	3	6	6	5	4	7	3	6	5	4	7	7	7	6	5	0	0	3	6
Q6NPM8	Q6NPM8	5	5	5	Bifunctional phosphatase IMPL2, chloroplastic	HISN7	Bifunctional phosphatase IMPL2, chloroplastic	1	5	5	5	0	0	1	3	4	2	2	3	2	2	3	2	3	4	3	4	3	0	0	1	3	4	2	2	3	2	2	3	2	3	4	3	4	3	0	0	1	3
Q6NPR7	Q6NPR7	3	3	3	Probable methyltransferase PMT24		Probable methyltransferase PMT24	1	3	3	3	0	0	0	2	2	0	2	2	0	3	2	0	3	2	0	3	2	0	0	0	2	2	0	2	2	0	3	2	0	3	2	0	3	2	0	0	0	2
Q6NQA8	Q6NQA8	2	2	2	Probable apyrase 5	APY5	Probable apyrase 5	1	2	2	2	0	0	2	2	2	2	2	1	1	2	1	1	1	1	2	1	2	0	0	2	2	2	2	2	1	1	2	1	1	1	1	2	1	2	0	0	2	2
Q6NQH9	Q6NQH9	1	1	1	Polyadenylate-binding protein-interacting protein 6	CID6	Polyadenylate-binding protein-interacting protein 6	1	1	1	1	0	0	1	1	1	1	1	1	0	1	1	0	1	1	0	1	1	0	0	1	1	1	1	1	1	0	1	1	0	1	1	0	1	1	0	0	1	1
Q6STH5	Q6STH5	3	3	3	Fe-S cluster assembly factor HCF101, chloroplastic	HCF101	Fe-S cluster assembly factor HCF101, chloroplastic	1	3	3	3	0	0	1	3	2	1	3	3	1	3	2	2	2	3	1	3	0	0	0	1	3	2	1	3	3	1	3	2	2	2	3	1	3	0	0	0	1	3
Q6TBX7	Q6TBX7	2	2	2	Carotene epsilon-monooxygenase, chloroplastic	CYP97C1	Carotene epsilon-monooxygenase, chloroplastic	1	2	2	2	0	0	0	1	2	0	2	2	0	1	2	0	1	1	0	2	1	0	0	0	1	2	0	2	2	0	1	2	0	1	1	0	2	1	0	0	0	1
Q6XJG8	Q6XJG8	10	4	4	26S proteasome non-ATPase regulatory subunit 2 homolog B	RPN1B	26S proteasome non-ATPase regulatory subunit 2 homolog B	1	10	4	4	0	0	4	5	7	3	5	6	3	5	4	4	4	6	4	5	7	0	0	2	2	4	1	3	4	1	3	2	1	1	3	2	3	3	0	0	2	2
Q6ZY51;B3H4K8	Q6ZY51;B3H4K8	31;22	31;22	31;22	Phosphoglucan, water dikinase, chloroplastic	GWD3;ATGWD3	Phosphoglucan, water dikinase, chloroplastic;Chloroplastidic phosphoglucan, water dikinase (ATGWD3)	2	31	31	31	0	0	14	17	17	18	20	21	14	19	16	16	23	18	19	23	20	0	0	14	17	17	18	20	21	14	19	16	16	23	18	19	23	20	0	0	14	17
Q75W54	Q75W54	11	11	11	Mannosylglycoprotein endo-beta-mannosidase;Mannosylglycoprotein endo-beta-mannosidase 31 kDa subunit;Mannosylglycoprotein endo-beta-mannosidase 28 kDa subunit;Mannosylglycoprotein endo-beta-mannosidase 42 kDa subunit	EBM	Mannosylglycoprotein endo-beta-mannosidase	1	11	11	11	0	0	5	5	6	3	6	4	3	6	6	1	3	6	3	3	8	0	0	5	5	6	3	6	4	3	6	6	1	3	6	3	3	8	0	0	5	5
Q76FS5	Q76FS5	4	4	4	Solanesyl diphosphate synthase 2, chloroplastic	SPS2	Solanesyl diphosphate synthase 2, chloroplastic	1	4	4	4	0	0	2	2	2	2	2	2	1	2	2	2	4	2	2	2	1	0	0	2	2	2	2	2	2	1	2	2	2	4	2	2	2	1	0	0	2	2
Q7DLG4;A0A1P8B7W2;A0A1P8B7W5;O23247;A0A1P8B7W8	Q7DLG4;A0A1P8B7W2;A0A1P8B7W5;O23247;A0A1P8B7W8	20;19;19;19;19	20;19;19;19;19	13;12;12;12;12		T25K17.110	Arginyl-tRNA synthetase;Arginyl-tRNA synthetase;Arginyl-tRNA synthetase;Arginine--tRNA ligase, chloroplastic/mitochondrial;Arginyl-tRNA synthetase	5	20	20	13	0	0	8	16	15	9	15	15	9	12	12	12	14	14	16	17	13	0	0	8	16	15	9	15	15	9	12	12	12	14	14	16	17	13	0	0	3	9
Q7DLR9	Q7DLR9	7	7	7	Proteasome subunit beta type-4	PBG1	Proteasome subunit beta type-4	1	7	7	7	0	0	3	4	5	2	4	3	3	3	4	2	4	5	3	5	4	0	0	3	4	5	2	4	3	3	3	4	2	4	5	3	5	4	0	0	3	4
Q7DLS1;F4KIN7	Q7DLS1;F4KIN7	7;6	1;1	1;1	Proteasome subunit beta type-7-B;Proteasome subunit beta type	PBB2	Proteasome subunit beta type-7-B;Proteasome endopeptidase complex	2	7	1	1	0	0	1	2	4	2	3	5	2	4	5	3	4	6	3	4	5	0	0	0	0	1	0	0	1	0	1	1	0	0	1	0	0	1	0	0	0	0
Q7G192	Q7G192	4	4	4	Indole-3-acetaldehyde oxidase	AAO2	Indole-3-acetaldehyde oxidase	1	4	4	4	0	0	1	3	1	0	2	0	0	2	0	1	3	0	0	3	1	0	0	1	3	1	0	2	0	0	2	0	1	3	0	0	3	1	0	0	1	3
Q7X659	Q7X659	7	7	7	Vacuolar protein sorting-associated protein 35A	VPS35A	Vacuolar protein sorting-associated protein 35A	1	7	7	7	0	0	3	3	5	1	3	5	1	3	4	4	4	6	3	3	4	0	0	3	3	5	1	3	5	1	3	4	4	4	6	3	3	4	0	0	3	3
Q7X843	Q7X843	1	1	1	RING-H2 finger protein ATL48	ATL48	RING-H2 finger protein ATL48	1	1	1	1	0	0	0	0	0	0	0	0	0	0	0	0	0	1	0	0	0	0	0	0	0	0	0	0	0	0	0	0	0	0	1	0	0	0	0	0	0	0
Q7X9V3	Q7X9V3	2	2	2	Acetyltransferase NSI	NSI	Acetyltransferase NSI	1	2	2	2	0	0	0	0	1	0	1	1	1	0	1	2	0	1	1	0	1	0	0	0	0	1	0	1	1	1	0	1	2	0	1	1	0	1	0	0	0	0
Q7Y1Z8;F4JGB9	Q7Y1Z8;F4JGB9	2;1	2;1	2;1		At4g04320	Malonyl-CoA decarboxylase family protein;Malonyl-CoA decarboxylase family protein	2	2	2	2	0	0	1	1	1	1	2	1	0	1	1	0	2	1	0	1	1	0	0	1	1	1	1	2	1	0	1	1	0	2	1	0	1	1	0	0	1	1
Q7Y208;F4HQ30;A0A1P8AQY3;A0A1P8AWC0;A0A1P8AWH4;D7SFH9;A0A1P8AWB8	Q7Y208;F4HQ30;A0A1P8AQY3	23;22;18;3;3;3;2	23;22;18;3;3;3;2	22;21;17;2;2;2;1	Glycerophosphodiester phosphodiesterase GDPDL1	GDPDL1;SVL2	Glycerophosphodiester phosphodiesterase GDPDL1;Glycerophosphodiester phosphodiesterase;Glycerophosphodiester phosphodiesterase	7	23	23	22	0	0	15	17	20	16	18	19	18	17	21	16	17	20	16	17	21	0	0	15	17	20	16	18	19	18	17	21	16	17	20	16	17	21	0	0	14	16
Q7Y227	Q7Y227	1	1	1		At3g56320	At3g56320	1	1	1	1	1	1	1	1	1	1	1	1	1	1	1	1	1	1	1	1	1	1	1	1	1	1	1	1	1	1	1	1	1	1	1	1	1	1	1	1	1	1
Q7Y231	Q7Y231	1	1	1		At1g45150	Alpha-1,6-mannosyl-glycoprotein 2-beta-N-acetylglucosaminyltransferase	1	1	1	1	0	0	0	0	0	0	0	1	0	0	0	0	0	1	0	0	0	0	0	0	0	0	0	0	1	0	0	0	0	0	1	0	0	0	0	0	0	0
Q84K35	Q84K35	2	2	2		At1g50510	Indigoidine synthase A family protein	1	2	2	2	0	0	1	2	1	2	1	1	0	0	0	0	2	1	1	0	2	0	0	1	2	1	2	1	1	0	0	0	0	2	1	1	0	2	0	0	1	2
Q84K50	Q84K50	1	1	1		At5g14600	tRNA (adenine(58)-N(1))-methyltransferase	1	1	1	1	0	0	0	1	0	0	0	1	0	1	0	0	0	0	0	0	0	0	0	0	1	0	0	0	1	0	1	0	0	0	0	0	0	0	0	0	0	1
Q84K72	Q84K72	2	2	2		At1g06510	Forkhead-associated domain protein	1	2	2	2	0	0	1	2	2	0	1	1	1	2	1	1	1	2	0	1	1	0	0	1	2	2	0	1	1	1	2	1	1	1	2	0	1	1	0	0	1	2
Q84K82;F4JYS8;Q9FN27;Q8LF12	Q84K82;F4JYS8;Q9FN27;Q8LF12	2;1;1;1	2;1;1;1	2;1;1;1		At5g20400;At5g54000;At5g20550	2-oxoglutarate (2OG) and Fe(II)-dependent oxygenase superfamily protein;2-oxoglutarate (2OG) and Fe(II)-dependent oxygenase superfamily protein;2-oxoglutarate (2OG) and Fe(II)-dependent oxygenase superfamily protein;2-oxoglutarate (2OG) and Fe(II)-dependen	4	2	2	2	0	0	0	0	0	0	0	0	0	0	1	0	0	1	0	0	1	0	0	0	0	0	0	0	0	0	0	1	0	0	1	0	0	1	0	0	0	0
Q84L30;A8MR76	Q84L30;A8MR76	8;5	8;5	7;4	Ubiquitin receptor RAD23d	RAD23D	Ubiquitin receptor RAD23d;Rad23 UV excision repair protein family	2	8	8	7	0	0	2	4	5	2	6	3	1	5	5	3	7	5	2	6	7	0	0	2	4	5	2	6	3	1	5	5	3	7	5	2	6	7	0	0	1	3
Q84M92;A0A1P8AVW4;Q9C9B2	Q84M92	4;1;1	4;1;1	4;1;1	Actin-related protein 4	ARP4	Actin-related protein 4	3	4	4	4	0	0	0	2	3	1	1	2	2	1	1	0	1	2	2	2	3	0	0	0	2	3	1	1	2	2	1	1	0	1	2	2	2	3	0	0	0	2
Q84MD7	Q84MD7	3	3	3		At1g72880	5-nucleotidase	1	3	3	3	0	0	1	2	2	0	0	1	0	1	1	0	0	1	0	0	1	0	0	1	2	2	0	0	1	0	1	1	0	0	1	0	0	1	0	0	1	2
Q84P21;A0A1P8AUM2;F4HST9;A0A1P8AV51;P0C5B6;Q3E6Y4	Q84P21;A0A1P8AUM2;F4HST9	11;9;9;1;1;1	11;9;9;1;1;1	11;9;9;1;1;1	4-coumarate--CoA ligase-like 5	4CLL5;OPCL1	4-coumarate--CoA ligase-like 5;OPC-8:0 CoA ligase1;OPC-8:0 CoA ligase1	6	11	11	11	0	0	6	8	9	3	9	10	7	8	9	5	7	11	9	10	7	0	0	6	8	9	3	9	10	7	8	9	5	7	11	9	10	7	0	0	6	8
Q84TF0	Q84TF0	5	4	3	Aldo-keto reductase family 4 member C10	AKR4C10	Aldo-keto reductase family 4 member C10	1	5	4	3	0	0	4	3	3	4	4	4	5	4	3	5	2	4	4	3	4	0	0	3	2	2	3	3	3	4	3	2	4	1	3	3	2	3	0	0	2	1
Q84TI2;Q9SJ42	Q84TI2;Q9SJ42	4;2	4;2	4;2		At2g37690;At2g05140	AIR carboxylase;AIR carboxylase	2	4	4	4	0	0	1	3	3	2	3	2	2	2	1	3	2	3	1	3	3	0	0	1	3	3	2	3	2	2	2	1	3	2	3	1	3	3	0	0	1	3
Q84VW9	Q84VW9	33	1	1	Phosphoenolpyruvate carboxylase 3	PPC3	Phosphoenolpyruvate carboxylase 3	1	33	1	1	1	0	27	26	28	23	29	30	24	28	27	24	26	28	27	28	28	0	0	0	0	0	0	1	0	0	1	1	0	0	0	1	1	0	0	0	0	0
Q84W56	Q84W56	5	5	5		emb2746	Ribonuclease J	1	5	5	5	0	0	1	1	3	2	1	1	0	2	3	1	2	1	1	2	3	0	0	1	1	3	2	1	1	0	2	3	1	2	1	1	2	3	0	0	1	1
Q84W65	Q84W65	3	3	3	SufE-like protein 1, chloroplastic/mitochondrial	SUFE1	SufE-like protein 1, chloroplastic/mitochondrial	1	3	3	3	0	0	2	2	2	2	2	1	0	2	2	1	2	2	1	2	1	0	0	2	2	2	2	2	1	0	2	2	1	2	2	1	2	1	0	0	2	2
Q84W92	Q84W92	8	8	7	Probable histone-arginine methyltransferase 1.3	PRMT13	Probable histone-arginine methyltransferase 1.3	1	8	8	7	0	0	3	4	4	1	4	3	0	6	3	5	6	5	1	4	3	0	0	3	4	4	1	4	3	0	6	3	5	6	5	1	4	3	0	0	3	4
Q84WT8	Q84WT8	2	2	2	Cysteine proteinase inhibitor 4	CYS4	Cysteine proteinase inhibitor 4	1	2	2	2	0	0	0	1	2	2	1	2	1	2	2	2	2	2	2	2	2	0	0	0	1	2	2	1	2	1	2	2	2	2	2	2	2	2	0	0	0	1
Q84WV1	Q84WV1	12	12	12	T-complex protein 1 subunit gamma	CCT3	T-complex protein 1 subunit gamma	1	12	12	12	0	0	4	6	3	4	6	4	3	6	6	4	9	5	5	6	6	0	0	4	6	3	4	6	4	3	6	6	4	9	5	5	6	6	0	0	4	6
Q84WV7	Q84WV7	1	1	1		At3g58600	Adaptin ear-binding coat-associated protein 1 NECAP-1	1	1	1	1	0	0	0	0	0	0	0	1	0	0	1	0	0	1	0	0	1	0	0	0	0	0	0	0	1	0	0	1	0	0	1	0	0	1	0	0	0	0
Q84WV8;A0A1P8AXW4	Q84WV8;A0A1P8AXW4	14;13	14;13	6;5	Nicotinate phosphoribosyltransferase 2	NAPRT2	Nicotinate phosphoribosyltransferase 2;Nicotinate phosphoribosyltransferase	2	14	14	6	0	0	6	11	14	8	11	14	9	11	12	7	10	11	10	11	12	0	0	6	11	14	8	11	14	9	11	12	7	10	11	10	11	12	0	0	2	4
Q84WW2	Q84WW2	8	8	8	Probable 6-phosphogluconolactonase 5, chloroplastic	EMB2024	6-phosphogluconolactonase 3, chloroplastic	1	8	8	8	0	0	5	5	6	5	5	6	3	6	7	4	6	7	5	5	7	0	0	5	5	6	5	5	6	3	6	7	4	6	7	5	5	7	0	0	5	5
Q84Y95	Q84Y95	1	1	1	Monothiol glutaredoxin-S14, chloroplastic	GRXS14	Monothiol glutaredoxin-S14, chloroplastic	1	1	1	1	0	0	1	1	1	1	1	1	1	1	1	1	1	1	1	1	1	0	0	1	1	1	1	1	1	1	1	1	1	1	1	1	1	1	0	0	1	1
Q8GRT9;F4J017;A0A1I9LMU4	Q8GRT9;F4J017;A0A1I9LMU4	7;5;5	7;5;5	7;5;5		At3g15690	Putative acetyl-CoA carboxylase biotin-containing subunit;Single hybrid motif superfamily protein;Single hybrid motif superfamily protein	3	7	7	7	0	0	5	5	5	3	5	5	3	4	5	6	6	5	4	5	5	0	0	5	5	5	3	5	5	3	4	5	6	6	5	4	5	5	0	0	5	5
Q8GSJ1	Q8GSJ1	9	9	8	ATP phosphoribosyltransferase 2, chloroplastic	HISN1B	ATP phosphoribosyltransferase 2, chloroplastic	1	9	9	8	0	0	5	7	5	3	7	6	5	8	6	5	7	6	3	8	6	0	0	5	7	5	3	7	6	5	8	6	5	7	6	3	8	6	0	0	5	6
Q8GTR4	Q8GTR4	20	20	20	Pullulanase 1, chloroplastic	PU1	Pullulanase 1, chloroplastic	1	20	20	20	0	0	10	13	13	11	10	11	11	12	11	12	14	12	12	10	12	0	0	10	13	13	11	10	11	11	12	11	12	14	12	12	10	12	0	0	10	13
Q8GUK4	Q8GUK4	2	2	2		At4g21650	Subtilisin-like protease SBT3.13	1	2	2	2	0	0	1	1	0	0	1	0	0	0	0	0	1	0	1	2	0	0	0	1	1	0	0	1	0	0	0	0	0	1	0	1	2	0	0	0	1	1
Q8GUM2	Q8GUM2	21	15	15	Heat shock 70 kDa protein 9, mitochondrial	HSP70-9	Heat shock 70 kDa protein 9, mitochondrial	1	21	15	15	0	0	12	15	14	12	14	15	10	13	15	12	17	18	16	16	13	0	0	9	13	11	9	12	12	8	11	12	10	13	14	13	13	11	0	0	9	13
Q8GUN2	Q8GUN2	4	4	4		HIT3	Adenylylsulfatase HINT1	1	4	4	4	0	0	3	3	3	2	3	3	3	4	4	2	4	4	3	3	3	0	0	3	3	3	2	3	3	3	4	4	2	4	4	3	3	3	0	0	3	3
Q8GUN7;F4I1L9	Q8GUN7;F4I1L9	10;9	2;2	2;2	Adenylosuccinate lyase	At1g36280	Adenylosuccinate lyase;Adenylosuccinate lyase	2	10	2	2	0	0	5	8	6	6	8	7	6	6	7	6	7	7	6	6	8	0	0	0	2	1	0	2	1	0	2	1	0	0	1	0	1	2	0	0	0	2
Q8GUQ8;A0A1P8B6H2;F4JLI5;A0A1P8B6H0	Q8GUQ8	9;4;4;3	9;4;4;3	9;4;4;3	Xanthine dehydrogenase 1	XDH1	Xanthine dehydrogenase 1	4	9	9	9	0	0	4	3	5	1	6	5	3	4	6	3	2	6	2	4	5	0	0	4	3	5	1	6	5	3	4	6	3	2	6	2	4	5	0	0	4	3
Q8GW72	Q8GW72	3	3	3	Alpha-L-fucosidase 1	FUC1	Alpha-L-fucosidase 1	1	3	3	3	0	0	0	2	2	1	0	1	0	2	2	1	1	2	0	2	3	0	0	0	2	2	1	0	1	0	2	2	1	1	2	0	2	3	0	0	0	2
Q8GW78	Q8GW78	4	4	4	Clp protease-related protein At4g12060, chloroplastic		ATP-dependent Clp protease ATP-binding subunit CLPT2, chloroplastic	1	4	4	4	0	0	3	2	2	1	2	2	0	1	1	1	4	1	1	1	1	0	0	3	2	2	1	2	2	0	1	1	1	4	1	1	1	1	0	0	3	2
Q8GWD7	Q8GWD7	3	3	3		At5g53045	At5g53043	1	3	3	3	0	0	2	3	2	2	3	3	2	2	3	3	3	2	3	3	3	0	0	2	3	2	2	3	3	2	2	3	3	3	2	3	3	3	0	0	2	3
Q8GWE0	Q8GWE0	5	5	5	Pentatricopeptide repeat-containing protein At4g16390, chloroplastic	P67	Pentatricopeptide repeat-containing protein At4g16390, chloroplastic	1	5	5	5	0	0	1	2	1	0	3	0	1	2	1	1	5	0	2	3	2	0	0	1	2	1	0	3	0	1	2	1	1	5	0	2	3	2	0	0	1	2
Q8GWE1	Q8GWE1	3	3	3	Ubiquitin carboxyl-terminal hydrolase	UCH3	Ubiquitin carboxyl-terminal hydrolase 3	1	3	3	3	0	0	2	3	3	3	2	2	1	3	3	3	3	2	3	3	2	0	0	2	3	3	3	2	2	1	3	3	3	3	2	3	3	2	0	0	2	3
Q8GWP5	Q8GWP5	3	3	3	Riboflavin biosynthesis protein PYRD, chloroplastic;Diaminohydroxyphosphoribosylaminopyrimidine deaminase;Inactive 5-amino-6-(5-phosphoribosylamino)uracil reductase	PYRD	Riboflavin biosynthesis protein PYRD, chloroplastic	1	3	3	3	0	0	1	3	3	1	2	2	2	3	3	1	1	1	1	1	3	0	0	1	3	3	1	2	2	2	3	3	1	1	1	1	1	3	0	0	1	3
Q8GWS0;A0A1P8B4W9	Q8GWS0;A0A1P8B4W9	2;1	2;1	2;1	Glutaredoxin-C5, chloroplastic	GRXC5	Glutaredoxin-C5, chloroplastic;Glutaredoxin family protein	2	2	2	2	0	0	1	2	1	2	1	2	1	2	2	1	2	2	1	2	1	0	0	1	2	1	2	1	2	1	2	2	1	2	2	1	2	1	0	0	1	2
Q8GWT4	Q8GWT4	11	11	11	Protein arginine N-methyltransferase 1.5	PMRT15	Protein arginine N-methyltransferase 1.5	1	11	11	11	0	0	6	9	9	6	10	8	3	8	6	6	5	7	7	6	10	0	0	6	9	9	6	10	8	3	8	6	6	5	7	7	6	10	0	0	6	9
Q8GWU0;A0A1P8BHG5	Q8GWU0;A0A1P8BHG5	4;3	3;2	3;2	Phosphoglycolate phosphatase 2	PGLP2	Phosphoglycolate phosphatase 2;2-phosphoglycolate phosphatase 2	2	4	3	3	0	1	3	1	4	4	2	3	2	3	2	1	3	3	1	3	1	0	0	2	0	3	3	1	2	1	2	1	0	2	2	0	2	0	0	0	2	0
Q8GXR5;A0A1P8BFH2;A0A1P8BFI5;A0A1P8BFH8;A0A1P8BFF9;Q9LZM3	Q8GXR5	3;1;1;1;1;1	3;1;1;1;1;1	3;1;1;1;1;1	Phosphopantothenate--cysteine ligase 1	PPCS1	Phosphopantothenate--cysteine ligase 1	6	3	3	3	0	0	1	1	2	0	2	2	0	2	2	1	2	3	1	1	1	0	0	1	1	2	0	2	2	0	2	2	1	2	3	1	1	1	0	0	1	1
Q8GXS3	Q8GXS3	1	1	1	Pre-mRNA cleavage factor Im 25 kDa subunit 2	CFIS2	Pre-mRNA cleavage factor Im 25 kDa subunit 2	1	1	1	1	0	0	0	1	0	0	1	1	0	0	1	0	1	1	0	1	1	0	0	0	1	0	0	1	1	0	0	1	0	1	1	0	1	1	0	0	0	1
Q8GY91	Q8GY91	3	3	3	Putative L-ascorbate peroxidase 6	APX6	Putative L-ascorbate peroxidase 6	1	3	3	3	0	0	1	3	2	1	2	2	1	2	2	1	2	3	2	2	2	0	0	1	3	2	1	2	2	1	2	2	1	2	3	2	2	2	0	0	1	3
Q8GYJ9;A0A1P8AVM2	Q8GYJ9;A0A1P8AVM2	4;3	4;3	4;3		HINT 2	HISTIDINE TRIAD NUCLEOTIDE-BINDING 2;HISTIDINE TRIAD NUCLEOTIDE-BINDING 2	2	4	4	4	0	0	2	2	3	2	2	3	2	2	2	2	3	4	2	3	3	0	0	2	2	3	2	2	3	2	2	2	2	3	4	2	3	3	0	0	2	2
Q8GYN9	Q8GYN9	3	3	3	1,4-dihydroxy-2-naphthoyl-CoA synthase, peroxisomal	MENB	1,4-dihydroxy-2-naphthoyl-CoA synthase, peroxisomal	1	3	3	3	0	0	3	3	2	2	2	3	3	2	2	3	3	2	2	3	2	0	0	3	3	2	2	2	3	3	2	2	3	3	2	2	3	2	0	0	3	3
Q8GYZ0;F4JSP1	Q8GYZ0;F4JSP1	5;4	5;4	5;4		At4g31530	At4g31530;NAD(P)-binding Rossmann-fold superfamily protein	2	5	5	5	0	0	2	4	4	3	4	4	4	2	4	3	3	4	4	4	2	0	0	2	4	4	3	4	4	4	2	4	3	3	4	4	4	2	0	0	2	4
Q8GYZ3	Q8GYZ3	6	6	6			RmlC-like jelly roll fold protein	1	6	6	6	0	0	5	5	5	4	6	5	2	5	4	5	3	5	4	5	5	0	0	5	5	5	4	6	5	2	5	4	5	3	5	4	5	5	0	0	5	5
Q8GZ29;Q9LYU1;F4K2J6	Q8GZ29	10;1;1	10;1;1	9;1;1			Indole-3-acetic acid-amido synthetase GH3.15	3	10	10	9	0	0	6	7	7	4	7	7	4	7	7	2	3	8	2	4	8	0	0	6	7	7	4	7	7	4	7	7	2	3	8	2	4	8	0	0	5	6
Q8GZ99;O49338;A0A1P8AYR5	Q8GZ99	9;1;1	9;1;1	9;1;1		LRR-RLK	Leucine-rich repeat receptor protein kinase HPCA1	3	9	9	9	0	0	4	6	8	4	7	7	5	6	9	6	6	9	6	7	8	0	0	4	6	8	4	7	7	5	6	9	6	6	9	6	7	8	0	0	4	6
Q8GZQ3	Q8GZQ3	19	19	19	Polyribonucleotide nucleotidyltransferase 1, chloroplastic	PNP1	Polyribonucleotide nucleotidyltransferase 1, chloroplastic	1	19	19	19	0	0	11	12	12	10	12	13	14	15	11	8	15	13	13	13	14	0	0	11	12	12	10	12	13	14	15	11	8	15	13	13	13	14	0	0	11	12
Q8H0T4;Q8GY23	Q8H0T4;Q8GY23	4;3	4;3	4;3	E3 ubiquitin-protein ligase UPL2;E3 ubiquitin-protein ligase UPL1	UPL2;UPL1	E3 ubiquitin-protein ligase UPL2;E3 ubiquitin-protein ligase UPL1	2	4	4	4	0	0	1	2	3	1	2	2	1	2	2	2	2	1	1	3	2	0	0	1	2	3	1	2	2	1	2	2	2	2	1	1	3	2	0	0	1	2
Q8H0U4	Q8H0U4	12	12	12	Transportin-1	TRN1	Transportin-1	1	12	12	12	0	0	6	7	10	6	5	9	3	5	7	6	9	8	7	6	8	0	0	6	7	10	6	5	9	3	5	7	6	9	8	7	6	8	0	0	6	7
Q8H0U5	Q8H0U5	1	1	1	Protein TIC 62, chloroplastic	TIC62	Protein TIC 62, chloroplastic	1	1	1	1	0	0	1	1	1	0	1	1	0	1	0	0	1	1	0	1	1	0	0	1	1	1	0	1	1	0	1	0	0	1	1	0	1	1	0	0	1	1
Q8H0V6	Q8H0V6	2	2	2	ABC transporter F family member 3	ABCF3	ABC transporter F family member 3	1	2	2	2	0	0	0	1	0	0	1	1	0	1	0	0	2	1	0	1	1	0	0	0	1	0	0	1	1	0	1	0	0	2	1	0	1	1	0	0	0	1
Q8H0W0	Q8H0W0	10	10	10	Protein LOW PSII ACCUMULATION 3, chloroplastic	LPA3	Protein LOW PSII ACCUMULATION 3, chloroplastic	1	10	10	10	0	0	4	5	6	5	5	6	3	4	5	3	8	4	3	4	6	0	0	4	5	6	5	5	6	3	4	5	3	8	4	3	4	6	0	0	4	5
Q8H0X6;A0A2H1ZEH9	Q8H0X6;A0A2H1ZEH9	8;6	8;6	7;5	Cysteine proteinase inhibitor 6	CYS6	Cysteine proteinase inhibitor 6;Cysteine proteinase inhibitor	2	8	8	7	0	0	7	6	8	7	6	8	7	7	8	8	8	6	7	7	8	0	0	7	6	8	7	6	8	7	7	8	8	8	6	7	7	8	0	0	6	6
Q8H103	Q8H103	31	31	31	Glucose-6-phosphate isomerase 1, chloroplastic	PGI1	Glucose-6-phosphate isomerase 1, chloroplastic	1	31	31	31	0	0	17	23	25	21	21	21	21	22	24	21	23	23	24	23	21	0	0	17	23	25	21	21	21	21	22	24	21	23	23	24	23	21	0	0	17	23
Q8H104	Q8H104	5	2	2		At4g26870	Aspartate--tRNA ligase 1, cytoplasmic	1	5	2	2	0	0	3	3	4	1	4	4	1	4	4	4	3	5	3	4	4	0	0	0	1	1	0	1	1	0	1	1	1	1	2	1	1	1	0	0	0	1
Q8H107	Q8H107	7	7	3	Dihydrolipoyllysine-residue succinyltransferase component of 2-oxoglutarate dehydrogenase complex 2, mitochondrial		Dihydrolipoyllysine-residue succinyltransferase component of 2-oxoglutarate dehydrogenase complex 2, mitochondrial	1	7	7	3	0	0	6	6	6	3	5	6	4	6	6	4	6	6	3	6	6	0	0	6	6	6	3	5	6	4	6	6	4	6	6	3	6	6	0	0	2	2
Q8H114	Q8H114	5	5	5		At2g40600	Appr-1-p processing enzyme family protein	1	5	5	5	0	0	4	3	5	4	4	5	4	2	4	4	4	5	4	4	4	0	0	4	3	5	4	4	5	4	2	4	4	4	5	4	4	4	0	0	4	3
Q8H121;F4JU04;F4JU03;Q9FL95;B3H4D0;A0A1P8BFA4;Q9FL98	Q8H121;F4JU04;F4JU03	8;7;7;3;1;1;1	8;7;7;3;1;1;1	8;7;7;3;1;1;1		At4g19880	Glutathione S-transferase family protein;Glutathione S-transferase family protein;Glutathione S-transferase family protein	7	8	8	8	0	0	3	4	4	2	3	6	2	4	6	2	2	7	2	5	7	0	0	3	4	4	2	3	6	2	4	6	2	2	7	2	5	7	0	0	3	4
Q8H126	Q8H126	14	14	14		At5g13030	Selenoprotein O	1	14	14	14	0	0	9	10	12	6	10	13	8	9	9	7	11	10	8	9	12	0	0	9	10	12	6	10	13	8	9	9	7	11	10	8	9	12	0	0	9	10
Q8H166;F4JYX9;A8MQZ1	Q8H166;F4JYX9;A8MQZ1	9;8;8	9;8;8	8;7;7	Thiol protease aleurain	ALEU;ALP	Thiol protease aleurain;Aleurain-like protease;Aleurain-like protease	3	9	9	8	0	0	6	7	9	5	7	8	8	8	8	7	8	9	8	7	9	0	0	6	7	9	5	7	8	8	8	8	7	8	9	8	7	9	0	0	5	6
Q8H183	Q8H183	8	8	8	Beta-ureidopropionase	PYD3	Beta-ureidopropionase	1	8	8	8	0	0	3	6	7	4	4	6	3	2	6	3	4	7	3	5	6	0	0	3	6	7	4	4	6	3	2	6	3	4	7	3	5	6	0	0	3	6
Q8H185	Q8H185	1	1	1	1,2-dihydroxy-3-keto-5-methylthiopentene dioxygenase 4	ARD4	1,2-dihydroxy-3-keto-5-methylthiopentene dioxygenase 4	1	1	1	1	0	0	1	1	1	1	1	1	1	1	1	1	1	1	1	1	1	0	0	1	1	1	1	1	1	1	1	1	1	1	1	1	1	1	0	0	1	1
Q8H199	Q8H199	1	1	1	Cysteine-rich receptor-like protein kinase 14	CRK14	Cysteine-rich receptor-like protein kinase 14	1	1	1	1	0	0	0	1	1	0	0	1	0	0	1	0	0	1	0	0	1	0	0	0	1	1	0	0	1	0	0	1	0	0	1	0	0	1	0	0	0	1
Q8H1B3	Q8H1B3	2	1	1	Probable mediator of RNA polymerase II transcription subunit 37b	MED37B	Heat shock 70 kDa protein BIP3	1	2	1	1	0	0	1	2	2	0	2	2	0	1	2	0	2	2	2	2	1	0	0	1	1	1	0	1	1	0	0	1	0	1	1	1	1	1	0	0	1	1
Q8H1D9	Q8H1D9	1	1	1		TDP1	Tyrosyl-DNA phosphodiesterase 1	1	1	1	1	0	0	0	0	1	1	0	1	1	0	1	1	0	1	1	1	1	0	0	0	0	1	1	0	1	1	0	1	1	0	1	1	1	1	0	0	0	0
Q8H1E2;F4KEX3	Q8H1E2;F4KEX3	14;12	14;12	14;12	Malate dehydrogenase	At5g58330	Malate dehydrogenase [NADP], chloroplastic;Malate dehydrogenase	2	14	14	14	0	1	12	12	12	12	13	12	8	12	10	9	12	11	10	12	12	0	1	12	12	12	12	13	12	8	12	10	9	12	11	10	12	12	0	1	12	12
Q8H1H9	Q8H1H9	3	3	3	Primary amine oxidase		Primary amine oxidase	1	3	3	3	0	0	0	1	1	1	1	2	1	1	1	1	0	0	0	1	2	0	0	0	1	1	1	1	2	1	1	1	1	0	0	0	1	2	0	0	0	1
Q8H1Q2	Q8H1Q2	1	1	1	Cytosolic Fe-S cluster assembly factor NBP35	NBP35	Cytosolic Fe-S cluster assembly factor NBP35	1	1	1	1	0	0	0	0	0	0	1	1	0	0	1	0	0	1	0	1	1	0	0	0	0	0	0	1	1	0	0	1	0	0	1	0	1	1	0	0	0	0
Q8H1S4;Q9C5K7;F4IDQ0;F4IDQ2;Q9LTH7	Q8H1S4	11;3;2;2;1	11;3;2;2;1	10;2;2;2;0	1-aminocyclopropane-1-carboxylate oxidase homolog 3		1-aminocyclopropane-1-carboxylate oxidase homolog 3	5	11	11	10	0	0	4	6	9	6	5	8	2	6	10	4	7	8	7	8	7	0	0	4	6	9	6	5	8	2	6	10	4	7	8	7	8	7	0	0	3	5
Q8H1Y0	Q8H1Y0	11	6	6	Pyruvate dehydrogenase E1 component subunit alpha-2, mitochondrial	IAR4	Pyruvate dehydrogenase E1 component subunit alpha-2, mitochondrial	1	11	6	6	0	0	8	7	11	6	5	10	6	8	8	6	7	9	8	6	10	0	0	4	3	6	4	3	5	3	5	5	3	5	5	4	4	5	0	0	4	3
Q8H7F6	Q8H7F6	9	9	9	Bifunctional monothiol glutaredoxin-S16, chloroplastic	GRXS16	Bifunctional monothiol glutaredoxin-S16, chloroplastic	1	9	9	9	0	0	4	5	6	4	6	7	5	6	7	4	6	7	5	6	7	0	0	4	5	6	4	6	7	5	6	7	4	6	7	5	6	7	0	0	4	5
Q8L466	Q8L466	2	2	2		At1g24050	At1g24050/T23E23_11	1	2	2	2	0	0	1	2	2	0	2	2	0	0	2	0	2	2	1	2	2	0	0	1	2	2	0	2	2	0	0	2	0	2	2	1	2	2	0	0	1	2
Q8L493;A0A1P8BC80	Q8L493;A0A1P8BC80	11;10	11;10	11;10	D-amino-acid transaminase, chloroplastic	DAAT	D-amino-acid transaminase, chloroplastic;D-aminoacid aminotransferase-like PLP-dependent enzymes superfamily protein	2	11	11	11	0	0	6	10	10	8	10	8	8	8	10	7	8	8	7	8	9	0	0	6	10	10	8	10	8	8	8	10	7	8	8	7	8	9	0	0	6	10
Q9ZVL3;Q8L4B2;Q9SMP0;Q9FMV5	Q9ZVL3;Q8L4B2;Q9SMP0;Q9FMV5	1;1;1;1	1;1;1;1	1;1;1;1	Nuclear transcription factor Y subunit C-3;Nuclear transcription factor Y subunit C-9;Nuclear transcription factor Y subunit C-1;Nuclear transcription factor Y subunit C-4	NFYC3;NFYC9;NFYC1;NFYC4	Nuclear transcription factor Y subunit C-3;Nuclear transcription factor Y subunit C-9;Nuclear transcription factor Y subunit C-1;Nuclear transcription factor Y subunit C-4	4	1	1	1	0	0	1	1	1	0	1	1	0	1	1	0	1	1	1	1	1	0	0	1	1	1	0	1	1	0	1	1	0	1	1	1	1	1	0	0	1	1
Q8L4N1	Q8L4N1	2	2	2		PHOS34	Universal stress protein PHOS34	1	2	2	2	0	0	0	1	2	1	1	2	1	1	2	2	2	2	0	2	2	0	0	0	1	2	1	1	2	1	1	2	2	2	2	0	2	2	0	0	0	1
Q8L4Q6	Q8L4Q6	5	5	5		At5g25070	Neurofilament light protein	1	5	5	5	0	0	1	2	2	1	2	4	2	1	2	2	1	3	2	2	3	0	0	1	2	2	1	2	4	2	1	2	2	1	3	2	2	3	0	0	1	2
Q8L4Y5	Q8L4Y5	4	4	4	Actin-related protein 7	ARP7	Actin-related protein 7	1	4	4	4	0	0	2	1	2	1	3	3	1	2	4	1	3	3	1	1	3	0	0	2	1	2	1	3	3	1	2	4	1	3	3	1	1	3	0	0	2	1
Q8L539	Q8L539	1	1	1	5-formyltetrahydrofolate cyclo-ligase, mitochondrial	5FCL	5-formyltetrahydrofolate cyclo-ligase, mitochondrial	1	1	1	1	0	0	1	1	1	0	1	1	0	1	1	0	1	0	1	1	1	0	0	1	1	1	0	1	1	0	1	1	0	1	0	1	1	1	0	0	1	1
Q8L5Y6	Q8L5Y6	12	12	12	Cullin-associated NEDD8-dissociated protein 1	CAND1	Cullin-associated NEDD8-dissociated protein 1	1	12	12	12	0	0	7	9	10	5	12	10	6	7	9	5	11	9	8	9	8	0	0	7	9	10	5	12	10	6	7	9	5	11	9	8	9	8	0	0	7	9
Q8L5Y8	Q8L5Y8	2	2	2		At5g65840	Thioredoxin superfamily protein	1	2	2	2	0	0	0	1	1	1	1	1	1	1	1	1	2	1	1	1	1	0	0	0	1	1	1	1	1	1	1	1	1	2	1	1	1	1	0	0	0	1
Q8L601	Q8L601	3	3	3		At2g22400	S-adenosyl-L-methionine-dependent methyltransferases superfamily protein	1	3	3	3	0	0	1	2	2	2	2	2	2	2	2	2	2	2	2	2	2	0	0	1	2	2	2	2	2	2	2	2	2	2	2	2	2	2	0	0	1	2
Q9LFG3;Q8L606;Q9ZUS6	Q9LFG3;Q8L606	4;4;1	4;4;1	4;4;1		F4P12_260;At3g53560	Tetratricopeptide repeat (TPR)-like superfamily protein;Tetratricopeptide repeat (TPR)-like superfamily protein	3	4	4	4	0	0	3	2	1	2	3	0	0	2	1	1	3	0	1	1	1	0	0	3	2	1	2	3	0	0	2	1	1	3	0	1	1	1	0	0	3	2
Q8L611;F4J110;F4J109	Q8L611;F4J110;F4J109	8;7;7	8;7;7	8;7;7	Protein transport protein SEC31 homolog B	SEC31B;At3g63460	Protein transport protein SEC31 homolog B;Transducin family protein / WD-40 repeat family protein;Transducin family protein / WD-40 repeat family protein	3	8	8	8	0	0	2	6	5	1	2	6	1	4	3	3	4	4	5	5	3	0	0	2	6	5	1	2	6	1	4	3	3	4	4	5	5	3	0	0	2	6
Q8L636	Q8L636	3	3	3		At1g53210	Sodium/calcium exchanger NCL	1	3	3	3	0	0	1	2	2	1	1	2	0	2	2	0	1	2	1	2	1	0	0	1	2	2	1	1	2	0	2	2	0	1	2	1	2	1	0	0	1	2
Q8L6Y1	Q8L6Y1	13	13	13	Ubiquitin carboxyl-terminal hydrolase 14	UBP14	Ubiquitin carboxyl-terminal hydrolase 14	1	13	13	13	0	0	8	10	9	4	9	11	7	8	10	6	8	9	6	9	7	0	0	8	10	9	4	9	11	7	8	10	6	8	9	6	9	7	0	0	8	10
Q8L735	Q8L735	7	7	7	Isoamylase 2, chloroplastic	ISA2	Isoamylase 2, chloroplastic	1	7	7	7	0	0	3	4	4	3	3	5	2	3	3	3	5	4	2	4	4	0	0	3	4	4	3	3	5	2	3	3	3	5	4	2	4	4	0	0	3	4
Q8L785	Q8L785	24	24	24	Glycine--tRNA ligase 2, chloroplastic/mitochondrial	GLYRS-2	Glycine--tRNA ligase, chloroplastic/mitochondrial 2	1	24	24	24	0	0	14	19	16	14	16	17	11	18	17	14	18	20	15	17	21	0	0	14	19	16	14	16	17	11	18	17	14	18	20	15	17	21	0	0	14	19
Q8L7A9	Q8L7A9	2	2	2	AP-4 complex subunit epsilon		AP-4 complex subunit epsilon	1	2	2	2	0	0	1	1	2	1	2	0	0	1	0	1	2	1	2	1	0	0	0	1	1	2	1	2	0	0	1	0	1	2	1	2	1	0	0	0	1	1
Q8L7C9	Q8L7C9	11	11	10	Glutathione S-transferase U20	GSTU20	Glutathione S-transferase U20	1	11	11	10	0	0	11	11	11	9	11	11	8	11	10	10	11	11	10	10	10	0	0	11	11	11	9	11	11	8	11	10	10	11	11	10	10	10	0	0	10	10
Q8L7K9	Q8L7K9	27	27	27	NAD-dependent malic enzyme 2, mitochondrial	NAD-ME2	NAD-dependent malic enzyme 2, mitochondrial	1	27	27	27	0	0	16	19	20	13	18	21	10	15	23	14	18	24	18	18	19	0	0	16	19	20	13	18	21	10	15	23	14	18	24	18	18	19	0	0	16	19
Q8L7N0	Q8L7N0	15	1	1	T-complex protein 1 subunit zeta 2	CCT6B	T-complex protein 1 subunit zeta 2	1	15	1	1	0	0	5	4	4	2	6	5	2	7	4	3	12	7	6	9	5	0	0	0	0	0	0	0	1	0	0	0	0	1	1	0	1	0	0	0	0	0
Q8L7R2	Q8L7R2	10	10	10	Homoserine kinase	HSK	Homoserine kinase	1	10	10	10	0	0	8	10	9	7	8	10	5	9	10	7	9	9	8	10	9	0	0	8	10	9	7	8	10	5	9	10	7	9	9	8	10	9	0	0	8	10
Q8L7U5	Q8L7U5	18	18	16	Serine/threonine-protein phosphatase BSL1	BSL1	Serine/threonine-protein phosphatase BSL1	1	18	18	16	0	0	9	14	14	12	15	13	9	15	14	10	10	17	12	9	16	0	0	9	14	14	12	15	13	9	15	14	10	10	17	12	9	16	0	0	8	12
Q8L7W8	Q8L7W8	4	4	4	Alpha-L-fucosidase 2	FUC95A	Alpha-L-fucosidase 2	1	4	4	4	1	1	0	3	1	1	2	1	1	2	2	1	3	1	1	2	1	1	1	0	3	1	1	2	1	1	2	2	1	3	1	1	2	1	1	1	0	3
Q8L7Z3	Q8L7Z3	1	1	1	Anamorsin homolog		Anamorsin homolog	1	1	1	1	0	0	1	1	1	0	1	1	0	1	1	0	1	1	1	1	1	0	0	1	1	1	0	1	1	0	1	1	0	1	1	1	1	1	0	0	1	1
Q8L831	Q8L831	17	17	17	Nudix hydrolase 3	NUDT3	Nudix hydrolase 3	1	17	17	17	0	0	11	11	14	10	11	12	12	15	13	11	11	14	11	12	10	0	0	11	11	14	10	11	12	12	15	13	11	11	14	11	12	10	0	0	11	11
Q8L835;Q9LMS7	Q8L835;Q9LMS7	10;10	10;10	10;10		At1g18070;T10F20.8	ERF-3;T10F20.8 protein	2	10	10	10	0	0	5	8	7	5	7	7	4	6	7	4	7	7	6	8	7	0	0	5	8	7	5	7	7	4	6	7	4	7	7	6	8	7	0	0	5	8
Q8L866	Q8L866	6	6	6		At2g42490	Amine oxidase	1	6	6	6	0	0	2	2	4	2	3	4	2	3	3	2	4	4	3	2	3	0	0	2	2	4	2	3	4	2	3	3	2	4	4	3	2	3	0	0	2	2
Q93VB8;Q8L8Y0	Q93VB8;Q8L8Y0	9;9	2;2	2;2	40S ribosomal protein S2-2;40S ribosomal protein S2-1	RPS2B;RPS2A	40S ribosomal protein S2-2;40S ribosomal protein S2-1	2	9	2	2	0	0	9	8	9	7	8	8	5	8	8	7	9	9	9	9	8	0	0	2	2	2	2	2	2	2	2	2	2	2	2	2	2	2	0	0	2	2
Q8L940	Q8L940	10	6	6	Pyridoxal 5-phosphate synthase subunit PDX1.3	PDX13	Pyridoxal 5-phosphate synthase subunit PDX1.3	1	10	6	6	0	0	8	9	7	6	8	6	8	8	9	7	7	8	7	7	7	0	0	4	5	3	3	4	4	4	4	5	3	3	4	3	3	3	0	0	4	5
Q8L953	Q8L953	3	2	2	40S ribosomal protein S27-3	RPS27D	40S ribosomal protein S27-3	1	3	2	2	0	0	1	2	3	1	2	1	3	2	2	2	2	1	3	3	2	0	0	0	1	2	0	1	0	2	1	1	1	1	0	2	2	1	0	0	0	1
Q8L9J9	Q8L9J9	2	2	2	Probable carbohydrate esterase At4g34215		Probable carbohydrate esterase At4g34215	1	2	2	2	0	0	1	2	2	1	2	1	1	1	1	2	1	1	0	2	2	0	0	1	2	2	1	2	1	1	1	1	2	1	1	0	2	2	0	0	1	2
Q8L9Q7	Q8L9Q7	1	1	1		At3g23760	Transferring glycosyl group transferase	1	1	1	1	0	0	0	0	0	0	1	0	0	0	0	0	1	0	0	0	0	0	0	0	0	0	0	1	0	0	0	0	0	1	0	0	0	0	0	0	0	0
Q8L9X1	Q8L9X1	3	3	3		At5g20060	Alpha/beta-Hydrolases superfamily protein	1	3	3	3	0	0	0	1	1	0	2	3	1	1	1	1	2	3	1	2	2	0	0	0	1	1	0	2	3	1	1	1	1	2	3	1	2	2	0	0	0	1
Q8L9X2	Q8L9X2	3	3	3		At5g19855	Chaperonin-like RbcX protein 2, chloroplastic	1	3	3	3	0	0	1	2	1	2	2	1	0	2	2	1	2	1	1	2	2	0	0	1	2	1	2	2	1	0	2	2	1	2	1	1	2	2	0	0	1	2
Q8LA13	Q8LA13	1	1	1	DEAD-box ATP-dependent RNA helicase 11	RH11	DEAD-box ATP-dependent RNA helicase 11	1	1	1	1	0	0	1	1	1	1	1	1	0	0	1	1	0	1	1	1	0	0	0	1	1	1	1	1	1	0	0	1	1	0	1	1	1	0	0	0	1	1
Q8LAA6	Q8LAA6	4	2	2	Probable aquaporin PIP1-5	PIP1-5	Probable aquaporin PIP1-5	1	4	2	2	0	0	2	3	3	1	3	2	1	3	4	2	3	3	1	2	3	0	0	2	2	1	1	2	1	1	2	2	1	2	1	1	2	2	0	0	2	2
Q8LAD2;B3H632;A0A1P8BEZ0	Q8LAD2;B3H632;A0A1P8BEZ0	11;8;6	2;1;1	2;1;1	Succinyl-CoA ligase [ADP-forming] subunit alpha-2, mitochondrial	At5g23250	Succinate--CoA ligase [ADP-forming] subunit alpha-2, mitochondrial;Succinate--CoA ligase [ADP-forming] subunit alpha, mitochondrial;Succinyl-CoA ligase, alpha subunit	3	11	2	2	1	2	5	5	6	4	4	7	5	5	8	4	7	6	5	4	7	0	0	0	0	1	0	0	0	0	0	0	0	1	0	0	0	0	0	0	0	0
Q8LAH7;F4I403;Q8GYB8;P0DI09;P0DI08	Q8LAH7;F4I403	13;12;5;1;1	13;12;5;1;1	13;12;5;1;1	12-oxophytodienoate reductase 1	OPR1	12-oxophytodienoate reductase 1;12-oxophytodienoate reductase 1	5	13	13	13	0	0	7	8	7	7	7	11	6	7	9	9	9	10	6	7	8	0	0	7	8	7	7	7	11	6	7	9	9	9	10	6	7	8	0	0	7	8
Q8LAS8	Q8LAS8	11	11	11	S-formylglutathione hydrolase	SFGH	S-formylglutathione hydrolase	1	11	11	11	0	0	10	10	10	9	8	11	8	9	8	7	10	10	11	9	10	0	0	10	10	10	9	8	11	8	9	8	7	10	10	11	9	10	0	0	10	10
Q8LAZ7;Q9FVU9	Q8LAZ7	3;1	3;1	3;1	COP9 signalosome complex subunit 5b	CSN5B	COP9 signalosome complex subunit 5a	2	3	3	3	0	0	1	2	2	1	2	0	0	1	1	1	1	2	2	1	2	0	0	1	2	2	1	2	0	0	1	1	1	1	2	2	1	2	0	0	1	2
Q8LB10	Q8LB10	5	5	5	ATP-dependent Clp protease proteolytic subunit-related protein 4, chloroplastic	CLPR4	ATP-dependent Clp protease proteolytic subunit-related protein 4, chloroplastic	1	5	5	5	0	0	4	2	4	2	5	4	2	3	4	4	3	3	2	4	4	0	0	4	2	4	2	5	4	2	3	4	4	3	3	2	4	4	0	0	4	2
Q8LBK6	Q8LBK6	3	3	3	Monothiol glutaredoxin-S15, mitochondrial	GRXS15	Monothiol glutaredoxin-S15, mitochondrial	1	3	3	3	0	0	1	2	1	1	1	1	1	1	1	1	2	1	1	1	1	0	0	1	2	1	1	1	1	1	1	1	1	2	1	1	1	1	0	0	1	2
Q8LBS4;F4IUG7	Q8LBS4;F4IUG7	4;3	4;3	4;3	Monothiol glutaredoxin-S12, chloroplastic	GRXS12;At2g20270	Monothiol glutaredoxin-S12, chloroplastic;Thioredoxin superfamily protein	2	4	4	4	0	0	4	4	2	1	3	4	2	3	4	1	4	4	4	3	4	0	0	4	4	2	1	3	4	2	3	4	1	4	4	4	3	4	0	0	4	4
Q8LBU2	Q8LBU2	4	4	3	Probable glutathione peroxidase 8	GPX8	Probable glutathione peroxidase 8	1	4	4	3	0	0	1	2	4	2	3	3	2	2	4	2	1	4	2	4	3	0	0	1	2	4	2	3	3	2	2	4	2	1	4	2	4	3	0	0	1	1
Q8LC12	Q8LC12	2	2	2		At4g01897	At4g01897	1	2	2	2	0	0	0	0	2	0	1	0	0	1	0	0	1	0	1	0	0	0	0	0	0	2	0	1	0	0	1	0	0	1	0	1	0	0	0	0	0	0
Q8LC83;A0A1I9LMY7;Q9SS17	Q8LC83	3;1;1	3;1;1	3;1;1	40S ribosomal protein S24-2	RPS24B	40S ribosomal protein S24-2	3	3	3	3	0	0	3	3	3	3	3	3	3	3	3	3	3	3	3	3	3	0	0	3	3	3	3	3	3	3	3	3	3	3	3	3	3	3	0	0	3	3
Q8LCE1;F4ID91;F4ID92	Q8LCE1;F4ID91;F4ID92	15;12;9	13;10;9	6;6;4	Glutamine synthetase cytosolic isozyme 1-2;Glutamine synthetase	GLN1-2;GSR2	Glutamine synthetase cytosolic isozyme 1-2;Glutamine synthetase;Glutamine synthetase	3	15	13	6	1	3	9	10	11	8	10	11	8	12	14	9	9	13	11	11	11	0	2	7	8	9	6	8	9	6	10	12	7	7	11	9	9	9	0	2	5	5
Q8LCL3;A8MS28;Q9SKX8;P51419	Q8LCL3;A8MS28;Q9SKX8;P51419	2;1;1;1	2;1;1;1	2;1;1;1	60S ribosomal protein L27-2;60S ribosomal protein L27-1;60S ribosomal protein L27-3	RPL27B;At4g15000;RPL27A;RPL27C	60S ribosomal protein L27-2;Ribosomal L27e protein family;60S ribosomal protein L27-1;60S ribosomal protein L27-3	4	2	2	2	0	0	1	1	1	1	1	1	1	1	1	1	1	1	1	1	2	0	0	1	1	1	1	1	1	1	1	1	1	1	1	1	1	2	0	0	1	1
Q8LCT3	Q8LCT3	2	2	2	Thioredoxin-like 2-2, chloroplastic		Thioredoxin-like 2-2, chloroplastic	1	2	2	2	0	0	1	1	1	1	1	1	1	1	1	1	1	1	2	1	1	0	0	1	1	1	1	1	1	1	1	1	1	1	1	2	1	1	0	0	1	1
Q8LCW9;A8MQK8	Q8LCW9;A8MQK8	3;2	3;2	2;1	60S acidic ribosomal protein P1-1	RPP1A;At1g01100	60S acidic ribosomal protein P1-1;60S acidic ribosomal protein family	2	3	3	2	1	1	3	3	3	3	3	3	3	3	3	2	3	3	3	3	3	1	1	3	3	3	3	3	3	3	3	3	2	3	3	3	3	3	0	0	2	2
Q8LD03	Q8LD03	6	6	4	40S ribosomal protein S7-3	RPS7C	40S ribosomal protein S7-3	1	6	6	4	1	0	5	5	5	6	6	5	5	5	5	5	6	5	5	5	4	1	0	5	5	5	6	6	5	5	5	5	5	6	5	5	5	4	1	0	3	3
Q8LD27;F4JRY2	Q8LD27;F4JRY2	12;11	12;11	12;11	Proteasome subunit beta type-6;Proteasome subunit beta type	PBA1	Proteasome subunit beta type-6;Proteasome subunit beta	2	12	12	12	0	0	5	7	10	3	10	7	5	6	8	6	10	11	7	8	8	0	0	5	7	10	3	10	7	5	6	8	6	10	11	7	8	8	0	0	5	7
Q8LD49	Q8LD49	3	3	3	Thioredoxin X, chloroplastic	ATHX	Thioredoxin X, chloroplastic	1	3	3	3	0	0	1	2	1	0	2	2	0	2	1	1	2	2	2	1	1	0	0	1	2	1	0	2	2	0	2	1	1	2	2	2	1	1	0	0	1	2
Q8LDP4	Q8LDP4	4	2	2	Peptidyl-prolyl cis-trans isomerase CYP19-4	CYP19-4	Peptidyl-prolyl cis-trans isomerase CYP19-4	1	4	2	2	0	0	1	2	3	1	2	3	0	2	3	1	4	3	0	3	4	0	0	1	0	1	1	1	1	0	0	2	1	2	2	0	1	2	0	0	1	0
Q8LDQ8	Q8LDQ8	2	2	2		At5g24165	At5g24165	1	2	2	2	0	0	2	2	2	1	2	1	1	1	2	2	2	1	1	2	2	0	0	2	2	2	1	2	1	1	1	2	2	2	1	1	2	2	0	0	2	2
Q8LDS7	Q8LDS7	1	1	1		At1g48440	Endoplasmic reticulum transmembrane protein	1	1	1	1	0	0	0	0	1	0	0	1	0	1	1	0	0	0	0	1	1	0	0	0	0	1	0	0	1	0	1	1	0	0	0	0	1	1	0	0	0	0
Q93WM0;Q8LDU1	Q93WM0;Q8LDU1	5;5	5;5	5;5		At3g03890	AT3g03890/F20H23_6;AT3G03890 protein	2	5	5	5	0	0	3	3	3	2	3	4	3	3	4	3	3	5	3	3	4	0	0	3	3	3	2	3	4	3	3	4	3	3	5	3	3	4	0	0	3	3
Q8LDU4	Q8LDU4	15	15	15	Red chlorophyll catabolite reductase, chloroplastic	RCCR	Red chlorophyll catabolite reductase, chloroplastic	1	15	15	15	0	0	8	12	12	8	13	12	5	12	11	4	11	14	10	12	14	0	0	8	12	12	8	13	12	5	12	11	4	11	14	10	12	14	0	0	8	12
Q8LDW8	Q8LDW8	5	5	5	Probable hydroxyacylglutathione hydrolase 2, chloroplast	GLX2-4	Probable hydroxyacylglutathione hydrolase 2, chloroplastic	1	5	5	5	0	0	1	4	4	2	3	4	2	3	4	2	3	5	4	4	5	0	0	1	4	4	2	3	4	2	3	4	2	3	5	4	4	5	0	0	1	4
Q8LE52	Q8LE52	10	10	10	Glutathione S-transferase DHAR3, chloroplastic	DHAR3	Glutathione S-transferase DHAR3, chloroplastic	1	10	10	10	0	0	8	9	10	6	10	9	5	10	10	8	10	10	9	9	10	0	0	8	9	10	6	10	9	5	10	10	8	10	10	9	9	10	0	0	8	9
Q8LE63	Q8LE63	2	2	2		At4g11860	FAM63A-like protein (DUF544)	1	2	2	2	0	0	0	0	1	0	1	1	0	1	1	1	1	2	1	1	1	0	0	0	0	1	0	1	1	0	1	1	1	1	2	1	1	1	0	0	0	0
Q8LEQ0	Q8LEQ0	3	2	2	60S acidic ribosomal protein P1-3	RPP1C	60S acidic ribosomal protein P1-3	1	3	2	2	1	1	3	3	3	3	3	3	3	3	3	2	3	3	3	3	3	0	0	2	2	2	2	2	2	2	2	2	2	2	2	2	2	2	0	0	2	2
Q8LER3	Q8LER3	12	12	11	Probable xyloglucan endotransglucosylase/hydrolase protein 7	XTH7	Probable xyloglucan endotransglucosylase/hydrolase protein 7	1	12	12	11	0	0	7	4	5	5	5	4	6	8	5	6	10	5	4	6	6	0	0	7	4	5	5	5	4	6	8	5	6	10	5	4	6	6	0	0	6	3
Q8LF28;A0A1P8AT84	Q8LF28;A0A1P8AT84	4;2	4;2	4;2		At1g28680	Anthranilate N-hydroxycinnamoyl/benzoyltransferase, putative;HXXXD-type acyl-transferase family protein	2	4	4	4	0	0	1	2	2	1	2	1	1	1	2	1	0	3	2	0	3	0	0	1	2	2	1	2	1	1	1	2	1	0	3	2	0	3	0	0	1	2
Q8LF48	Q8LF48	4	3	3	3-ketoacyl-CoA thiolase 1, peroxisomal	KAT1	3-ketoacyl-CoA thiolase 1, peroxisomal	1	4	3	3	0	0	0	3	2	1	3	2	1	2	1	1	2	2	2	2	2	0	0	0	2	2	1	2	1	1	1	1	1	1	2	2	2	1	0	0	0	2
Q8LF99	Q8LF99	7	6	6	Probable xyloglucan endotransglucosylase/hydrolase protein 6	XTH6	Probable xyloglucan endotransglucosylase/hydrolase protein 6	1	7	6	6	0	0	6	5	2	4	4	3	5	5	2	3	6	3	5	3	2	0	0	5	4	1	3	4	2	5	4	1	2	5	2	4	2	1	0	0	5	4
Q8LFC0;O81796	Q8LFC0	11;3	6;1	6;1	Isocitrate dehydrogenase [NAD] regulatory subunit 1, mitochondrial	IDH1	Isocitrate dehydrogenase [NAD] regulatory subunit 1, mitochondrial	2	11	6	6	0	0	6	8	8	7	7	9	7	8	10	7	9	9	9	9	9	0	0	3	5	5	2	3	6	3	4	6	3	4	6	5	5	4	0	0	3	5
Q8LFS6	Q8LFS6	2	2	2	RNA-binding protein BRN1	BRN1	RNA-binding protein BRN1	1	2	2	2	0	0	0	1	1	0	1	1	0	1	0	0	1	1	1	1	1	0	0	0	1	1	0	1	1	0	1	0	0	1	1	1	1	1	0	0	0	1
Q8LFZ9	Q8LFZ9	1	1	1		At4g26620	Sucrase-like protein	1	1	1	1	1	0	1	1	1	1	1	1	1	1	1	1	1	1	1	1	1	1	0	1	1	1	1	1	1	1	1	1	1	1	1	1	1	1	1	0	1	1
Q8LG89	Q8LG89	2	2	2	Basic blue protein	ARPN	Basic blue protein	1	2	2	2	0	0	0	0	0	0	1	0	1	1	0	1	0	0	1	0	1	0	0	0	0	0	0	1	0	1	1	0	1	0	0	1	0	1	0	0	0	0
Q8LG92	Q8LG92	4	4	4			LS1-like protein	1	4	4	4	0	0	2	4	4	2	3	4	3	4	3	2	4	4	3	3	4	0	0	2	4	4	2	3	4	3	4	3	2	4	4	3	3	4	0	0	2	4
Q8LG98	Q8LG98	2	2	2	Ubiquitin thioesterase otubain-like		OVARIAN TUMOR DOMAIN-containing deubiquitinating enzyme 1	1	2	2	2	0	0	0	0	2	0	2	1	0	2	2	1	1	2	2	2	2	0	0	0	0	2	0	2	1	0	2	2	1	1	2	2	2	2	0	0	0	0
Q8LGG0	Q8LGG0	3	3	3	Peptidyl-prolyl cis-trans isomerase FKBP12	FKBP12	Peptidyl-prolyl cis-trans isomerase FKBP12	1	3	3	3	0	0	2	1	1	2	2	1	1	2	1	2	3	1	2	1	2	0	0	2	1	1	2	2	1	1	2	1	2	3	1	2	1	2	0	0	2	1
Q8LGG8	Q8LGG8	3	3	3	Universal stress protein A-like protein		Universal stress protein A-like protein	1	3	3	3	0	0	1	1	1	1	2	1	2	1	1	1	2	2	1	1	0	0	0	1	1	1	1	2	1	2	1	1	1	2	2	1	1	0	0	0	1	1
Q8LGH4	Q8LGH4	2	2	2	Cullin-4	CUL4	Cullin-4	1	2	2	2	0	0	0	1	2	0	1	2	0	1	1	0	2	2	0	1	1	0	0	0	1	2	0	1	2	0	1	1	0	2	2	0	1	1	0	0	0	1
Q8LLD4	Q8LLD4	4	4	4		REP	Rab escort protein 1	1	4	4	4	0	0	1	1	2	1	1	2	1	2	2	1	2	2	1	1	3	0	0	1	1	2	1	1	2	1	2	2	1	2	2	1	1	3	0	0	1	1
Q8LPI5	Q8LPI5	1	1	1		At4g03020	LEC14B homolog	1	1	1	1	0	0	0	1	1	0	0	1	0	1	1	0	1	1	0	1	1	0	0	0	1	1	0	0	1	0	1	1	0	1	1	0	1	1	0	0	0	1
Q8LPJ4;Q9LID6	Q8LPJ4	10;1	10;1	10;1	ABC transporter E family member 2	ABCE2	ABC transporter E family member 2	2	10	10	10	0	0	7	8	8	7	7	8	6	8	6	7	8	8	9	8	8	0	0	7	8	8	7	7	8	6	8	6	7	8	8	9	8	8	0	0	7	8
Q8LPJ5	Q8LPJ5	20	16	16	Isocitrate dehydrogenase [NADP], chloroplastic/mitochondrial		Isocitrate dehydrogenase [NADP], chloroplastic/mitochondrial	1	20	16	16	0	1	10	14	18	10	12	13	11	15	16	11	17	18	12	13	16	0	1	6	10	14	6	8	9	7	11	12	7	13	14	8	10	12	0	1	6	10
Q8LPL6;Q8LPK4	Q8LPL6;Q8LPK4	5;5	5;5	5;5	AP-2 complex subunit alpha-1;AP-2 complex subunit alpha-2	ALPHA-ADR;ALPHAC-AD	AP-2 complex subunit alpha-1;AP-2 complex subunit alpha-2	2	5	5	5	0	0	3	3	4	1	2	3	1	3	3	2	4	4	4	3	3	0	0	3	3	4	1	2	3	1	3	3	2	4	4	4	3	3	0	0	3	3
Q8LPL3	Q8LPL3	1	1	1		At5g21100	L-ascorbate oxidase	1	1	1	1	0	0	1	1	0	1	1	1	0	1	0	0	1	0	0	0	0	0	0	1	1	0	1	1	1	0	1	0	0	1	0	0	0	0	0	0	1	1
Q8LPR9	Q8LPR9	3	3	3	Protein TIC110, chloroplastic	TIC110	Protein TIC110, chloroplastic	1	3	3	3	0	0	0	2	1	1	3	2	0	3	2	2	3	3	0	2	1	0	0	0	2	1	1	3	2	0	3	2	2	3	3	0	2	1	0	0	0	2
Q8LPS1	Q8LPS1	3	3	3	Long chain acyl-CoA synthetase 6, peroxisomal	LACS6	Long chain acyl-CoA synthetase 6, peroxisomal	1	3	3	3	0	0	0	0	2	0	2	3	0	0	1	0	1	2	0	0	1	0	0	0	0	2	0	2	3	0	0	1	0	1	2	0	0	1	0	0	0	0
Q8LPS6	Q8LPS6	1	1	1	Pentatricopeptide repeat-containing protein At1g02150		Pentatricopeptide repeat-containing protein At1g02150	1	1	1	1	0	0	0	0	0	0	0	0	0	0	0	0	1	0	0	0	0	0	0	0	0	0	0	0	0	0	0	0	0	1	0	0	0	0	0	0	0	0
Q8RU07;F4IMR0	Q8RU07;F4IMR0	13;11	13;11	13;11		At2g30200	[Acyl-carrier-protein] S-malonyltransferase;EMBRYO DEFECTIVE 3147	2	13	13	13	0	0	9	10	10	8	12	9	7	11	8	7	11	10	7	10	8	0	0	9	10	10	8	12	9	7	11	8	7	11	10	7	10	8	0	0	9	10
Q8RUC6;Q9SHE7	Q8RUC6;Q9SHE7	5;5	1;1	1;1	Ubiquitin-NEDD8-like protein RUB2;Ubiquitin;NEDD8-like protein RUB2;Ubiquitin-NEDD8-like protein RUB1;Ubiquitin;NEDD8-like protein RUB1	RUB2;RUB1	Ubiquitin-NEDD8-like protein RUB2;Ubiquitin-NEDD8-like protein RUB1	2	5	1	1	0	0	3	4	5	2	4	4	3	4	3	3	4	5	3	4	4	0	0	0	1	1	0	1	0	0	1	1	0	1	1	0	1	1	0	0	0	1
Q8RUF8	Q8RUF8	12	12	12	Omega-amidase,chloroplastic	NLP3	Omega-amidase, chloroplastic	1	12	12	12	0	0	8	11	11	7	8	12	7	7	12	6	5	11	8	9	11	0	0	8	11	11	7	8	12	7	7	12	6	5	11	8	9	11	0	0	8	11
Q8RUH0	Q8RUH0	1	1	1			Small nuclear ribonucleoprotein Sm D2	1	1	1	1	0	0	0	1	1	0	0	1	0	0	0	0	0	1	0	0	1	0	0	0	1	1	0	0	1	0	0	0	0	0	1	0	0	1	0	0	0	1
Q8RV79	Q8RV79	4	4	4	Cytosolic sulfotransferase 11	SOT11	Cytosolic sulfotransferase 11	1	4	4	4	0	0	2	2	2	3	3	4	2	4	2	3	4	4	3	4	0	0	0	2	2	2	3	3	4	2	4	2	3	4	4	3	4	0	0	0	2	2
Q8RW90	Q8RW90	10	10	10		At1g12050	Fumarylacetoacetase	1	10	10	10	0	0	6	9	8	7	8	7	7	8	8	4	9	8	7	7	9	0	0	6	9	8	7	8	7	7	8	8	4	9	8	7	7	9	0	0	6	9
Q8RW93	Q8RW93	1	1	1	Putative lipid-binding protein At4g00165		Putative lipid-binding protein At4g00165	1	1	1	1	0	0	1	1	1	1	1	1	1	1	1	1	1	1	1	1	1	0	0	1	1	1	1	1	1	1	1	1	1	1	1	1	1	1	0	0	1	1
Q8RWB7	Q8RWB7	1	1	1		At1g29790	At1g29790	1	1	1	1	0	0	0	0	0	0	0	1	0	0	0	0	0	1	0	0	0	0	0	0	0	0	0	0	1	0	0	0	0	0	1	0	0	0	0	0	0	0
Q8RWD8	Q8RWD8	2	2	2		At1g20540	Transducin/WD40 repeat-like superfamily protein	1	2	2	2	0	0	2	2	2	1	1	1	1	2	1	1	2	2	1	1	2	0	0	2	2	2	1	1	1	1	2	1	1	2	2	1	1	2	0	0	2	2
Q8RWF0;F4KEK8	Q8RWF0;F4KEK8	5;3	5;3	2;2	26S proteasome non-ATPase regulatory subunit 13 homolog A	RPN9A;At5g45620	26S proteasome non-ATPase regulatory subunit 13 homolog A;Proteasome component (PCI) domain protein	2	5	5	2	0	0	3	2	3	3	1	3	1	1	4	1	3	2	1	4	3	0	0	3	2	3	3	1	3	1	1	4	1	3	2	1	4	3	0	0	2	1
Q8RWM2	Q8RWM2	11	3	3	Nicotinate phosphoribosyltransferase 1	NAPRT1	Nicotinate phosphoribosyltransferase 1	1	11	3	3	0	0	5	7	9	8	7	10	9	8	10	8	8	9	9	9	10	0	0	1	0	1	2	2	2	2	2	2	3	2	3	2	3	3	0	0	1	0
Q8RWN9	Q8RWN9	17	17	13	Dihydrolipoyllysine-residue acetyltransferase component 2 of pyruvate dehydrogenase complex, mitochondrial		Dihydrolipoyllysine-residue acetyltransferase component 2 of pyruvate dehydrogenase complex, mitochondrial	1	17	17	13	0	0	10	13	13	14	13	13	11	12	12	11	15	12	13	13	12	0	0	10	13	13	14	13	13	11	12	12	11	15	12	13	13	12	0	0	7	11
Q8RWP0	Q8RWP0	7	7	7		At3g20790	NAD(P)-binding Rossmann-fold superfamily protein	1	7	7	7	0	0	4	6	6	4	4	6	4	5	4	4	7	5	4	6	5	0	0	4	6	6	4	4	6	4	5	4	4	7	5	4	6	5	0	0	4	6
Q8RWT8;A0A1P8ASJ5;A0A1P8ASF6;A0A1P8ASH4;F4IAJ4	Q8RWT8;A0A1P8ASJ5;A0A1P8ASF6;A0A1P8ASH4;F4IAJ4	10;9;9;8;6	10;9;9;8;6	10;9;9;8;6		SRS	Serine--tRNA ligase, chloroplastic/mitochondrial;Seryl-tRNA synthetase;Seryl-tRNA synthetase;Seryl-tRNA synthetase;Seryl-tRNA synthetase	5	10	10	10	0	0	4	5	6	2	6	5	4	7	7	4	6	5	6	7	6	0	0	4	5	6	2	6	5	4	7	7	4	6	5	6	7	6	0	0	4	5
Q8RWU7;Q9SUG6	Q8RWU7	4;1	4;1	4;1	Plant UBX domain-containing protein 4	PUX4	Plant UBX domain-containing protein 4	2	4	4	4	0	0	1	1	2	2	1	2	1	2	2	1	3	2	1	2	2	0	0	1	1	2	2	1	2	1	2	2	1	3	2	1	2	2	0	0	1	1
Q8RWV0;F4JBY2	Q8RWV0;F4JBY2	35;34	35;34	27;26	Transketolase-1, chloroplastic	TKL-1;At3g60750	Transketolase-1, chloroplastic;Transketolase	2	35	35	27	14	13	31	33	33	32	32	34	32	31	33	33	30	33	35	34	34	14	13	31	33	33	32	32	34	32	31	33	33	30	33	35	34	34	11	11	23	25
Q8RWW9	Q8RWW9	1	1	1		At5g25590	DNA ligase (DUF630 and DUF632)	1	1	1	1	0	0	0	1	0	0	0	0	1	0	0	0	0	0	1	0	1	0	0	0	1	0	0	0	0	1	0	0	0	0	0	1	0	1	0	0	0	1
Q8RX69;A0A1P8ARL4	Q8RX69;A0A1P8ARL4	5;3	5;3	5;3			Alpha/beta hydrolase family protein;Alpha/beta hydrolase family protein	2	5	5	5	0	0	1	2	3	1	2	4	2	1	3	1	2	3	2	3	2	0	0	1	2	3	1	2	4	2	1	3	1	2	3	2	3	2	0	0	1	2
Q8RX72;A0A1P8B582	Q8RX72;A0A1P8B582	14;13	4;3	4;3	Leucine aminopeptidase 2, chloroplastic		Leucine aminopeptidase 3, chloroplastic;Cytosol aminopeptidase family protein	2	14	4	4	0	0	10	10	13	7	10	11	9	11	11	8	11	12	9	8	12	0	0	2	2	3	1	2	2	1	2	1	1	2	3	0	1	3	0	0	2	2
Q8RX79	Q8RX79	3	3	3	Peptide chain release factor APG3, chloroplastic	APG3	Peptide chain release factor APG3, chloroplastic	1	3	3	3	0	0	2	3	3	3	3	3	2	3	2	3	3	3	2	3	3	0	0	2	3	3	3	3	3	2	3	2	3	3	3	2	3	3	0	0	2	3
Q8RX86	Q8RX86	2	2	2	Alpha-galactosidase 2	AGAL2	Alpha-galactosidase 2	1	2	2	2	0	0	1	1	2	1	1	1	2	2	2	1	2	1	1	1	1	0	0	1	1	2	1	1	1	2	2	2	1	2	1	1	1	1	0	0	1	1
Q8RXD5	Q8RXD5	1	1	1		KTI1	Kunitz trypsin inhibitor 4	1	1	1	1	0	0	0	0	0	0	0	0	0	0	0	0	0	1	0	0	0	0	0	0	0	0	0	0	0	0	0	0	0	0	1	0	0	0	0	0	0	0
Q8RXD9	Q8RXD9	43	43	43	4-alpha-glucanotransferase DPE2	DPE2	4-alpha-glucanotransferase DPE2	1	43	43	43	0	0	25	34	29	26	31	32	23	27	33	26	37	32	28	33	29	0	0	25	34	29	26	31	32	23	27	33	26	37	32	28	33	29	0	0	25	34
Q8RXF8	Q8RXF8	2	2	2	Mitochondrial Rho GTPase 1	MIRO1	Mitochondrial Rho GTPase 1	1	2	2	2	0	0	0	0	0	0	1	1	0	0	0	0	2	1	0	1	1	0	0	0	0	0	0	1	1	0	0	0	0	2	1	0	1	1	0	0	0	0
Q8RXQ4	Q8RXQ4	7	7	7		At1g71840	Transducin family protein / WD-40 repeat family protein	1	7	7	7	0	0	4	4	5	4	3	4	2	4	5	3	3	5	3	3	5	0	0	4	4	5	4	3	4	2	4	5	3	3	5	3	3	5	0	0	4	4
Q8RY11	Q8RY11	16	16	16		At3g05350	Aminopeptidase P2	1	16	16	16	0	0	10	13	11	9	12	10	10	11	11	9	12	11	10	12	10	0	0	10	13	11	9	12	10	10	11	11	9	12	11	10	12	10	0	0	10	13
Q8RY94	Q8RY94	22	22	14	Adenylosuccinate lyase	At4g18440	Adenylosuccinate lyase	1	22	22	14	1	1	15	20	16	15	19	18	16	16	18	16	19	18	16	17	17	1	1	15	20	16	15	19	18	16	16	18	16	19	18	16	17	17	1	1	10	14
Q8RYC3	Q8RYC3	1	1	1		At2g33845	Expressed protein	1	1	1	1	0	0	0	1	1	0	1	1	0	1	1	0	1	1	0	1	1	0	0	0	1	1	0	1	1	0	1	1	0	1	1	0	1	1	0	0	0	1
Q8S4Y1	Q8S4Y1	11	11	11	Acetyl-CoA acetyltransferase, cytosolic 1	AAT1	Acetyl-CoA acetyltransferase, cytosolic 1	1	11	11	11	0	1	6	9	7	5	8	6	2	8	7	3	10	7	4	6	9	0	1	6	9	7	5	8	6	2	8	7	3	10	7	4	6	9	0	1	6	9
Q8S8Q6	Q8S8Q6	3	3	3	Tetraspanin-8	TET8	Tetraspanin-8	1	3	3	3	0	0	0	0	2	1	1	3	0	1	2	0	0	3	0	1	3	0	0	0	0	2	1	1	3	0	1	2	0	0	3	0	1	3	0	0	0	0
Q8S9J2	Q8S9J2	4	2	2		At2g33840	Tyrosine--tRNA ligase 1, cytoplasmic	1	4	2	2	0	0	0	2	2	1	3	4	0	2	2	2	3	3	2	4	2	0	0	0	1	1	0	2	2	0	1	1	1	2	2	1	2	1	0	0	0	1
Q8S9K8	Q8S9K8	6	6	6	Methylesterase 10	MES10	Methylesterase 10	1	6	6	6	0	0	4	5	4	3	3	3	2	4	4	4	5	4	5	5	3	0	0	4	5	4	3	3	3	2	4	4	4	5	4	5	5	3	0	0	4	5
Q8S9L5	Q8S9L5	12	12	12	Trigger factor-like protein TIG, Chloroplastic	TIG	Trigger factor-like protein TIG, Chloroplastic	1	12	12	12	0	0	8	10	8	6	9	7	6	9	8	8	11	9	7	9	7	0	0	8	10	8	6	9	7	6	9	8	8	11	9	7	9	7	0	0	8	10
Q8S9M1;F4IM05;A8MRU9	Q8S9M1;F4IM05;A8MRU9	11;9;9	11;9;9	11;9;9	Probable plastid-lipid-associated protein 13, chloroplastic	PAP13;At2g42130	Probable plastid-lipid-associated protein 13, chloroplastic;Plastid-lipid associated protein PAP / fibrillin family protein;Plastid-lipid associated protein PAP / fibrillin family protein	3	11	11	11	0	0	6	4	7	5	6	6	4	6	7	5	9	9	7	7	7	0	0	6	4	7	5	6	6	4	6	7	5	9	9	7	7	7	0	0	6	4
Q8VWF5	Q8VWF5	1	1	1	Protein MEI2-like 5	ML5	Protein MEI2-like 5	1	1	1	1	0	0	1	1	1	0	1	1	1	1	1	0	1	1	0	1	1	0	0	1	1	1	0	1	1	1	1	1	0	1	1	0	1	1	0	0	1	1
Q8VWG7	Q8VWG7	1	1	1	TPR repeat-containing thioredoxin TDX	TDX	TPR repeat-containing thioredoxin TDX	1	1	1	1	0	0	0	1	0	0	0	0	0	0	0	0	0	0	0	0	0	0	0	0	1	0	0	0	0	0	0	0	0	0	0	0	0	0	0	0	0	1
Q8VX13	Q8VX13	11	11	11	Protein disulfide isomerase-like 1-3	PDIL1-3	Protein disulfide isomerase-like 1-3	1	11	11	11	0	0	5	4	8	3	5	9	1	5	8	3	6	7	4	4	8	0	0	5	4	8	3	5	9	1	5	8	3	6	7	4	4	8	0	0	5	4
Q8VXY0	Q8VXY0	2	2	2		At2g36145	Expressed protein	1	2	2	2	0	0	1	2	1	0	2	1	1	2	1	0	2	0	2	2	0	0	0	1	2	1	0	2	1	1	2	1	0	2	0	2	2	0	0	0	1	2
Q8VXY9	Q8VXY9	2	2	2	Ureidoglycolate hydrolase	UAH	Ureidoglycolate hydrolase	1	2	2	2	0	0	0	1	1	1	1	2	1	1	1	1	1	2	0	0	2	0	0	0	1	1	1	1	2	1	1	1	1	1	2	0	0	2	0	0	0	1
Q8VXZ0	Q8VXZ0	9	9	8	Nudix hydrolase 20, chloroplastic	NUDT20	Nudix hydrolase 20, chloroplastic	1	9	9	8	0	0	3	6	8	4	7	6	4	6	7	4	6	8	4	7	6	0	0	3	6	8	4	7	6	4	6	7	4	6	8	4	7	6	0	0	2	5
Q8VXZ7	Q8VXZ7	7	7	7	Alpha-galactosidase 3	AGAL3	Alpha-galactosidase 3	1	7	7	7	0	0	5	4	5	4	3	6	2	4	5	5	4	6	4	5	6	0	0	5	4	5	4	3	6	2	4	5	5	4	6	4	5	6	0	0	5	4
Q8VXZ9	Q8VXZ9	3	3	3	Polyadenylate-binding protein RBP47B	RBP47B	Polyadenylate-binding protein RBP47B	1	3	3	3	0	0	2	2	3	2	2	3	2	2	2	1	1	2	2	2	2	0	0	2	2	3	2	2	3	2	2	2	1	1	2	2	2	2	0	0	2	2
Q8VY06;A0A1P8AMX1;A0A1P8AMU8	Q8VY06;A0A1P8AMX1;A0A1P8AMU8	28;26;21	10;9;8	10;9;8	Presequence protease 2, chloroplastic/mitochondrial	PREP2	Presequence protease 2, chloroplastic/mitochondrial;Presequence protease 2;Presequence protease 2	3	28	10	10	0	1	13	23	24	16	21	24	16	22	22	20	23	20	19	24	20	0	0	2	7	6	4	6	7	2	6	5	4	7	3	5	8	4	0	0	2	7
Q8VY52	Q8VY52	4	4	4	PsbP domain-containing protein 2, chloroplastic	PPD2	PsbP domain-containing protein 2, chloroplastic	1	4	4	4	0	0	0	3	3	1	3	1	1	3	2	0	3	3	0	2	3	0	0	0	3	3	1	3	1	1	3	2	0	3	3	0	2	3	0	0	0	3
Q8VY70	Q8VY70	1	1	1		At1g62780	Dimethylallyl, adenosine tRNA methylthiotransferase	1	1	1	1	0	0	1	0	0	0	1	0	0	0	0	0	1	0	0	0	0	0	0	1	0	0	0	1	0	0	0	0	0	1	0	0	0	0	0	0	1	0
Q8VY78	Q8VY78	1	1	1	SUMO-activating enzyme subunit 1A	SAE1A	SUMO-activating enzyme subunit 1A	1	1	1	1	0	0	1	1	0	1	0	1	0	1	1	1	0	1	1	1	1	0	0	1	1	0	1	0	1	0	1	1	1	0	1	1	1	1	0	0	1	1
Q8VY84	Q8VY84	2	1	1	Probable UMP-CMP kinase 1	UMK1	Probable UMP-CMP kinase 1	1	2	1	1	0	0	1	0	2	0	1	1	1	1	1	0	1	1	1	1	1	0	0	0	0	1	0	0	0	0	0	0	0	0	0	0	0	0	0	0	0	0
Q8VY88	Q8VY88	1	1	1	Protein LHCP TRANSLOCATION DEFECT	LTD	Protein LHCP TRANSLOCATION DEFECT	1	1	1	1	0	0	0	0	0	0	0	0	0	1	0	0	0	0	0	0	0	0	0	0	0	0	0	0	0	0	1	0	0	0	0	0	0	0	0	0	0	0
Q8VYB7;Q9FJ32	Q8VYB7	12;1	12;1	12;1		RGTA1	Geranylgeranyl transferase type-2 subunit alpha 1	2	12	12	12	0	0	8	8	9	7	9	8	4	6	7	6	8	6	8	5	7	0	0	8	8	9	7	9	8	4	6	7	6	8	6	8	5	7	0	0	8	8
Q8VYF5;A0A1P8AZH4	Q8VYF5;A0A1P8AZH4	5;3	5;3	5;3	N-carbamoylputrescine amidase	CPA	N-carbamoylputrescine amidase;Nitrilase-like protein 1	2	5	5	5	0	0	2	3	4	3	3	4	2	3	2	3	1	4	2	1	3	0	0	2	3	4	3	3	4	2	3	2	3	1	4	2	1	3	0	0	2	3
Q8VYI3	Q8VYI3	5	5	5	Enoyl-CoA hydratase 2, peroxisomal	ECH2	Enoyl-CoA hydratase 2, peroxisomal	1	5	5	5	0	0	1	3	4	1	2	5	1	3	5	3	3	5	1	1	5	0	0	1	3	4	1	2	5	1	3	5	3	3	5	1	1	5	0	0	1	3
Q8VYI4;A0A1P8ANY1	Q8VYI4;A0A1P8ANY1	11;6	11;6	11;6		At1g14810	Aspartate-semialdehyde dehydrogenase;Semialdehyde dehydrogenase family protein	2	11	11	11	0	0	6	9	7	5	6	6	6	9	5	5	7	7	8	6	6	0	0	6	9	7	5	6	6	6	9	5	5	7	7	8	6	6	0	0	6	9
Q8VYK6;F4K5C7;Q93VH9;P49204;F4IMI7	Q8VYK6;F4K5C7;Q93VH9;P49204;F4IMI7	12;11;11;11;6	12;11;11;11;6	12;11;11;11;6	40S ribosomal protein S4-3;40S ribosomal protein S4;40S ribosomal protein S4-1;40S ribosomal protein S4-2	RPS4D;At5g07090;RPS4A;RPS4B;At2g17360	40S ribosomal protein S4-3;40S ribosomal protein S4;40S ribosomal protein S4-1;40S ribosomal protein S4-2;Ribosomal protein S4 (RPS4A) family protein	5	12	12	12	0	0	7	9	10	5	9	11	6	9	8	9	8	8	9	11	11	0	0	7	9	10	5	9	11	6	9	8	9	8	8	9	11	11	0	0	7	9
Q8VYM4	Q8VYM4	5	5	5		At3g52150	30S ribosomal protein 2, chloroplastic	1	5	5	5	0	0	4	4	4	4	4	3	4	4	4	3	4	4	1	4	2	0	0	4	4	4	4	4	3	4	4	4	3	4	4	1	4	2	0	0	4	4
Q8VYN6	Q8VYN6	10	10	9	ATP-dependent 6-phosphofructokinase 5, chloroplastic	PFK5	ATP-dependent 6-phosphofructokinase 5, chloroplastic	1	10	10	9	0	0	6	5	9	6	6	9	5	5	9	4	8	9	4	6	7	0	0	6	5	9	6	6	9	5	5	9	4	8	9	4	6	7	0	0	5	4
Q8VYV0	Q8VYV0	6	6	6		At1g43690	At1g43690/F2J6_4	1	6	6	6	0	0	1	3	5	1	4	4	3	4	4	3	4	6	2	5	4	0	0	1	3	5	1	4	4	3	4	4	3	4	6	2	5	4	0	0	1	3
Q8VYV7	Q8VYV7	11	11	11	3-dehydroquinate synthase, chloroplastic	DHQS	3-dehydroquinate synthase, chloroplastic	1	11	11	11	0	0	8	9	9	6	9	10	5	10	9	6	11	9	9	7	10	0	0	8	9	9	6	9	10	5	10	9	6	11	9	9	7	10	0	0	8	9
Q8VZ10	Q8VZ10	10	10	10		At1g56500	Protein SUPPRESSOR OF QUENCHING 1, chloroplastic	1	10	10	10	0	0	6	9	5	6	6	5	7	8	8	6	9	7	8	6	7	0	0	6	9	5	6	6	5	7	8	8	6	9	7	8	6	7	0	0	6	9
Q8VZ19;Q9C8F7	Q8VZ19;Q9C8F7	7;4	7;4	3;0	60S ribosomal protein L30-2;Putative 60S ribosomal protein L30-1	RPL30B;RPL30A	60S ribosomal protein L30-2;Putative 60S ribosomal protein L30-1	2	7	7	3	0	0	6	5	6	5	6	5	5	6	7	5	6	6	5	6	7	0	0	6	5	6	5	6	5	5	6	7	5	6	6	5	6	7	0	0	2	2
Q8VZ23	Q8VZ23	18	18	18		At1g04420	NAD(P)-linked oxidoreductase superfamily protein	1	18	18	18	0	0	10	16	12	9	13	13	8	15	12	9	17	13	13	12	15	0	0	10	16	12	9	13	13	8	15	12	9	17	13	13	12	15	0	0	10	16
Q8VZ31	Q8VZ31	5	5	5		At1g04530	Tetratricopeptide repeat (TPR)-like superfamily protein	1	5	5	5	0	0	2	3	3	1	3	3	1	3	2	2	5	5	1	3	5	0	0	2	3	3	1	3	3	1	3	2	2	5	5	1	3	5	0	0	2	3
Q8VZ56	Q8VZ56	4	4	4	Alpha-amylase 1	AMY1	Alpha-amylase 1	1	4	4	4	0	0	0	0	3	0	0	2	1	1	4	0	0	4	1	0	3	0	0	0	0	3	0	0	2	1	1	4	0	0	4	1	0	3	0	0	0	0
Q8VZ68_ARATHIsamemberofthePF	Q8VZ68_ARATHIsamemberofthePF	8	8	8			Biotin-requiring enzymes family	1	8	8	8	0	0	7	3	2	4	3	2	4	4	2	3	4	3	4	2	3	0	0	7	3	2	4	3	2	4	4	2	3	4	3	4	2	3	0	0	7	3
Q8VZB1	Q8VZB1	6	6	6			NAD(P)-binding Rossmann-fold superfamily protein	1	6	6	6	0	0	3	5	5	4	5	4	3	4	5	4	6	5	5	1	5	0	0	3	5	5	4	5	4	3	4	5	4	6	5	5	1	5	0	0	3	5
Q8VZB5;A0A1P8BDE0	Q8VZB5;A0A1P8BDE0	18;15	18;15	18;15		F18O22_50	Rubisco methyltransferase family protein;Rubisco methyltransferase family protein	2	18	18	18	0	0	12	13	12	8	14	13	11	13	12	10	13	14	10	12	10	0	0	12	13	12	8	14	13	11	13	12	10	13	14	10	12	10	0	0	12	13
Q8VZB9;P59231	Q8VZB9;P59231	8;5	3;1	3;1	60S ribosomal protein L10a-1;60S ribosomal protein L10a-3	RPL10AA;RPL10AC	60S ribosomal protein L10a-1;60S ribosomal protein L10a-3	2	8	3	3	0	0	4	6	7	4	6	6	4	6	5	7	7	6	7	6	6	0	0	1	2	3	1	2	2	0	2	1	2	3	2	3	2	2	0	0	1	2
Q8VZC3	Q8VZC3	17	17	17	Delta-1-pyrroline-5-carboxylate dehydrogenase 12A1, mitochondrial	ALDH12A1	Delta-1-pyrroline-5-carboxylate dehydrogenase 12A1, mitochondrial	1	17	17	17	0	0	10	12	13	9	14	15	9	11	15	10	11	14	13	13	14	0	0	10	12	13	9	14	15	9	11	15	10	11	14	13	13	14	0	0	10	12
Q8VZC7	Q8VZC7	7	7	7	Probable disease resistance protein At5g45510		Probable disease resistance protein At5g45510	1	7	7	7	0	0	1	3	5	1	4	5	1	3	3	1	5	6	2	5	4	0	0	1	3	5	1	4	5	1	3	3	1	5	6	2	5	4	0	0	1	3
Q8VZF1	Q8VZF1	12	12	12	Acetate/butyrate--CoA ligase AAE7, peroxisomal	AAE7	Acetate/butyrate--CoA ligase AAE7, peroxisomal	1	12	12	12	0	0	9	11	9	7	9	9	8	8	10	6	10	8	8	10	8	0	0	9	11	9	7	9	9	8	8	10	6	10	8	8	10	8	0	0	9	11
Q8VZF3	Q8VZF3	38	38	38	Probable glutamyl endopeptidase, chloroplastic	GEP	Probable glutamyl endopeptidase, chloroplastic	1	38	38	38	0	1	22	30	31	23	30	30	20	29	34	25	29	35	26	30	34	0	1	22	30	31	23	30	30	20	29	34	25	29	35	26	30	34	0	1	22	30
Q8VZG2	Q8VZG2	2	2	2		BCS1	Protein HYPER-SENSITIVITY-RELATED 4	1	2	2	2	0	0	0	0	1	0	1	0	0	0	2	0	0	0	0	0	0	0	0	0	0	1	0	1	0	0	0	2	0	0	0	0	0	0	0	0	0	0
Q8VZG7	Q8VZG7	20	20	14		Tudor1	Ribonuclease TUDOR 1	1	20	20	14	0	0	13	15	12	11	14	16	11	15	10	7	16	16	15	18	10	0	0	13	15	12	11	14	16	11	15	10	7	16	16	15	18	10	0	0	9	10
Q8VZG8	Q8VZG8	1	1	1	Probable LRR receptor-like serine/threonine-protein kinase At4g08850		MDIS1-interacting receptor like kinase 2	1	1	1	1	0	0	0	1	1	1	1	1	0	1	1	1	1	1	1	1	1	0	0	0	1	1	1	1	1	0	1	1	1	1	1	1	1	1	0	0	0	1
Q8VZH2	Q8VZH2	33	33	33	Aminopeptidase M1	APM1	Aminopeptidase M1	1	33	33	33	1	1	24	29	30	24	27	26	22	22	28	24	27	27	27	26	27	1	1	24	29	30	24	27	26	22	22	28	24	27	27	27	26	27	1	1	24	29
Q8VZP1	Q8VZP1	4	4	4	(DL)-glycerol-3-phosphatase 2	GPP2	(DL)-glycerol-3-phosphatase 2	1	4	4	4	0	0	2	3	3	2	2	3	2	2	3	1	3	3	2	3	3	0	0	2	3	3	2	2	3	2	2	3	1	3	3	2	3	3	0	0	2	3
Q8VZP3	Q8VZP3	2	2	2		At2g35810	Ureidoglycolate hydrolase	1	2	2	2	0	0	0	2	2	0	0	0	0	0	1	0	2	2	0	0	1	0	0	0	2	2	0	0	0	0	0	1	0	2	2	0	0	1	0	0	0	2
Q8VZS8	Q8VZS8	3	3	3	Abscisic acid receptor PYL1	PYL1	Abscisic acid receptor PYL1	1	3	3	3	0	0	2	2	2	2	2	2	2	2	2	3	3	2	2	2	3	0	0	2	2	2	2	2	2	2	2	2	3	3	2	2	2	3	0	0	2	2
Q8VZT1;Q9SMR7	Q8VZT1;Q9SMR7	1;1	1;1	1;1		At4g39860;T5J17.30	Hematological/neurological-like protein;Hematological/neurological-like protein	2	1	1	1	0	0	0	1	1	0	1	1	0	1	1	0	1	1	0	1	1	0	0	0	1	1	0	1	1	0	1	1	0	1	1	0	1	1	0	0	0	1
Q8VZT6	Q8VZT6	2	2	2	Thioredoxin-like 3-2, chloroplastic	WCRKC2	Thioredoxin-like 3-2, chloroplastic	1	2	2	2	0	0	1	1	1	1	1	1	1	1	1	1	1	1	1	1	1	0	0	1	1	1	1	1	1	1	1	1	1	1	1	1	1	1	0	0	1	1
Q8VZW3	Q8VZW3	4	4	4	Probable chalcone--flavonone isomerase 3	CHI3	Probable chalcone--flavonone isomerase 3	1	4	4	4	0	0	2	2	2	2	2	1	2	2	2	3	3	2	2	2	1	0	0	2	2	2	2	2	1	2	2	2	3	3	2	2	2	1	0	0	2	2
Q8VZW6	Q8VZW6	10	10	10		At3g08740	Elongation factor P (EF-P) family protein	1	10	10	10	0	0	7	7	8	7	8	9	7	7	8	4	9	9	5	8	7	0	0	7	7	8	7	8	9	7	7	8	4	9	9	5	8	7	0	0	7	7
Q8W1B3	Q8W1B3	2	2	2		PRIP	At4g21445	1	2	2	2	0	0	2	2	2	2	2	2	2	1	2	2	2	2	2	2	2	0	0	2	2	2	2	2	2	2	1	2	2	2	2	2	2	2	0	0	2	2
Q8W1X2;F4K8N1	Q8W1X2;F4K8N1	10;9	10;9	10;9	Pyridoxal kinase	PK;SOS4	Pyridoxal kinase;Pyridoxal kinase	2	10	10	10	0	0	7	8	7	6	7	8	6	8	8	7	8	9	8	8	8	0	0	7	8	7	6	7	8	6	8	8	7	8	9	8	8	8	0	0	7	8
Q8W207	Q8W207	1	1	1	COP9 signalosome complex subunit 2	CSN2	COP9 signalosome complex subunit 2	1	1	1	1	0	0	0	0	1	0	1	1	0	1	1	0	1	1	0	1	1	0	0	0	0	1	0	1	1	0	1	1	0	1	1	0	1	1	0	0	0	0
Q8W3M6	Q8W3M6	2	2	2	Ubiquitin-like domain-containing CTD phosphatase		Ubiquitin-like domain-containing CTD phosphatase	1	2	2	2	0	0	0	0	1	0	0	0	0	0	0	0	1	0	1	1	1	0	0	0	0	1	0	0	0	0	0	0	0	1	0	1	1	1	0	0	0	0
Q8W456	Q8W456	3	3	3		T20H2.2	Thioredoxin superfamily protein	1	3	3	3	0	0	1	1	2	0	1	0	0	1	2	0	0	3	0	1	0	0	0	1	1	2	0	1	0	0	1	2	0	0	3	0	1	0	0	0	1	1
Q8W467	Q8W467	1	1	1		F14M2.10	Electron transporter, putative (DUF179)	1	1	1	1	0	0	0	1	1	0	1	1	0	1	1	0	1	1	0	1	1	0	0	0	1	1	0	1	1	0	1	1	0	1	1	0	1	1	0	0	0	1
Q8W472;Q94C26	Q8W472;Q94C26	1;1	1;1	1;1	Cysteine-rich and transmembrane domain-containing protein PCC1	MKA23.16;PCC1	Cysteine-rich TM module stress tolerance protein;Cysteine-rich and transmembrane domain-containing protein PCC1	2	1	1	1	0	0	0	0	1	0	0	1	0	0	0	0	0	1	0	0	1	0	0	0	0	1	0	0	1	0	0	0	0	0	1	0	0	1	0	0	0	0
Q8W493;C0Z2A8	Q8W493;C0Z2A8	16;12	16;12	15;11	Ferredoxin--NADP reductase, leaf isozyme 2, chloroplastic	LFNR2;At1g20020	Ferredoxin--NADP reductase, leaf isozyme 2, chloroplastic;Ferredoxin--NADP reductase, chloroplastic	2	16	16	15	1	1	11	14	15	12	13	14	12	13	14	12	15	14	13	13	14	1	1	11	14	15	12	13	14	12	13	14	12	15	14	13	13	14	1	1	10	13
Q8W4D0	Q8W4D0	3	3	3	Peptidyl-prolyl cis-trans isomerase CYP71	CYP71	Peptidyl-prolyl cis-trans isomerase CYP71	1	3	3	3	0	0	0	0	0	0	0	1	0	0	0	1	0	0	1	2	1	0	0	0	0	0	0	0	1	0	0	0	1	0	0	1	2	1	0	0	0	0
Q8W4K6	Q8W4K6	2	2	2		T9E8.90	At4g13350	1	2	2	2	0	0	0	1	2	0	0	1	0	1	2	0	1	1	1	1	1	0	0	0	1	2	0	0	1	0	1	2	0	1	1	1	1	1	0	0	0	1
Q8W4M5	Q8W4M5	3	1	1	Pyrophosphate--fructose 6-phosphate 1-phosphotransferase subunit beta 1	PFP-BETA1	Pyrophosphate--fructose 6-phosphate 1-phosphotransferase subunit beta 1	1	3	1	1	0	0	0	0	0	0	1	0	0	0	0	0	2	0	0	2	1	0	0	0	0	0	0	0	0	0	0	0	0	1	0	0	0	0	0	0	0	0
Q8W4Q1;A0A1P8B493	Q8W4Q1	5;2	4;1	4;1		At4g35360	At4g35360/F23E12_80	2	5	4	4	0	0	3	3	4	3	4	4	1	5	4	4	4	5	3	5	3	0	0	2	3	3	3	3	3	1	4	3	3	4	4	2	4	2	0	0	2	3
Q8W4Q4	Q8W4Q4	3	3	3		At4g24800	MA3 DOMAIN-CONTAINING TRANSLATION REGULATORY FACTOR 3	1	3	3	3	0	0	0	3	2	0	2	3	0	3	0	2	3	2	2	3	1	0	0	0	3	2	0	2	3	0	3	0	2	3	2	2	3	1	0	0	0	3
Q8W4S4;Q9SJT7	Q8W4S4;Q9SJT7	5;3	5;3	5;3	V-type proton ATPase subunit a3;V-type proton ATPase subunit a2	VHA-a3;VHA-a2	V-type proton ATPase subunit a3;V-type proton ATPase subunit a2	2	5	5	5	0	0	2	3	5	2	5	5	3	5	4	2	3	5	3	4	5	0	0	2	3	5	2	5	5	3	5	4	2	3	5	3	4	5	0	0	2	3
Q8W4S6;F4JZE3;A0A178UGU8	Q8W4S6;F4JZE3;A0A178UGU8	7;6;5	7;6;5	7;6;5	Beta-fructofuranosidase, insoluble isoenzyme CWINV6	CWINV6;cwINV6	Beta-fructofuranosidase, insoluble isoenzyme CWINV6;6-&1-fructan exohydrolase;6-&1-fructan exohydrolase	3	7	7	7	0	0	0	0	5	0	0	3	0	0	6	0	0	4	0	0	5	0	0	0	0	5	0	0	3	0	0	6	0	0	4	0	0	5	0	0	0	0
Q8W575;F4K5I3	Q8W575;F4K5I3	5;3	5;3	5;3	COP9 signalosome complex subunit 3	CSN3;COP13	COP9 signalosome complex subunit 3;COP9 signalosome complex subunit 3	2	5	5	5	0	0	1	1	3	0	1	2	1	1	2	1	2	4	1	3	1	0	0	1	1	3	0	1	2	1	1	2	1	2	4	1	3	1	0	0	1	1
Q8W593	Q8W593	12	12	11	Probable lactoylglutathione lyase, chloroplast		Probable lactoylglutathione lyase, chloroplastic	1	12	12	11	0	0	9	8	9	7	8	9	7	9	11	7	9	10	9	10	8	0	0	9	8	9	7	8	9	7	9	11	7	9	10	9	10	8	0	0	8	7
Q93V56	Q93V56	6	2	2	Soluble inorganic pyrophosphatase 1	PPA1	Soluble inorganic pyrophosphatase 1	1	6	2	2	0	0	3	3	4	4	4	3	3	4	5	4	5	3	3	4	5	0	0	1	0	1	1	1	0	0	0	1	1	1	0	0	1	1	0	0	1	0
Q93V62	Q93V62	2	2	2		At4g27450	AT4g27450/F27G19_50	1	2	2	2	0	0	1	0	1	0	0	1	0	0	1	0	0	2	0	1	1	0	0	1	0	1	0	0	1	0	0	1	0	0	2	0	1	1	0	0	1	0
Q93V74	Q93V74	2	2	2		At4g34180	Cyclase-like protein 1	1	2	2	2	0	0	1	2	1	0	1	1	0	1	2	1	1	2	0	0	1	0	0	1	2	1	0	1	1	0	1	2	1	1	2	0	0	1	0	0	1	2
Q93V88	Q93V88	17	17	17	Probable protein phosphatase 2C 62		Probable protein phosphatase 2C 62	1	17	17	17	0	0	9	13	13	8	13	11	6	12	13	8	15	13	12	11	14	0	0	9	13	13	8	13	11	6	12	13	8	15	13	12	11	14	0	0	9	13
Q93VA8	Q93VA8	3	3	3		At1g76010	Alba DNA/RNA-binding protein	1	3	3	3	0	0	0	0	0	0	1	1	0	0	0	0	1	1	0	0	2	0	0	0	0	0	0	1	1	0	0	0	0	1	1	0	0	2	0	0	0	0
Q93VB0	Q93VB0	8	8	8		At2g40660	Nucleic acid-binding, OB-fold-like protein	1	8	8	8	0	0	4	4	5	5	4	6	3	6	4	4	5	6	4	4	4	0	0	4	4	5	5	4	6	3	6	4	4	5	6	4	4	4	0	0	4	4
Q93VC7	Q93VC7	14	14	14		RPS1	30S ribosomal protein S1, chloroplastic	1	14	14	14	0	0	8	9	7	6	8	8	9	11	10	9	10	9	10	10	8	0	0	8	9	7	6	8	8	9	11	10	9	10	9	10	10	8	0	0	8	9
Q93VC9;F4HVZ1	Q93VC9;F4HVZ1	2;1	2;1	2;1		At1g02305;At1g02300	Cathepsin B-like protease 2;Cathepsin B-like protease 1	2	2	2	2	0	0	0	2	2	1	1	1	0	2	2	1	2	2	2	1	2	0	0	0	2	2	1	1	1	0	2	2	1	2	2	2	1	2	0	0	0	2
Q93VG5;Q9FIF3	Q93VG5	7;2	7;2	7;2	40S ribosomal protein S8-1	RPS8A	40S ribosomal protein S8-1	2	7	7	7	0	0	4	4	6	4	5	4	4	6	6	4	6	6	4	5	4	0	0	4	4	6	4	5	4	4	6	6	4	6	6	4	5	4	0	0	4	4
Q93VI3	Q93VI3	10	1	1	60S ribosomal protein L17-1	RPL17A	60S ribosomal protein L17-1	1	10	1	1	0	0	9	8	9	10	8	8	7	9	7	6	9	7	8	9	9	0	0	1	1	1	1	1	1	0	1	1	0	1	1	1	1	1	0	0	1	1
Q93VP3;Q9XI91	Q93VP3	9;2	9;2	7;0	Eukaryotic translation initiation factor 5A-2	ELF5A-2	Eukaryotic translation initiation factor 5A-2	2	9	9	7	0	0	9	8	9	7	8	8	6	8	7	6	9	9	9	8	8	0	0	9	8	9	7	8	8	6	8	7	6	9	9	9	8	8	0	0	7	6
Q93VQ6	Q93VQ6	2	2	2		At1g07080	At1g07080/F10K1_15	1	2	2	2	0	0	2	2	2	2	2	2	1	2	2	1	2	2	2	2	2	0	0	2	2	2	2	2	2	1	2	2	1	2	2	2	2	2	0	0	2	2
Q93VR3	Q93VR3	19	19	19	GDP-mannose 3,5-epimerase		GDP-mannose 3,5-epimerase	1	19	19	19	0	0	13	16	12	14	13	17	13	17	15	11	17	16	16	14	16	0	0	13	16	12	14	13	17	13	17	15	11	17	16	16	14	16	0	0	13	16
Q93VR4	Q93VR4	6	6	6	MLP-like protein 423	MLP423	MLP-like protein 423	1	6	6	6	0	0	2	4	5	2	5	4	2	3	3	1	4	4	2	5	3	0	0	2	4	5	2	5	4	2	3	3	1	4	4	2	5	3	0	0	2	4
Q93VS8	Q93VS8	28	28	28		emb2734	ARM repeat superfamily protein	1	28	28	28	0	0	17	24	20	17	21	20	19	22	23	20	23	22	18	25	15	0	0	17	24	20	17	21	20	19	22	23	20	23	22	18	25	15	0	0	17	24
Q93VT9;A0A2H1ZEB8	Q93VT9;A0A2H1ZEB8	8;6	8;6	2;2	60S ribosomal protein L10-1	RPL10A	60S ribosomal protein L10-1;Ribosomal protein L16p/L10e family protein	2	8	8	2	0	1	5	4	7	6	8	5	4	5	6	4	7	5	4	6	6	0	1	5	4	7	6	8	5	4	5	6	4	7	5	4	6	6	0	0	2	1
Q93W03;F4IY75;A0A1I9LT30;F4IY77;B9DFB7	Q93W03;F4IY75;A0A1I9LT30;F4IY77;B9DFB7	8;7;6;5;5	8;7;6;5;5	8;7;6;5;5		At3g56130	AT3g56130/F18O21_90;Biotin/lipoyl attachment domain-containing protein;Biotin/lipoyl attachment domain-containing protein;Biotin/lipoyl attachment domain-containing protein;AT3G56130 protein	5	8	8	8	0	0	6	5	5	4	6	4	5	6	5	6	7	6	6	6	5	0	0	6	5	5	4	6	4	5	6	5	6	7	6	6	6	5	0	0	6	5
Q93W05;Q9XIJ0	Q93W05;Q9XIJ0	3;3	3;3	3;3		At1g10590	At1g10590/F20B24_1;Nucleic acid-binding, OB-fold-like protein	2	3	3	3	0	0	1	1	1	0	0	0	0	0	2	0	1	0	0	1	3	0	0	1	1	1	0	0	0	0	0	2	0	1	0	0	1	3	0	0	1	1
Q93W22	Q93W22	8	4	3	60S ribosomal protein L10-3	RPL10C	60S ribosomal protein L10-3	1	8	4	3	0	1	4	3	7	4	7	5	2	5	5	3	7	5	4	6	6	0	0	2	1	4	2	3	2	0	3	2	1	3	2	2	3	3	0	0	2	1
Q93W28	Q93W28	2	2	2	Uncharacterized protein At4g15545		Uncharacterized protein At4g15545	1	2	2	2	0	0	0	1	1	0	2	0	0	1	0	0	1	0	0	1	0	0	0	0	1	1	0	2	0	0	1	0	0	1	0	0	1	0	0	0	0	1
Q93W34	Q93W34	1	1	1	Polyadenylate-binding protein RBP45C	RBP45C	Polyadenylate-binding protein RBP45C	1	1	1	1	0	0	1	1	0	0	1	1	1	1	0	0	1	1	0	1	0	0	0	1	1	0	0	1	1	1	1	0	0	1	1	0	1	0	0	0	1	1
Q93W77	Q93W77	4	4	4	NifU-like protein 1, chloroplastic	NIFU1	NifU-like protein 1, chloroplastic	1	4	4	4	0	0	1	2	2	1	1	2	1	2	1	1	3	1	1	2	2	0	0	1	2	2	1	1	2	1	2	1	1	3	1	1	2	2	0	0	1	2
Q93WC5	Q93WC5	1	1	1	Pentatricopeptide repeat-containing protein At4g01990, mitochondrial		Pentatricopeptide repeat-containing protein At4g01990, mitochondrial	1	1	1	1	0	0	1	1	1	1	1	1	1	1	1	1	1	1	1	1	0	0	0	1	1	1	1	1	1	1	1	1	1	1	1	1	1	0	0	0	1	1
Q93WI0	Q93WI0	3	3	3	Rhodanese-like/PpiC domain-containing protein 12		Rhodanese-like/PpiC domain-containing protein 12, chloroplastic	1	3	3	3	0	0	2	3	2	1	2	3	2	3	1	0	1	2	1	3	2	0	0	2	3	2	1	2	3	2	3	1	0	1	2	1	3	2	0	0	2	3
Q93WJ8	Q93WJ8	14	14	14	Probable monodehydroascorbate reductase, cytoplasmic isoform 4		Monodehydroascorbate reductase 2	1	14	14	14	0	0	6	11	11	5	10	10	5	7	10	5	10	11	4	8	11	0	0	6	11	11	5	10	10	5	7	10	5	10	11	4	8	11	0	0	6	11
Q93WL3	Q93WL3	3	3	3		At4g25370	ATP-dependent Clp protease ATP-binding subunit CLPT1, chloroplastic	1	3	3	3	0	0	2	2	1	1	3	1	1	1	2	1	1	1	2	2	3	0	0	2	2	1	1	3	1	1	1	2	1	1	1	2	2	3	0	0	2	2
Q93WN0	Q93WN0	24	24	16	Selenium-binding protein 2	SBP2	Selenium-binding protein 2	1	24	24	16	0	1	16	20	17	16	17	18	17	19	21	18	23	20	19	18	19	0	1	16	20	17	16	17	18	17	19	21	18	23	20	19	18	19	0	1	10	14
Q93WX6	Q93WX6	13	13	13	Cysteine desulfurase 1, chloroplastic	NFS2	Cysteine desulfurase 1, chloroplastic	1	13	13	13	0	0	8	11	9	8	10	9	8	10	8	9	9	9	8	10	10	0	0	8	11	9	8	10	9	8	10	8	9	9	9	8	10	10	0	0	8	11
Q93XM7	Q93XM7	1	1	1	Mitochondrial carnitine/acylcarnitine carrier-like protein	BOU	Mitochondrial carnitine/acylcarnitine carrier-like protein	1	1	1	1	0	0	0	1	1	1	1	1	0	1	1	1	0	1	0	1	1	0	0	0	1	1	1	1	1	0	1	1	1	0	1	0	1	1	0	0	0	1
Q93XW5	Q93XW5	6	6	6	Nitrile-specifier protein 5	NSP5	Nitrile-specifier protein 5	1	6	6	6	0	0	4	5	5	4	5	4	2	5	5	3	5	6	4	5	5	0	0	4	5	5	4	5	4	2	5	5	3	5	6	4	5	5	0	0	4	5
Q93Y22	Q93Y22	7	7	7	Coatomer subunit delta		Coatomer subunit delta	1	7	7	7	0	0	3	5	6	2	4	5	2	3	5	1	5	5	4	5	4	0	0	3	5	6	2	4	5	2	3	5	1	5	5	4	5	4	0	0	3	5
Q93Y35	Q93Y35	9	9	9	26S proteasome non-ATPase regulatory subunit 6 homolog	RPN7	26S proteasome non-ATPase regulatory subunit 6 homolog	1	9	9	9	0	0	7	4	8	4	8	6	3	7	6	4	5	7	4	8	7	0	0	7	4	8	4	8	6	3	7	6	4	5	7	4	8	7	0	0	7	4
Q93Y40;A0A1P8BCC1;A0A1P8BCB9;Q9LZM1;A0A1P8B6U5;F4JTW1	Q93Y40	13;2;2;2;1;1	13;2;2;2;1;1	11;0;0;0;1;1	Oxysterol-binding protein-related protein 3C	ORP3C	Oxysterol-binding protein-related protein 3C	6	13	13	11	0	0	8	10	11	8	10	11	8	12	9	8	12	13	8	10	12	0	0	8	10	11	8	10	11	8	12	9	8	12	13	8	10	12	0	0	6	8
Q93YR3	Q93YR3	11	11	11	FAM10 family protein At4g22670		FAM10 family protein At4g22670	1	11	11	11	0	0	4	7	9	7	8	8	6	8	8	6	8	9	6	8	9	0	0	4	7	9	7	8	8	6	8	8	6	8	9	6	8	9	0	0	4	7
[truncated: 1,179 more rows]
[truncated: 120 more columns]
