# Supplementary material for: Glutathione Transferase Photoaffinity Labeling Displays GST Induction by Safeners and Pathogen Infection
Source: Plant Cell Physiol. 2023 Oct 31;65(1):128–41. doi: 10.1093/pcp/pcad132 (PMC10799724; doi:10.1093/pcp/pcad132)
Supplement: pcad132_Supp [file pcad132_supp.zip › pcp-2023-e-00235-File011.xlsx]

## Sheet: GSTGvsCC_significant
	Name	Protein IDs	log2FC	MS intensity	adj.P.Val	u. pep.	r. pep.	SC [%]	MW [kDa]	FDR
1	GSTF10	P42761	8.77564	30.7641	4.43875e-05	12	2	75.3	24.23	FDR 0.001
2	GSTF8	Q96266	7.34523	31.0501	0.000688455	12	0	67.7	29.231	FDR 0.001
3	GSTF9	O80852	6.71384	31.7247	0.00243298	9	0	56.7	24.146	FDR 0.01
4	GSTU7	Q9ZW24	6.24729	26.5987	0.0142826	12	0	54.6	26.112	FDR 0.05
5	GSTU16	Q9XIF8	6.23245	26.5378	0.0048931	7	0	50.4	26.506	FDR 0.01
6	At5g24490	Q94K97	5.96247	23.4809	0.0316924	4	0	15.6	34.856	FDR 0.05
7	SAD2	F4IRR2	5.42898	23.3214	0.00531437	10	0	13.8	119.25	FDR 0.01
8	rpl14	P56792	4.8195	23.9784	0.0124934	5	0	52.5	13.582	FDR 0.05
9	GSTF7	Q9SRY5	4.68733	29.0483	0.00531437	8	11	82.3	23.598	FDR 0.01
10	NUP50A	Q9C829	4.49074	21.9907	0.0268322	8	0	18.2	46.592	FDR 0.05
11	GSTF6	P42760	4.44014	27.7737	0.00423721	7	0	85.1	23.486	FDR 0.01
12	GSTF2;GSTF3	P46422;Q9SLM6	3.72967	29.9812	0.00531437	11	1	81.6	24.128	FDR 0.01
13	T28K15.4;At1g12230	Q9FWX0;F4IC59	3.60869	27.3261	0.0048931	11	0	40.7	43.994	FDR 0.01
14	OVA5	Q9LJE2	3.48344	25.3753	0.0048931	9	0	25.1	67.587	FDR 0.01
15	At2g41950	O23684	3.47022	24.8102	0.0142826	5	0	30.8	30.021	FDR 0.05
16	LTP1	Q42589	3.43836	27.7207	0.0106134	4	0	33.1	11.755	FDR 0.05
17	unknown	Q9LVV5	3.30162	23.6655	0.012964	3	0	25.1	24.569	FDR 0.05
18	MLP28	Q9SSK9;A8MR61;B3H4F3;A8MRH3	3.20333	24.3458	0.0160886	3	1	21.2	37.614	FDR 0.05
19	MFP2	Q9ZPI5	3.08211	26.3342	0.0135186	17	0	38.9	78.839	FDR 0.05
20	CPK11	Q39016	3.06219	23.7383	0.0138727	4	5	21.4	55.915	FDR 0.05
21	At1g09130;CLPR3	F4HZE0;Q8L770	2.98574	26.49	0.0410475	7	0	23.2	40.919	FDR 0.05
22	At4g39280	F4JVC5;Q9T034	2.91864	26.3179	0.0466369	12	0	36.1	55.777	FDR 0.05
23	APX6	Q8GY91	2.86138	22.885	0.035011	3	0	10.9	36.239	FDR 0.05
24	RPT2A;RPT2B	Q9SZD4;Q9SL67	2.8281	23.4287	0.0197874	6	0	26.9	49.369	FDR 0.05
25	GSTU13	Q9FUS6	2.53292	27.2954	0.0111307	9	0	54.6	25.131	FDR 0.05
26	unknown	Q9SKI0	2.30421	26.7217	0.042765	5	0	23.4	29.648	FDR 0.05
27	unknown	Q9FKA5	2.09061	26.6538	0.0410475	16	0	48.3	43.526	FDR 0.05
28	PETE	A0A1P8APR2;P11490	2.07305	27.068	0.0263969	1	0	11.6	21.872	FDR 0.05
29	unknown	P46283	2.00741	33.2735	0.0294841	18	0	53.2	42.414	FDR 0.05
